# Supplementary material for: In vitro impact of ethanolic extract of Bryonia laciniosa seed on Gir bull spermatozoa: a comprehensive evaluation through transcriptome profiling
Source: Front Vet Sci. 2024 Jul 12;11:1419573. doi: 10.3389/fvets.2024.1419573 (PMC11273328; doi:10.3389/fvets.2024.1419573)
Supplement: Supplementary Data Sheet 1 — Differential gene expression between control motile and seed-S treated motile spermatozoa. [file Data_Sheet_1.xlsx]

## Sheet: Sheet1
test_id	gene_id	gene	locus	sample_1	sample_2	status	value_1	value_2	log2(fold_change)	test_stat	p_value	q_value	significant
XLOC_010532	XLOC_010532	FAM71F2	chr4:93475458-93486896	A	E	OK	0	9669.66	inf	-nan	0.12325	0.538237	no
XLOC_006186	XLOC_006186	CRYGB	chr2:96836605-96865526	A	E	OK	0	5475.73	inf	-nan	0.0182	0.186737	no
XLOC_003288	XLOC_003288	THYN1	chr15:84856200-84860720	A	E	OK	1094.96	3240.85	1.56549	0.796929	0.2546	0.538237	no
XLOC_011588	XLOC_011588	KCNA6	chr5:105727281-105764041	A	E	OK	117.419	3143.16	4.74247	1.61362	0.26535	0.538237	no
XLOC_006718	XLOC_006718	MIR433	chr21:67427513-67556866	A	E	OK	0	2528.28	inf	-nan	0.19525	0.538237	no
XLOC_009000	XLOC_009000	ACTA1	chr28:419153-421910	A	E	OK	1023.59	2005.23	0.970138	0.473785	0.383	0.563004	no
XLOC_005520	XLOC_005520	HOXB4	chr19:38561272-38564096	A	E	OK	0	1996.89	inf	-nan	0.0878	0.538237	no
XLOC_006609	XLOC_006609	KLF13	chr21:28220561-28221094	A	E	OK	0	1942.27	inf	-nan	0.00765	0.186737	no
XLOC_008419	XLOC_008419	YWHAG	chr25:34884278-34906639	A	E	OK	197.964	1928.72	3.28433	1.58274	0.184	0.538237	no
XLOC_000784	XLOC_000784	HSPA2	chr10:76992201-76994112	A	E	OK	127.854	1917.69	3.9068	1.80087	0.26695	0.538237	no
XLOC_009045	XLOC_009045	LRRC20	chr28:26665367-26735793	A	E	OK	222.046	1737.69	2.96824	1.38654	0.3166	0.538237	no
XLOC_003044	XLOC_003044	PTPMT1	chr15:78571081-78576839	A	E	OK	33.1663	1714.22	5.6917	2.37805	0.2486	0.538237	no
XLOC_007181	XLOC_007181	CFAP100	chr22:61319020-61344877	A	E	OK	263.012	1584.38	2.59072	1.27422	0.25665	0.538237	no
XLOC_000066	XLOC_000066	TAGLN3	chr1:57178553-57192436	A	E	OK	1926.68	1545.04	-0.318468	-0.162602	0.8436	0.871162	no
XLOC_001657	XLOC_001657	ZBTB6	chr11:94072876-94074955	A	E	OK	86.6791	1520.13	4.13237	2.12095	0.15085	0.538237	no
XLOC_007987	XLOC_007987	STUB1	chr25:558377-560735	A	E	OK	272.555	1509.39	2.46935	1.25698	0.2373	0.538237	no
XLOC_007401	XLOC_007401	APOBEC2	chr23:14985520-14998187	A	E	OK	143.285	1507.63	3.39533	1.87813	0.09595	0.538237	no
XLOC_007156	XLOC_007156	RPL32	chr22:56985248-56989014	A	E	OK	0	1437.96	inf	-nan	0.0136	0.186737	no
XLOC_001789	XLOC_001789	STOML3	chr12:23280344-23308336	A	E	OK	0	1321.28	inf	-nan	0.00085	0.14345	no
XLOC_009005	XLOC_009005	EGLN1	chr28:3273933-3274843	A	E	OK	367.596	1289.23	1.81032	0.921828	0.3901	0.563685	no
XLOC_006571	XLOC_006571	IGF1R	chr21:7967717-8268093	A	E	OK	3585.36	1235.45	-1.53708	-0.492796	0.57945	0.68357	no
XLOC_005069	XLOC_005069	PHOSPHO1	chr19:37978509-37985160	A	E	OK	43.8403	1173.51	4.74242	2.40453	0.1551	0.538237	no
XLOC_006442	XLOC_006442	CLPTM1L	chr20:71235490-71247878	A	E	OK	146.231	1153.43	2.97961	1.46728	0.1852	0.538237	no
XLOC_004800	XLOC_004800	NUP62	chr18:56702987-56729591	A	E	OK	42.5598	1149.07	4.75483	2.17133	0.2406	0.538237	no
XLOC_006871	XLOC_006871	ISLR	chr21:34903758-34906883	A	E	OK	51.7893	1099.47	4.40801	2.30492	0.1221	0.538237	no
XLOC_010523	XLOC_010523	PTPRZ1	chr4:87077522-87295626	A	E	OK	10.5043	995.475	6.56633	2.67557	0.3747	0.560195	no
XLOC_012413	XLOC_012413	BERV-K1	chr7:64703773-64769033	A	E	OK	13.9889	994.235	6.15123	2.17464	0.1019	0.538237	no
XLOC_012215	XLOC_012215	TNFSF14	chr7:19076009-19080238	A	E	OK	213.223	984.007	2.2063	1.12266	0.32615	0.538237	no
XLOC_006541	XLOC_006541	NPR3	chr20:40965737-41042094	A	E	OK	127.629	950.316	2.89645	1.4046	0.24645	0.538237	no
XLOC_001371	XLOC_001371	ENDOG	chr11:99314599-99318326	A	E	OK	378.949	949.357	1.32495	0.705201	0.50145	0.622675	no
XLOC_008556	XLOC_008556	INA	chr26:24131989-24144142	A	E	OK	624.733	944.38	0.596128	0.282341	0.4769	0.609925	no
XLOC_005168	XLOC_005168	ACE	chr19:48447901-48468072	A	E	OK	30.659	940.969	4.93976	2.45803	0.23035	0.538237	no
XLOC_008443	XLOC_008443	MBLAC1	chr25:36868135-36869514	A	E	OK	22.6958	921.72	5.34383	2.25443	0.2558	0.538237	no
XLOC_008169	XLOC_008169	CLDN15	chr25:36040491-36045873	A	E	OK	0	907.203	inf	-nan	0.0049	0.16006	no
XLOC_004361	XLOC_004361	RABAC1	chr18:51607793-51610671	A	E	OK	129.633	877.37	2.75875	1.47891	0.24815	0.538237	no
XLOC_005999	XLOC_005999	RUNX3	chr2:128629675-128656642	A	E	OK	1937.36	849.378	-1.18961	-0.6046	0.29	0.538237	no
XLOC_004496	XLOC_004496	LOC407171	chr18:63174841-63177879	A	E	OK	2730.65	846.268	-1.69006	-0.800305	0.3547	0.546528	no
XLOC_012294	XLOC_012294	FGFR4	chr7:39936163-39946911	A	E	OK	37.2717	842.883	4.49918	2.33443	0.14115	0.538237	no
XLOC_000257	XLOC_000257	PRMT2	chr1:148057316-148081923	A	E	OK	16.2051	837.629	5.69179	2.37809	0.2486	0.538237	no
XLOC_007588	XLOC_007588	LEMD2	chr23:7841999-7858371	A	E	OK	54.2792	821.669	3.92009	2.08216	0.0806	0.538237	no
XLOC_003968	XLOC_003968	FZD10	chr17:47935474-47937432	A	E	OK	15.415	768.334	5.63933	2.36176	0.25035	0.538237	no
XLOC_008547	XLOC_008547	FBXL15	chr26:22917658-22919707	A	E	OK	86.48	758.301	3.13233	1.76992	0.1465	0.538237	no
XLOC_004106	XLOC_004106	CLDN5	chr17:74749249-74750524	A	E	OK	99.1992	755.369	2.92878	1.66973	0.16655	0.538237	no
XLOC_000208	XLOC_000208	PAQR9	chr1:127041079-127043159	A	E	OK	1012.51	754.836	-0.423707	-0.222651	0.8035	0.857445	no
XLOC_012480	XLOC_012480	CILP2	chr7:3702329-3711347	A	E	OK	260.62	747.706	1.52052	0.746085	0.32115	0.538237	no
XLOC_001388	XLOC_001388	PLPP7	chr11:101502264-101517589	A	E	OK	139.353	743.171	2.41495	1.22477	0.2641	0.538237	no
XLOC_002520	XLOC_002520	DGAT1	chr14:1795424-1804838	A	E	OK	17.8019	739.415	5.37628	2.26949	0.2548	0.538237	no
XLOC_004959	XLOC_004959	SPNS2	chr19:25598324-25633857	A	E	OK	16.8021	728.907	5.43902	2.28671	0.25185	0.538237	no
XLOC_008741	XLOC_008741	ADGRA1	chr26:50854828-50889484	A	E	OK	130.629	723.444	2.46941	1.24861	0.2547	0.538237	no
XLOC_008722	XLOC_008722	PRDX3	chr26:39672037-39681392	A	E	OK	0	717.287	inf	-nan	0.00275	0.16006	no
XLOC_011911	XLOC_011911	CYP2U1	chr6:18512362-18533033	A	E	OK	28.5291	711.013	4.63937	2.37899	0.175	0.538237	no
XLOC_012266	XLOC_012266	AP3D1	chr7:22709433-22743787	A	E	OK	12.3301	699.954	5.827	2.77451	0.30645	0.538237	no
XLOC_012641	XLOC_012641	JSRP1	chr7:22700026-22703913	A	E	OK	25.227	698.528	4.79127	2.05359	0.2679	0.538237	no
XLOC_011706	XLOC_011706	DKK2	chr6:19381412-19511150	A	E	OK	28.5667	685.563	4.58488	2.36553	0.1894	0.538237	no
XLOC_013287	XLOC_013287	LPAR1	chr8:102051153-102141484	A	E	OK	1375.29	680.694	-1.01466	-0.524429	0.55245	0.659446	no
XLOC_004067	XLOC_004067	SELENOM	chr17:72064475-72068000	A	E	OK	0	680.435	inf	-nan	0.01795	0.186737	no
XLOC_012790	XLOC_012790	CDX1	chr7:63457381-63457913	A	E	OK	73.142	671.451	3.19851	1.31846	0.3703	0.557723	no
XLOC_005428	XLOC_005428	CLDN7	chr19:27602592-27604817	A	E	OK	130.882	652.332	2.31734	1.34293	0.2424	0.538237	no
XLOC_008567	XLOC_008567	CALY	chr26:25469309-26398291	A	E	OK	0	611.495	inf	-nan	0.1369	0.538237	no
XLOC_008420	XLOC_008420	SSC4D	chr25:34930216-34940479	A	E	OK	52.2033	610.337	3.54739	1.92415	0.1683	0.538237	no
XLOC_002279	XLOC_002279	CELF2	chr13:13036995-13248003	A	E	OK	50.2197	602.384	3.58436	1.48098	0.32805	0.53843	no
XLOC_008198	XLOC_008198	ANKRD61	chr25:38576191-38611209	A	E	OK	40.7689	602.079	3.88441	1.51025	0.23355	0.538237	no
XLOC_007893	XLOC_007893	GALR1	chr24:2406660-2418040	A	E	OK	403.278	601.267	0.57623	0.313571	0.78475	0.849443	no
XLOC_009310	XLOC_009310	H19	chr29:50150774-50153147	A	E	OK	278.974	596.316	1.09595	0.593788	0.5593	0.662387	no
XLOC_008189	XLOC_008189	GJC3	chr25:36995860-37002547	A	E	OK	0	594.881	inf	-nan	0.00765	0.186737	no
XLOC_012453	XLOC_012453	NR2F1	chr7:95453276-95464060	A	E	OK	79.6342	588.032	2.88444	1.63533	0.14925	0.538237	no
XLOC_007888	XLOC_007888	ADNP2	chr24:679910-701271	A	E	OK	76.3414	582.955	2.93285	1.45084	0.17415	0.538237	no
XLOC_004098	XLOC_004098	MZT2B	chr17:74054343-74490537	A	E	OK	419.724	581.063	0.469255	0.0963929	0.84065	0.871162	no
XLOC_012712	XLOC_012712	PRSS57	chr7:44904024-44909195	A	E	OK	247.344	570.727	1.20628	0.624902	0.59675	0.695824	no
XLOC_008241	XLOC_008241	LOC516108	chr25:556857-558249	A	E	OK	36.3276	569.985	3.97179	1.68765	0.3028	0.538237	no
XLOC_000252	XLOC_000252	COL18A1	chr1:146989202-147041013	A	E	OK	36.5369	567.714	3.95774	2.06188	0.11585	0.538237	no
XLOC_000002	XLOC_000002	KCNE1	chr1:401205-407701	A	E	OK	562.616	559.195	-0.00879991	-0.00460619	0.96575	0.974302	no
XLOC_005314	XLOC_005314	RASL10B	chr19:14950017-14956393	A	E	OK	46.4553	557.356	3.58468	1.49705	0.3399	0.543058	no
XLOC_008869	XLOC_008869	ADRB3	chr27:32912523-32915668	A	E	OK	153.98	554.294	1.84791	0.939122	0.3859	0.563004	no
XLOC_012568	XLOC_012568	SPC24	chr7:16811447-16817517	A	E	OK	250.198	554.064	1.14698	0.625504	0.55625	0.661368	no
XLOC_008538	XLOC_008538	TLX1	chr26:21823911-21829144	A	E	OK	0	540.689	inf	-nan	0.01855	0.186737	no
XLOC_003444	XLOC_003444	QSOX1	chr16:62804446-62845819	A	E	OK	35.5044	535.273	3.91421	2.08842	0.14825	0.538237	no
XLOC_004807	XLOC_004807	C18H19orf48	chr18:57317720-57324191	A	E	OK	347.541	529.321	0.606961	0.334694	0.74405	0.817102	no
XLOC_004907	XLOC_004907	MYO1D	chr19:17665143-18028444	A	E	OK	300.285	524.123	0.803573	0.375107	0.44025	0.588299	no
XLOC_008341	XLOC_008341	NSMCE1	chr25:25099268-25106639	A	E	OK	0	524.093	inf	-nan	0.12415	0.538237	no
XLOC_004816	XLOC_004816	KLK10	chr18:57448223-57454197	A	E	OK	76.8966	508.676	2.72575	1.54003	0.14925	0.538237	no
XLOC_004457	XLOC_004457	CLEC11A	chr18:57259805-57262109	A	E	OK	592.023	504.402	-0.23108	-0.12843	0.9062	0.927703	no
XLOC_011773	XLOC_011773	ZAR1	chr6:68820786-68824912	A	E	OK	0	503.957	inf	-nan	0.01025	0.186737	no
XLOC_006149	XLOC_006149	TMEM185B	chr2:72355935-72358049	A	E	OK	113.509	497.667	2.13237	1.09022	0.3474	0.543058	no
XLOC_006340	XLOC_006340	TLX3	chr20:3064509-3066676	A	E	OK	192.443	497.317	1.36974	0.765448	0.4847	0.615039	no
XLOC_009480	XLOC_009480	BRMS1	chr29:45035735-45042778	A	E	OK	259.298	497.079	0.938861	0.507284	0.6407	0.727695	no
XLOC_011555	XLOC_011555	RIMKLB	chr5:101581508-101618950	A	E	OK	183.655	496.45	1.43465	0.759523	0.46685	0.601687	no
XLOC_005765	XLOC_005765	CHN1	chr2:21880322-22081288	A	E	OK	0	494.89	inf	-nan	0.0052	0.16006	no
XLOC_000677	XLOC_000677	IVD	chr10:36140625-36152403	A	E	OK	0	490.802	inf	-nan	0.0019	0.14345	no
XLOC_000240	XLOC_000240	CRYAA	chr1:144887618-144890446	A	E	OK	86.8264	480.805	2.46925	1.25029	0.35065	0.543058	no
XLOC_003393	XLOC_003393	TNNT2	chr16:49257641-49269907	A	E	OK	457.308	480.774	0.0721926	0.0438448	0.93875	0.953682	no
XLOC_003029	XLOC_003029	MAPK8IP1	chr15:76794435-76813777	A	E	OK	466.738	474.781	0.0246481	0.0127888	0.98625	0.98625	no
XLOC_010117	XLOC_010117	PHGDH	chr3:23672338-23703529	A	E	OK	32.9867	471.933	3.83863	2.0415	0.2182	0.538237	no
XLOC_013971	XLOC_013971	KIR2DL5A	chrX:36568650-36570471	A	E	OK	130.179	471.348	1.8563	0.799363	0.43375	0.584788	no
XLOC_002383	XLOC_002383	ABHD16B	chr13:54428988-54430673	A	E	OK	145.298	469.39	1.69178	0.876232	0.45245	0.594087	no
XLOC_004398	XLOC_004398	FOXA3	chr18:53834506-53841047	A	E	OK	17.2074	460.598	4.74241	2.03471	0.27025	0.538237	no
XLOC_011206	XLOC_011206	TRIOBP	chr5:110069286-110092020	A	E	OK	31.6904	453.389	3.83863	2.0415	0.2182	0.538237	no
XLOC_012526	XLOC_012526	CCDC105	chr7:9168856-9178475	A	E	OK	262.825	452.837	0.784891	0.427052	0.69535	0.772043	no
XLOC_011696	XLOC_011696	NEUROG2	chr6:14249045-14250538	A	E	OK	431.187	451.038	0.064937	0.0348057	0.96785	0.974302	no
XLOC_002683	XLOC_002683	EXOSC4	chr14:1947197-1949074	A	E	OK	608.473	449.264	-0.437628	-0.225576	0.83545	0.87002	no
XLOC_002336	XLOC_002336	CST3	chr13:42562165-42566091	A	E	OK	48.4748	447.342	3.20607	1.32157	0.3702	0.557723	no
XLOC_009314	XLOC_009314	POLR2L	chr29:50689637-50694425	A	E	OK	0	443.92	inf	-nan	0.0444	0.327044	no
XLOC_003964	XLOC_003964	ULK1	chr17:46171528-46193389	A	E	OK	43.7813	431.065	3.29952	1.80492	0.0852	0.538237	no
XLOC_010900	XLOC_010900	CELA1	chr5:28622127-28637016	A	E	OK	0	423.164	inf	-nan	0.03075	0.267917	no
XLOC_008287	XLOC_008287	NAGPA	chr25:4077586-4086314	A	E	OK	294.499	413.657	0.490173	0.273343	0.79315	0.852425	no
XLOC_003419	XLOC_003419	TNFRSF4	chr16:52484467-52487312	A	E	OK	29.4455	407.661	3.79125	1.58145	0.31895	0.538237	no
XLOC_002404	XLOC_002404	PHACTR3	chr13:57207490-57217578	A	E	OK	0	404.803	inf	-nan	0.01855	0.186737	no
XLOC_004157	XLOC_004157	CPNE7	chr18:14543394-14555530	A	E	OK	212.073	404.548	0.931751	0.505392	0.64095	0.727695	no
XLOC_004268	XLOC_004268	NUDT19	chr18:43336311-43342666	A	E	OK	19.9175	404.447	4.34384	1.83325	0.28995	0.538237	no
XLOC_002673	XLOC_002673	PPP1R16A	chr14:1628813-1633988	A	E	OK	11.8398	404.358	5.09391	2.16665	0.2603	0.538237	no
XLOC_012607	XLOC_012607	VMAC	chr7:19694191-19697346	A	E	OK	2053.61	399.059	-2.36349	-1.14242	0.2997	0.538237	no
XLOC_004303	XLOC_004303	RBM42	chr18:46544685-46552114	A	E	OK	61.5139	397.443	2.69177	1.49227	0.25645	0.538237	no
XLOC_000790	XLOC_000790	FAM71D	chr10:79451693-79486868	A	E	OK	20.2362	392.24	4.27673	1.84238	0.291	0.538237	no
XLOC_005998	XLOC_005998	RSRP1	chr2:128302961-128306995	A	E	OK	15.6933	391.101	4.63932	1.98967	0.2723	0.538237	no
XLOC_012718	XLOC_012718	MBD3	chr7:45577378-45579728	A	E	OK	0	390.292	inf	-nan	0.01235	0.186737	no
XLOC_005261	XLOC_005261	BTBD17	chr19:57717494-57722487	A	E	OK	62.8101	386.493	2.62137	1.4431	0.25815	0.538237	no
XLOC_011494	XLOC_011494	CACNG2	chr5:75343290-75464712	A	E	OK	0	380.199	inf	-nan	0.0136	0.186737	no
XLOC_012722	XLOC_012722	REXO1	chr7:45765018-45784173	A	E	OK	129.771	377.325	1.53984	0.81827	0.40885	0.569277	no
XLOC_007769	XLOC_007769	NOL7	chr23:42795775-42800011	A	E	OK	0	376.18	inf	-nan	0.03605	0.300013	no
XLOC_000557	XLOC_000557	SATB1	chr1:157169738-157261755	A	E	OK	15.0762	368.775	4.6124	2.37326	0.18755	0.538237	no
XLOC_004385	XLOC_004385	CLPTM1	chr18:53066527-53093157	A	E	OK	163.353	368.566	1.17393	0.600291	0.58585	0.688431	no
XLOC_013204	XLOC_013204	NEFL	chr8:73180098-73184369	A	E	OK	274.533	367.432	0.4205	0.236111	0.82745	0.867673	no
XLOC_000085	XLOC_000085	GSK3B	chr1:65245848-65463007	A	E	OK	0	366.097	inf	-nan	0.0439	0.327044	no
XLOC_001990	XLOC_001990	ADPRHL1	chr12:90663886-90676882	A	E	OK	514.334	356.043	-0.530656	-0.284196	0.80185	0.857445	no
XLOC_005493	XLOC_005493	TMEM11	chr19:35816340-35825642	A	E	OK	0	351.82	inf	-nan	0.03775	0.300013	no
XLOC_009311	XLOC_009311	CTSD	chr29:50352063-50361497	A	E	OK	883.304	351.427	-1.32969	-0.710687	0.4563	0.596029	no
XLOC_007947	XLOC_007947	ST8SIA5	chr24:46884520-46951725	A	E	OK	338.285	351.277	0.0543703	0.0306406	0.9757	0.978942	no
XLOC_011362	XLOC_011362	AQP2	chr5:30097666-30103142	A	E	OK	200.34	349.282	0.801938	0.414194	0.7182	0.791593	no
XLOC_011925	XLOC_011925	BMPR1B	chr6:30798828-30850160	A	E	OK	16.7509	347.891	4.37633	2.27804	0.1971	0.538237	no
XLOC_003209	XLOC_003209	KLHL35	chr15:55380884-55387365	A	E	OK	454.99	339.201	-0.423696	-0.239092	0.82215	0.86512	no
XLOC_010010	XLOC_010010	KCNJ9	chr3:9705463-9709562	A	E	OK	26.1273	337.611	3.69173	1.55156	0.3252	0.538237	no
XLOC_004760	XLOC_004760	GNG8	chr18:54195284-54195870	A	E	OK	0	326.575	inf	-nan	0.12415	0.538237	no
XLOC_005904	XLOC_005904	WNT6	chr2:107544662-107556745	A	E	OK	454.087	325.98	-0.478186	-0.257974	0.81815	0.86512	no
XLOC_005388	XLOC_005388	TAX1BP3	chr19:24951987-24977062	A	E	OK	75.5441	325.39	2.10678	0.980012	0.41955	0.570739	no
XLOC_008902	XLOC_008902	C28H1orf198	chr28:3833550-3865974	A	E	OK	39.0285	324.188	3.05423	1.24297	0.3845	0.563004	no
XLOC_013186	XLOC_013186	TEX10	chr8:65734838-65781301	A	E	OK	75.7612	323.43	2.09392	1.07143	0.34975	0.543058	no
XLOC_003633	XLOC_003633	ATAD3A	chr16:52336145-52352541	A	E	OK	84.3506	322.557	1.93508	0.996767	0.4035	0.569277	no
XLOC_004210	XLOC_004210	MMP15	chr18:26021949-26043124	A	E	OK	16.1481	320.467	4.31074	2.25131	0.1993	0.538237	no
XLOC_011177	XLOC_011177	LPAR5	chr5:104163581-104173568	A	E	OK	0	318.564	inf	-nan	0.0129	0.186737	no
XLOC_006991	XLOC_006991	EIF1B	chr22:13214223-13216691	A	E	OK	0	318.25	inf	-nan	0.03775	0.300013	no
XLOC_011887	XLOC_011887	TADA2B	chr6:118330607-118334263	A	E	OK	0	315.253	inf	-nan	0.00395	0.16006	no
XLOC_005969	XLOC_005969	SRSF4	chr2:124956593-124982242	A	E	OK	275.613	314.971	0.192573	0.106958	0.92235	0.941046	no
XLOC_008150	XLOC_008150	DNAJC30	chr25:34084147-34085618	A	E	OK	2491.15	311.775	-2.99824	-1.44833	0.2563	0.538237	no
XLOC_006931	XLOC_006931	SYNE3	chr21:61852803-61963799	A	E	OK	187.731	310.896	0.727767	0.383205	0.6645	0.746019	no
XLOC_011854	XLOC_011854	JAKMIP1	chr6:104789269-104918268	A	E	OK	810.846	310.068	-1.38684	-0.721927	0.43305	0.584788	no
XLOC_004660	XLOC_004660	CEBPA	chr18:43928609-43929840	A	E	OK	154.873	309.715	0.999858	0.552189	0.6304	0.721139	no
XLOC_003873	XLOC_003873	SMARCB1	chr17:73222639-73239873	A	E	OK	130.369	309.426	1.24699	0.627658	0.59325	0.694424	no
XLOC_011283	XLOC_011283	PANX2	chr5:121176166-121178484	A	E	OK	15.2127	308.918	4.34387	1.83326	0.28995	0.538237	no
XLOC_008006	XLOC_008006	GFER	chr25:1540862-1543188	A	E	OK	583.758	307.883	-0.922985	-0.48203	0.6697	0.749072	no
XLOC_003875	XLOC_003875	MIF	chr17:73273378-73274171	A	E	OK	265.015	304.662	0.201135	0.118437	0.891	0.915245	no
XLOC_001520	XLOC_001520	CCDC88A	chr11:37865717-37981414	A	E	OK	128.333	300.097	1.22554	0.634776	0.4682	0.601687	no
XLOC_011370	XLOC_011370	WNT1	chr5:31000182-31003266	A	E	OK	404.051	298.346	-0.437553	-0.225538	0.83545	0.87002	no
XLOC_007787	XLOC_007787	SERPINB1	chr23:50681841-50682245	A	E	OK	0	298.175	inf	-nan	0.06485	0.445107	no
XLOC_001638	XLOC_001638	KCNF1	chr11:86759336-86761647	A	E	OK	103.147	297.523	1.52831	0.797235	0.4991	0.622675	no
XLOC_001513	XLOC_001513	GPR75	chr11:36413997-36420863	A	E	OK	1091.68	297.129	-1.87739	-0.962411	0.21345	0.538237	no
XLOC_003705	XLOC_003705	G0S2	chr16:75539495-75540404	A	E	OK	45.9193	296.654	2.69161	1.17774	0.3102	0.538237	no
XLOC_012602	XLOC_012602	TNFSF9	chr7:19126798-19622975	A	E	OK	0	296.654	inf	-nan	0.15455	0.538237	no
XLOC_007986	XLOC_007986	WFIKKN1	chr25:540853-543477	A	E	OK	262.494	290.743	0.147461	0.0782333	0.94105	0.953682	no
XLOC_002502	XLOC_002502	KCNG1	chr13:79646132-79651314	A	E	OK	140.684	288.565	1.03644	0.542923	0.6277	0.721139	no
XLOC_003832	XLOC_003832	TRPV4	chr17:65678453-65699847	A	E	OK	84.313	285.357	1.75894	0.915893	0.41345	0.57011	no
XLOC_000407	XLOC_000407	FAM131A	chr1:83457838-83464244	A	E	OK	0	282.955	inf	-nan	0.018	0.186737	no
XLOC_010806	XLOC_010806	EPHA1	chr4:107608324-107623775	A	E	OK	80.96	282.312	1.80201	0.936984	0.4083	0.569277	no
XLOC_009041	XLOC_009041	NEUROG3	chr28:26063024-26063814	A	E	OK	43.6858	282.23	2.69164	1.17776	0.3102	0.538237	no
XLOC_007606	XLOC_007606	MTCH1	chr23:10854190-10873802	A	E	OK	45.4394	279.611	2.62141	1.44312	0.25815	0.538237	no
XLOC_012069	XLOC_012069	NKX3-2	chr6:113624672-113627173	A	E	OK	66.2536	275.172	2.05427	1.01249	0.4147	0.57011	no
XLOC_011885	XLOC_011885	TBC1D14	chr6:118212843-118312153	A	E	OK	63.9754	271.643	2.08612	1.05058	0.32505	0.538237	no
XLOC_004486	XLOC_004486	TMEM86B	chr18:62677952-62679860	A	E	OK	32.4317	269.399	3.05427	1.24299	0.3845	0.563004	no
XLOC_001024	XLOC_001024	SLC27A2	chr10:60221115-60275998	A	E	OK	27.7545	268.991	3.27676	1.75977	0.2572	0.538237	no
XLOC_001809	XLOC_001809	URAD	chr12:32300109-32309279	A	E	OK	363.276	268.228	-0.437605	-0.209805	0.8452	0.871162	no
XLOC_013682	XLOC_013682	ZIC3	chrX:21138853-21142208	A	E	OK	67.0483	268.17	1.99988	1.05419	0.40275	0.569277	no
XLOC_002284	XLOC_002284	PFKFB3	chr13:17380739-17406594	A	E	OK	118.676	267.775	1.17399	0.637327	0.53515	0.641331	no
XLOC_000567	XLOC_000567	ARL14EPL	chr10:4875463-4904742	A	E	NOTEST	0	267.219	inf	0	1	1	no
XLOC_003861	XLOC_003861	SLC35E4	chr17:71733168-71739630	A	E	NOTEST	19.2558	266.599	3.79131	0	1	1	no
XLOC_004690	XLOC_004690	MAP4K1	chr18:48633597-48647723	A	E	NOTEST	12.0293	266.482	4.46942	0	1	1	no
XLOC_012329	XLOC_012329	NDUFS7	chr7:45427303-45433438	A	E	NOTEST	143.923	265.642	0.884184	0	1	1	no
XLOC_013117	XLOC_013117	SNAPC3	chr8:28889215-28924567	A	E	NOTEST	44.1667	264.978	2.58484	0	1	1	no
XLOC_000819	XLOC_000819	FOS	chr10:86883738-86887170	A	E	OK	357.818	264.221	-0.437484	-0.24247	0.82005	0.86512	no
XLOC_012079	XLOC_012079	GRPEL1	chr6:118335667-118349721	A	E	NOTEST	21.8922	262.684	3.58484	0	1	1	no
XLOC_012226	XLOC_012226	DUS3L	chr7:19765775-19770777	A	E	NOTEST	14.1454	261.131	4.20637	0	1	1	no
XLOC_003814	XLOC_003814	CFAP73	chr17:63439742-63448400	A	E	NOTEST	0	260.737	inf	0	1	1	no
XLOC_010392	XLOC_010392	GNG11	chr4:11074736-11079756	A	E	NOTEST	0	260.276	inf	0	1	1	no
XLOC_012208	XLOC_012208	RAB11B	chr7:18249535-18259143	A	E	NOTEST	21.6368	259.62	3.58484	0	1	1	no
XLOC_009892	XLOC_009892	CITED4	chr3:105949583-105950925	A	E	NOTEST	93.6087	259.201	1.46936	0	1	1	no
XLOC_005984	XLOC_005984	FAM46B	chr2:126799590-126807057	A	E	OK	574.344	259.178	-1.14797	-0.607181	0.53295	0.641239	no
XLOC_011729	XLOC_011729	TSPAN5	chr6:27333478-27512869	A	E	NOTEST	107.765	258.615	1.26292	0	1	1	no
XLOC_001711	XLOC_001711	NACC2	chr11:103572294-103607342	A	E	NOTEST	104.016	256.023	1.29946	0	1	1	no
XLOC_003879	XLOC_003879	DDT	chr17:73316335-73319009	A	E	OK	346.792	254.944	-0.443892	-0.25917	0.7885	0.850454	no
XLOC_010366	XLOC_010366	IQCA1	chr3:116402076-116592487	A	E	NOTEST	8.93776	247.499	4.79136	0	1	1	no
XLOC_005783	XLOC_005783	GRB14	chr2:31783356-31912200	A	E	OK	334.552	247.043	-0.437467	-0.241697	0.82005	0.86512	no
XLOC_003862	XLOC_003862	C17H5orf52	chr17:71755942-71760587	A	E	NOTEST	0	244.599	inf	0	1	1	no
XLOC_007283	XLOC_007283	GNAI2	chr22:50670843-50691007	A	E	NOTEST	111.018	243.373	1.13237	0	1	1	no
XLOC_009960	XLOC_009960	BOK	chr3:121098865-121111324	A	E	NOTEST	0	243.243	inf	0	1	1	no
XLOC_014063	XLOC_014063	MED12	chrX:84789493-84811761	A	E	NOTEST	206.156	240.781	0.223986	0	1	1	no
XLOC_004805	XLOC_004805	LRRC4B	chr18:57103009-57127435	A	E	NOTEST	68.0623	238.729	1.81045	0	1	1	no
XLOC_005915	XLOC_005915	TMEM198	chr2:108197673-108203602	A	E	NOTEST	14.3423	238.289	4.05437	0	1	1	no
XLOC_006660	XLOC_006660	PAX9	chr21:47292473-47306417	A	E	NOTEST	0	238.022	inf	0	1	1	no
XLOC_001033	XLOC_001033	SQOR	chr10:65039283-65093067	A	E	NOTEST	36.7806	237.642	2.69178	0	1	1	no
XLOC_005652	XLOC_005652	FN3KRP	chr19:50555060-50562978	A	E	OK	412.654	235.785	-0.807463	-0.426852	0.69985	0.774193	no
XLOC_001230	XLOC_001230	ST6GAL2	chr11:45414101-45469591	A	E	NOTEST	133.127	235.522	0.823061	0	1	1	no
XLOC_002501	XLOC_002501	DPM1	chr13:79580467-79597861	A	E	NOTEST	222.103	234.278	0.0769935	0	1	1	no
XLOC_007551	XLOC_007551	SLC22A23	chr23:50234184-50323826	A	E	NOTEST	90.6335	234.236	1.36985	0	1	1	no
XLOC_004625	XLOC_004625	TPPP3	chr18:35121240-35124820	A	E	NOTEST	126.627	233.745	0.884349	0	1	1	no
XLOC_008579	XLOC_008579	ADRA2A	chr26:31870224-31871586	A	E	NOTEST	69.045	233.67	1.75887	0	1	1	no
XLOC_004516	XLOC_004516	TRIM28	chr18:65953793-65960264	A	E	NOTEST	105.432	233.563	1.1475	0	1	1	no
XLOC_000266	XLOC_000266	ETS2	chr1:152880457-152891966	A	E	NOTEST	217.709	233.108	0.0985997	0	1	1	no
XLOC_008243	XLOC_008243	FBXL16	chr25:569039-605515	A	E	NOTEST	113.067	232.817	1.04202	0	1	1	no
XLOC_011074	XLOC_011074	APOL3	chr5:74974806-74986756	A	E	NOTEST	0	230.706	inf	0	1	1	no
XLOC_006563	XLOC_006563	NDN	chr21:736182-737792	A	E	NOTEST	0	229.15	inf	0	1	1	no
XLOC_014013	XLOC_014013	ARMCX2	chrX:55447559-55451996	A	E	NOTEST	23.6394	229.11	3.27678	0	1	1	no
XLOC_004267	XLOC_004267	RGS9BP	chr18:43324645-43325359	A	E	NOTEST	247.975	228.819	-0.11599	0	1	1	no
XLOC_001740	XLOC_001740	PHPT1	chr11:106334243-106335688	A	E	NOTEST	0	228.366	inf	0	1	1	no
XLOC_001071	XLOC_001071	ZFYVE26	chr10:80178530-80246460	A	E	NOTEST	8.82598	228.115	4.69186	0	1	1	no
XLOC_012094	XLOC_012094	HIST3H2A	chr7:2485680-2487189	A	E	NOTEST	0	227.278	inf	0	1	1	no
XLOC_001163	XLOC_001163	EGR4	chr11:11145924-11148403	A	E	OK	332.442	226.804	-0.551656	-0.305753	0.78425	0.849443	no
XLOC_013541	XLOC_013541	PM20D2	chr9:61848878-61861891	A	E	NOTEST	196.299	226.477	0.206316	0	1	1	no
XLOC_013861	XLOC_013861	TMEM47	chrX:113924566-113949565	A	E	OK	406.835	225.289	-0.852666	-0.452964	0.6583	0.741816	no
XLOC_004835	XLOC_004835	ZNF628	chr18:62475321-62481823	A	E	NOTEST	83.693	223.174	1.41499	0	1	1	no
XLOC_006156	XLOC_006156	TMEFF2	chr2:80997732-81275827	A	E	NOTEST	0	222.495	inf	0	1	1	no
XLOC_011328	XLOC_011328	HOXC12	chr5:26234885-26236477	A	E	OK	642.481	222.363	-1.53074	-0.859211	0.4363	0.585612	no
XLOC_006838	XLOC_006838	FSD2	chr21:23501225-23523968	A	E	NOTEST	80.2405	222.196	1.46943	0	1	1	no
XLOC_007494	XLOC_007494	DHX16	chr23:28140237-28152495	A	E	NOTEST	17.1589	221.739	3.69183	0	1	1	no
XLOC_006873	XLOC_006873	LOXL1	chr21:35058002-35081938	A	E	NOTEST	220.452	218.016	-0.0160281	0	1	1	no
XLOC_005595	XLOC_005595	CCR10	chr19:43377278-43379246	A	E	NOTEST	88.3365	217.419	1.2994	0	1	1	no
XLOC_007975	XLOC_007975	SNRNP25	chr25:113119-115275	A	E	NOTEST	47.0831	217.262	2.20616	0	1	1	no
XLOC_008291	XLOC_008291	CARHSP1	chr25:7734584-7746003	A	E	NOTEST	188.015	216.896	0.206158	0	1	1	no
XLOC_004233	XLOC_004233	PARD6A	chr18:35333981-35335943	A	E	NOTEST	23.4022	216.001	3.20632	0	1	1	no
XLOC_003370	XLOC_003370	DHRS3	chr16:42039113-42040601	A	E	OK	312.85	215.109	-0.540402	-0.302345	0.77935	0.849443	no
XLOC_003842	XLOC_003842	ISCU	chr17:66685451-66691556	A	E	NOTEST	0	214.511	inf	0	1	1	no
XLOC_008382	XLOC_008382	STX1B	chr25:27382281-27398020	A	E	NOTEST	25.693	213.428	3.05431	0	1	1	no
XLOC_002569	XLOC_002569	NPBWR1	chr14:23263814-23264810	A	E	OK	561.151	213.261	-1.39577	-0.795679	0.4513	0.594087	no
XLOC_011246	XLOC_011246	TNFRSF13C	chr5:113437813-113438566	A	E	NOTEST	0	213.094	inf	0	1	1	no
XLOC_011508	XLOC_011508	KLHL42	chr5:82452345-82468760	A	E	NOTEST	70.5308	211.578	1.58487	0	1	1	no
XLOC_011207	XLOC_011207	H1F0	chr5:110122672-110124893	A	E	NOTEST	13.4545	211.121	3.97191	0	1	1	no
XLOC_005604	XLOC_005604	SOST	chr19:44268493-44271758	A	E	NOTEST	114.408	210.89	0.882299	0	1	1	no
XLOC_012503	XLOC_012503	MAP1S	chr7:5335659-5367540	A	E	NOTEST	122.995	210.841	0.777559	0	1	1	no
XLOC_011134	XLOC_011134	YBX3	chr5:99335507-99360896	A	E	NOTEST	52.5981	210.378	1.9999	0	1	1	no
XLOC_013526	XLOC_013526	SOBP	chr9:42923994-43070235	A	E	NOTEST	214.375	208.29	-0.0415387	0	1	1	no
XLOC_009932	XLOC_009932	EFHD1	chr3:113006124-113050193	A	E	NOTEST	0	208.074	inf	0	1	1	no
XLOC_005324	XLOC_005324	CDK5R1	chr19:17665143-18028444	A	E	NOTEST	56.3276	207.956	1.88437	0	1	1	no
XLOC_004394	XLOC_004394	FOSB	chr18:53501994-53508418	A	E	NOTEST	9.01012	207.919	4.52833	0	1	1	no
XLOC_007354	XLOC_007354	CHST13	chr22:61123414-61130341	A	E	OK	318.96	207.814	-0.618081	-0.322382	0.7695	0.841989	no
XLOC_012340	XLOC_012340	TCF7	chr7:47352222-47384999	A	E	NOTEST	10.2217	207.571	4.3439	0	1	1	no
XLOC_001776	XLOC_001776	ARL11	chr12:19275073-19276925	A	E	NOTEST	56.2138	207.536	1.88437	0	1	1	no
XLOC_003413	XLOC_003413	CCNL2	chr16:52388691-52396826	A	E	NOTEST	0	207.41	inf	0	1	1	no
XLOC_000594	XLOC_000594	SMAD6	chr10:13507073-13583546	A	E	OK	353.54	206.676	-0.774505	-0.432802	0.6837	0.761909	no
XLOC_008529	XLOC_008529	CNNM1	chr26:20206337-20279273	A	E	OK	782.765	206.439	-1.92286	-0.904338	0.3448	0.543058	no
XLOC_000368	XLOC_000368	ZDHHC19	chr1:71396753-71409483	A	E	NOTEST	0	205.46	inf	0	1	1	no
XLOC_003076	XLOC_003076	PGR	chr15:8091830-8093247	A	E	NOTEST	264.161	203.184	-0.378633	0	1	1	no
XLOC_003272	XLOC_003272	YPEL4	chr15:82200625-82202283	A	E	NOTEST	0	202.026	inf	0	1	1	no
XLOC_002161	XLOC_002161	TM9SF4	chr13:62165597-62218185	A	E	NOTEST	0	201.692	inf	0	1	1	no
XLOC_010597	XLOC_010597	AOC1	chr4:114249781-114262315	A	E	NOTEST	198.873	201.051	0.0157153	0	1	1	no
XLOC_001369	XLOC_001369	PKN3	chr11:99232118-99246140	A	E	NOTEST	0	199.72	inf	0	1	1	no
XLOC_008736	XLOC_008736	ZC3H14	chr26:45731305-45840710	A	E	NOTEST	0	198.757	inf	0	1	1	no
XLOC_009812	XLOC_009812	DIRAS3	chr3:77571198-77573844	A	E	OK	525.728	197.695	-1.41104	-0.74108	0.5051	0.622675	no
XLOC_014025	XLOC_014025	ESX1	chrX:58699809-58706139	A	E	NOTEST	0	197.342	inf	0	1	1	no
XLOC_009477	XLOC_009477	GAL3ST3	chr29:44790175-44800852	A	E	NOTEST	28.1761	195.055	2.79134	0	1	1	no
XLOC_008676	XLOC_008676	LBX1	chr26:21894401-21896298	A	E	NOTEST	211.2	194.934	-0.115622	0	1	1	no
XLOC_001372	XLOC_001372	LRRC8A	chr11:99411392-99437848	A	E	NOTEST	70.1057	194.132	1.46944	0	1	1	no
XLOC_007251	XLOC_007251	PXK	chr22:43466980-43548273	A	E	NOTEST	69.9086	193.584	1.46942	0	1	1	no
XLOC_012686	XLOC_012686	PFN3	chr7:40254113-40254661	A	E	NOTEST	70.2239	193.549	1.46267	0	1	1	no
XLOC_003013	XLOC_003013	DGCR6L	chr15:73440855-73441128	A	E	NOTEST	0	193.407	inf	0	1	1	no
XLOC_007515	XLOC_007515	HIST1H1C	chr23:31636902-31639367	A	E	NOTEST	0	192.277	inf	0	1	1	no
XLOC_009038	XLOC_009038	SLC25A16	chr28:25013020-25040679	A	E	NOTEST	0	192.199	inf	0	1	1	no
XLOC_007596	XLOC_007596	TAF11	chr23:8829176-8836822	A	E	NOTEST	0	190.594	inf	0	1	1	no
XLOC_007478	XLOC_007478	C23H6orf47	chr23:27457505-27459148	A	E	NOTEST	56.0226	189.601	1.75889	0	1	1	no
XLOC_009524	XLOC_009524	TALDO1	chr29:50856122-50863486	A	E	NOTEST	154.016	189.539	0.299419	0	1	1	no
XLOC_008170	XLOC_008170	PLOD3	chr25:36057471-36065405	A	E	NOTEST	0	187.804	inf	0	1	1	no
XLOC_000478	XLOC_000478	GRK7	chr1:128144740-128185018	A	E	NOTEST	13.5002	186.916	3.79134	0	1	1	no
XLOC_007421	XLOC_007421	SRF	chr23:16747957-16755478	A	E	NOTEST	11.2373	186.704	4.05439	0	1	1	no
XLOC_011943	XLOC_011943	CCDC149	chr6:45940146-46057441	A	E	NOTEST	0	184.575	inf	0	1	1	no
XLOC_007863	XLOC_007863	SIGLEC15	chr24:46018901-46034227	A	E	NOTEST	33.2455	184.106	2.4693	0	1	1	no
XLOC_013866	XLOC_013866	PCYT1B	chrX:125707433-125825971	A	E	OK	370.419	181.004	-1.03313	-0.523689	0.6291	0.721139	no
XLOC_012578	XLOC_012578	ACP5	chr7:17134330-17137966	A	E	NOTEST	0	179.597	inf	0	1	1	no
XLOC_012078	XLOC_012078	CCDC96	chr6:118315792-118318096	A	E	NOTEST	38.8058	179.095	2.20638	0	1	1	no
XLOC_003140	XLOC_003140	KCNC1	chr15:35272149-35317245	A	E	NOTEST	192.292	177.527	-0.115263	0	1	1	no
XLOC_006466	XLOC_006466	TMEM174	chr20:8369054-8369976	A	E	NOTEST	0	177.399	inf	0	1	1	no
XLOC_002481	XLOC_002481	NEURL2	chr13:75365122-75367907	A	E	NOTEST	19.1894	177.12	3.20635	0	1	1	no
XLOC_011977	XLOC_011977	CHIC2	chr6:71186359-71245780	A	E	NOTEST	14.7139	176.557	3.58488	0	1	1	no
XLOC_013171	XLOC_013171	SHB	chr8:62466445-62601823	A	E	NOTEST	127.34	176.308	0.469415	0	1	1	no
XLOC_004348	XLOC_004348	CYP2S1	chr18:50655121-50667303	A	E	OK	644.563	176.283	-1.87043	-0.979442	0.33995	0.543058	no
XLOC_003894	XLOC_003894	LZTR1	chr17:74054343-74490537	A	E	NOTEST	11.921	176.056	3.88446	0	1	1	no
XLOC_006515	XLOC_006515	PELO	chr20:26278614-26280530	A	E	NOTEST	19.0059	175.426	3.20635	0	1	1	no
XLOC_008694	XLOC_008694	CALHM3	chr26:24303868-24309613	A	E	OK	1041.12	174.712	-2.57508	-1.47609	0.18095	0.538237	no
XLOC_001612	XLOC_001612	SLC35F6	chr11:72793628-72809693	A	E	NOTEST	34.3815	174.546	2.34391	0	1	1	no
XLOC_012115	XLOC_012115	LSM4	chr7:4818616-4831165	A	E	NOTEST	63.0267	174.514	1.46931	0	1	1	no
XLOC_005500	XLOC_005500	CACNA1G	chr19:36731341-36792932	A	E	NOTEST	177.421	173.798	-0.0297672	0	1	1	no
XLOC_000690	XLOC_000690	ITPKA	chr10:37035179-37043518	A	E	NOTEST	16.966	172.26	3.34386	0	1	1	no
XLOC_008050	XLOC_008050	NUBP1	chr25:9501385-9519255	A	E	NOTEST	26.6529	172.201	2.69173	0	1	1	no
XLOC_010196	XLOC_010196	BRDT	chr3:51546134-51565701	A	E	NOTEST	124.224	171.982	0.469315	0	1	1	no
XLOC_003104	XLOC_003104	APOA1	chr15:27932197-27934085	A	E	NOTEST	0	171.677	inf	0	1	1	no
XLOC_013631	XLOC_013631	THBS2	chr9:104731028-104763842	A	E	NOTEST	102.896	170.96	0.732482	0	1	1	no
XLOC_000637	XLOC_000637	AJUBA	chr10:21699228-21708079	A	E	NOTEST	0	170.341	inf	0	1	1	no
XLOC_004148	XLOC_004148	JPH3	chr18:13186022-13261250	A	E	NOTEST	77.6375	170.199	1.1324	0	1	1	no
XLOC_000125	XLOC_000125	MASP1	chr1:80596923-80649367	A	E	NOTEST	0	169.425	inf	0	1	1	no
XLOC_003247	XLOC_003247	CHRM4	chr15:77249973-77254055	A	E	NOTEST	70.5475	169.305	1.26296	0	1	1	no
XLOC_007384	XLOC_007384	PPARD	chr23:9269514-9355440	A	E	NOTEST	18.2988	168.906	3.2064	0	1	1	no
XLOC_008905	XLOC_008905	KCNK1	chr28:6492388-6559858	A	E	NOTEST	0	168.852	inf	0	1	1	no
XLOC_014055	XLOC_014055	CHIC1	chrX:82414798-82455723	A	E	NOTEST	121.777	168.595	0.469318	0	1	1	no
XLOC_005446	XLOC_005446	BORCS6	chr19:28443495-28445326	A	E	NOTEST	99.4908	168.358	0.758901	0	1	1	no
XLOC_013152	XLOC_013152	FANCG	chr8:59748225-59754144	A	E	NOTEST	0	167.858	inf	0	1	1	no
XLOC_000901	XLOC_000901	ADPGK	chr10:19377399-19409943	A	E	NOTEST	11.3612	167.789	3.88446	0	1	1	no
XLOC_003724	XLOC_003724	SFRP2	chr17:3829563-3838138	A	E	NOTEST	30.1289	166.858	2.4694	0	1	1	no
XLOC_012261	XLOC_012261	LMNB2	chr7:22428090-22448438	A	E	NOTEST	80.8804	166.543	1.04203	0	1	1	no
XLOC_002517	XLOC_002517	SLC39A4	chr14:1719731-1724221	A	E	NOTEST	41.5282	166.104	1.99992	0	1	1	no
XLOC_008478	XLOC_008478	ELFN1	chr25:41817959-41820589	A	E	NOTEST	101.095	165.892	0.714536	0	1	1	no
XLOC_006929	XLOC_006929	GSC	chr21:60956930-61706763	A	E	NOTEST	0	165.427	inf	0	1	1	no
XLOC_009523	XLOC_009523	RPLP2	chr29:50768652-50770791	A	E	NOTEST	0	165.363	inf	0	1	1	no
XLOC_006615	XLOC_006615	OTUD7A	chr21:30596445-30754025	A	E	NOTEST	188.313	165.13	-0.18953	0	1	1	no
XLOC_012315	XLOC_012315	ELANE	chr7:44988171-44990573	A	E	OK	464.973	165.057	-1.49419	-0.825774	0.45985	0.596029	no
XLOC_002849	XLOC_002849	NCAM1	chr15:23807380-24165753	A	E	NOTEST	81.2591	165.013	1.02198	0	1	1	no
XLOC_004969	XLOC_004969	CAMTA2	chr19:27052907-27072721	A	E	NOTEST	38.2884	164.931	2.10688	0	1	1	no
XLOC_003388	XLOC_003388	KLHL21	chr16:47645899-47659012	A	E	OK	300.691	164.796	-0.867601	-0.483045	0.64625	0.730964	no
XLOC_000481	XLOC_000481	SPSB4	chr1:128830907-128901497	A	E	NOTEST	13.7266	164.711	3.58489	0	1	1	no
XLOC_008587	XLOC_008587	ADRB1	chr26:34805080-34806484	A	E	NOTEST	155.696	164.236	0.0770456	0	1	1	no
XLOC_007296	XLOC_007296	WDR6	chr22:51545118-51555978	A	E	NOTEST	7.39581	163.841	4.46944	0	1	1	no
XLOC_003274	XLOC_003274	LPXN	chr15:83203869-83245437	A	E	NOTEST	160.927	163.392	0.0219379	0	1	1	no
XLOC_011127	XLOC_011127	TAS2R42	chr5:99035751-99036690	A	E	NOTEST	0	163.377	inf	0	1	1	no
XLOC_001357	XLOC_001357	SLC25A25	chr11:98750458-98760804	A	E	NOTEST	8.73296	161.219	4.2064	0	1	1	no
XLOC_004071	XLOC_004071	PISD	chr17:72425904-72453284	A	E	NOTEST	74.8285	161.161	1.10685	0	1	1	no
XLOC_000284	XLOC_000284	OLIG1	chr1:1775223-1777299	A	E	NOTEST	86.8143	160.264	0.884443	0	1	1	no
XLOC_008219	XLOC_008219	TMEM184A	chr25:41946138-41956712	A	E	NOTEST	205.053	160.15	-0.356572	0	1	1	no
XLOC_009496	XLOC_009496	CABP2	chr29:46042200-46046958	A	E	NOTEST	0	160.019	inf	0	1	1	no
XLOC_006687	XLOC_006687	IFI27	chr21:59330562-59336763	A	E	NOTEST	0	159.522	inf	0	1	1	no
XLOC_002515	XLOC_002515	TONSL	chr14:1681493-1692499	A	E	NOTEST	41.1278	158.18	1.94338	0	1	1	no
XLOC_001563	XLOC_001563	LRRTM1	chr11:54722278-56082035	A	E	NOTEST	0	156.887	inf	0	1	1	no
XLOC_011743	XLOC_011743	SOD3	chr6:45927553-45930821	A	E	OK	367.245	156.442	-1.23111	-0.687254	0.5155	0.627746	no
XLOC_006603	XLOC_006603	ABHD17C	chr21:27054891-27108982	A	E	NOTEST	78.1567	156.306	0.999928	0	1	1	no
XLOC_008799	XLOC_008799	EIF4EBP1	chr27:32951593-32973439	A	E	NOTEST	0	156.128	inf	0	1	1	no
XLOC_009725	XLOC_009725	KCND3	chr3:31464989-31684943	A	E	NOTEST	45.9902	155.65	1.75891	0	1	1	no
XLOC_003899	XLOC_003899	SEPT5	chr17:74807362-74811262	A	E	NOTEST	30.6433	155.564	2.34387	0	1	1	no
XLOC_001391	XLOC_001391	BARHL1	chr11:102686676-102693228	A	E	NOTEST	0	154.529	inf	0	1	1	no
XLOC_009705	XLOC_009705	NHLH2	chr3:27593571-27596691	A	E	OK	478.097	154.448	-1.63018	-0.947148	0.3712	0.557723	no
XLOC_006325	XLOC_006325	HTR6	chr2:133610638-133623061	A	E	NOTEST	47.5239	153.525	1.69175	0	1	1	no
XLOC_010740	XLOC_010740	CDK13	chr4:81665557-81807550	A	E	NOTEST	31.973	153.455	2.26289	0	1	1	no
XLOC_010363	XLOC_010363	ARL4C	chr3:114715052-114716812	A	E	NOTEST	92.3176	153.378	0.732418	0	1	1	no
XLOC_012156	XLOC_012156	FARSA	chr7:13741742-13751840	A	E	NOTEST	232.561	153.327	-0.600995	0	1	1	no
XLOC_008122	XLOC_008122	STX4	chr25:27413136-27418950	A	E	NOTEST	23.6609	152.872	2.69175	0	1	1	no
XLOC_007175	XLOC_007175	GATA2	chr22:60016984-60024586	A	E	NOTEST	174.623	152.23	-0.197993	0	1	1	no
XLOC_001507	XLOC_001507	KCNK12	chr11:29759456-29808334	A	E	NOTEST	237.192	151.568	-0.646092	0	1	1	no
XLOC_004153	XLOC_004153	ACSF3	chr18:14254105-14292739	A	E	NOTEST	29.8062	151.315	2.34387	0	1	1	no
XLOC_013511	XLOC_013511	MARCKS	chr9:37023770-37026571	A	E	NOTEST	32.7756	151.253	2.20627	0	1	1	no
XLOC_007314	XLOC_007314	CCRL2	chr22:53567798-53569696	A	E	NOTEST	23.4022	151.201	2.69175	0	1	1	no
XLOC_009844	XLOC_009844	SLC1A7	chr3:93674235-93725241	A	E	NOTEST	0	151.073	inf	0	1	1	no
XLOC_008359	XLOC_008359	PPP4C	chr25:26460125-26468245	A	E	NOTEST	0	150.82	inf	0	1	1	no
XLOC_006035	XLOC_006035	ALDH4A1	chr2:134345969-134380243	A	E	NOTEST	28.8325	150.81	2.38697	0	1	1	no
XLOC_009312	XLOC_009312	CHID1	chr29:50539407-50558480	A	E	NOTEST	0	150.441	inf	0	1	1	no
XLOC_009082	XLOC_009082	LRIT1	chr28:39516529-39527943	A	E	NOTEST	227.004	149.664	-0.600993	0	1	1	no
XLOC_004618	XLOC_004618	TRADD	chr18:34912744-34922481	A	E	OK	444.549	149.208	-1.57502	-0.740303	0.1906	0.538237	no
XLOC_001827	XLOC_001827	GJB6	chr12:36310778-36318422	A	E	NOTEST	80.826	149.207	0.884422	0	1	1	no
XLOC_013366	XLOC_013366	BEND3	chr9:43409749-43424091	A	E	NOTEST	129.311	149.199	0.206392	0	1	1	no
XLOC_006529	XLOC_006529	EGFLAM	chr20:35999048-36178472	A	E	NOTEST	0	149.026	inf	0	1	1	no
XLOC_012140	XLOC_012140	GIPC1	chr7:12391793-12395710	A	E	NOTEST	0	148.548	inf	0	1	1	no
XLOC_004981	XLOC_004981	C19H17orf49	chr19:27438489-27441265	A	E	NOTEST	201.065	148.456	-0.437626	0	1	1	no
XLOC_010976	XLOC_010976	AVPR1A	chr5:50592289-50595768	A	E	NOTEST	112.518	148.367	0.399008	0	1	1	no
XLOC_003952	XLOC_003952	ETFDH	chr17:41262756-41307126	A	E	NOTEST	0	148.238	inf	0	1	1	no
XLOC_009221	XLOC_009221	FKBP2	chr29:43159738-43162650	A	E	NOTEST	0	148.228	inf	0	1	1	no
XLOC_002327	XLOC_002327	OVOL2	chr13:38575816-38604712	A	E	NOTEST	0	146.479	inf	0	1	1	no
XLOC_004757	XLOC_004757	NOVA2	chr18:53874297-53889875	A	E	NOTEST	98.8093	145.923	0.562486	0	1	1	no
XLOC_011548	XLOC_011548	GABARAPL1	chr5:100205183-100215034	A	E	NOTEST	15.8092	145.922	3.20636	0	1	1	no
XLOC_005983	XLOC_005983	SLC9A1	chr2:126676549-126727482	A	E	NOTEST	15.7281	145.179	3.20641	0	1	1	no
XLOC_013150	XLOC_013150	FAM205C	chr8:59587073-59592580	A	E	NOTEST	0	144.982	inf	0	1	1	no
XLOC_006945	XLOC_006945	CKB	chr21:69809412-69812615	A	E	NOTEST	22.2957	144.052	2.69176	0	1	1	no
XLOC_002115	XLOC_002115	SOX18	chr13:54295528-54297259	A	E	OK	311.107	143.577	-1.11558	-0.559127	0.62485	0.721139	no
XLOC_012724	XLOC_012724	SHROOM1	chr7:46035047-46038731	A	E	NOTEST	61.7612	142.52	1.20639	0	1	1	no
XLOC_003719	XLOC_003719	TLL1	chr17:1491332-1819993	A	E	NOTEST	48.1539	142.234	1.56254	0	1	1	no
XLOC_010868	XLOC_010868	SMUG1	chr5:26015048-26019918	A	E	NOTEST	0	141.114	inf	0	1	1	no
XLOC_005624	XLOC_005624	C1QL1	chr19:45288534-45295627	A	E	NOTEST	203.85	141.113	-0.530655	0	1	1	no
XLOC_012473	XLOC_012473	RNF187	chr7:2453799-2457284	A	E	NOTEST	25.4812	141.113	2.46935	0	1	1	no
XLOC_012369	XLOC_012369	EIF4EBP3	chr7:53405280-53407216	A	E	NOTEST	0	141.029	inf	0	1	1	no
XLOC_002563	XLOC_002563	DERL1	chr14:18307115-18333425	A	E	NOTEST	23.4798	140.873	2.5849	0	1	1	no
XLOC_005157	XLOC_005157	WNT3	chr19:46021802-46071153	A	E	NOTEST	121.644	140.343	0.206284	0	1	1	no
XLOC_012634	XLOC_012634	GNA11	chr7:21937771-21953533	A	E	NOTEST	217.043	140.232	-0.63017	0	1	1	no
XLOC_004100	XLOC_004100	ZNF74	chr17:74559800-74564762	A	E	NOTEST	30.3418	140.034	2.2064	0	1	1	no
XLOC_002231	XLOC_002231	SYS1	chr13:74429934-74433442	A	E	NOTEST	0	139.581	inf	0	1	1	no
XLOC_008930	XLOC_008930	RUFY2	chr28:24960875-24963080	A	E	NOTEST	0	139.305	inf	0	1	1	no
XLOC_006632	XLOC_006632	PTPN9	chr21:33697443-33766710	A	E	NOTEST	7.93812	139.218	4.13241	0	1	1	no
XLOC_003287	XLOC_003287	NCAPD3	chr15:84777783-84838995	A	E	NOTEST	0	138.983	inf	0	1	1	no
XLOC_012304	XLOC_012304	HNRNPAB	chr7:40638056-40643935	A	E	NOTEST	56.4393	138.918	1.29946	0	1	1	no
XLOC_005199	XLOC_005199	ALYREF	chr19:51609698-51613483	A	E	NOTEST	60.0347	138.526	1.20629	0	1	1	no
XLOC_009447	XLOC_009447	RASGRP2	chr29:43590192-43602499	A	E	NOTEST	33.2429	138.077	2.05436	0	1	1	no
XLOC_004598	XLOC_004598	CCDC102A	chr18:25580586-25602166	A	E	NOTEST	99.6819	138.015	0.469417	0	1	1	no
XLOC_009612	XLOC_009612	SCAMP3	chr3:15432099-15436422	A	E	NOTEST	0	137.866	inf	0	1	1	no
XLOC_004636	XLOC_004636	DDX28	chr18:35600675-35602509	A	E	NOTEST	248.283	137.502	-0.852534	0	1	1	no
XLOC_011864	XLOC_011864	OTOP1	chr6:107505446-107547395	A	E	OK	709.634	137.094	-2.37191	-1.18809	0.2869	0.538237	no
XLOC_013730	XLOC_013730	IKBKG	chrX:40501901-40519263	A	E	OK	296.86	137.005	-1.11555	-0.581734	0.6002	0.697155	no
XLOC_001415	XLOC_001415	EDF1	chr11:106320379-106324286	A	E	NOTEST	37.1027	136.975	1.88432	0	1	1	no
XLOC_000799	XLOC_000799	SRSF5	chr10:81860043-81865204	A	E	NOTEST	0	135.886	inf	0	1	1	no
XLOC_004892	XLOC_004892	DUSP14	chr19:14096512-14122127	A	E	OK	482.633	135.578	-1.8318	-1.06839	0.32155	0.538237	no
XLOC_009407	XLOC_009407	PAG6	chr29:40068368-40077682	A	E	NOTEST	0	134.463	inf	0	1	1	no
XLOC_003797	XLOC_003797	TCTN1	chr17:56724776-56752192	A	E	NOTEST	0	134.462	inf	0	1	1	no
XLOC_009793	XLOC_009793	UOX	chr3:59893269-59932960	A	E	NOTEST	0	134.462	inf	0	1	1	no
XLOC_006857	XLOC_006857	CHRNB4	chr21:31518369-31537227	A	E	NOTEST	20.7958	134.362	2.69176	0	1	1	no
XLOC_009954	XLOC_009954	ASB1	chr3:118353227-118372425	A	E	NOTEST	58.1525	134.183	1.20629	0	1	1	no
XLOC_011772	XLOC_011772	SLC10A4	chr6:68813853-68819851	A	E	OK	665.576	133.553	-2.31719	-1.18004	0.28625	0.538237	no
XLOC_003476	XLOC_003476	KCNH1	chr16:74105859-74543184	A	E	NOTEST	28.8923	133.344	2.2064	0	1	1	no
XLOC_014024	XLOC_014024	SLC25A53	chrX:58542824-58551785	A	E	NOTEST	0	133.071	inf	0	1	1	no
XLOC_009037	XLOC_009037	DNA2	chr28:24966716-25004024	A	E	NOTEST	0	132.81	inf	0	1	1	no
XLOC_011875	XLOC_011875	TMEM175	chr6:109036387-109121951	A	E	OK	564.439	132.804	-2.08752	-1.04496	0.25225	0.538237	no
XLOC_007686	XLOC_007686	HSPA1A	chr23:27331435-27333909	A	E	OK	791.194	132.782	-2.57497	-1.28585	0.21845	0.538237	no
XLOC_006892	XLOC_006892	CLEC14A	chr21:48843724-48845622	A	E	NOTEST	111.616	132.459	0.247005	0	1	1	no
XLOC_001501	XLOC_001501	SIX2	chr11:27260021-27263699	A	E	NOTEST	20.4294	131.995	2.69177	0	1	1	no
XLOC_005989	XLOC_005989	UBXN11	chr2:127406803-127428877	A	E	NOTEST	40.6795	131.416	1.69177	0	1	1	no
XLOC_002210	XLOC_002210	PLCG1	chr13:70510824-70524393	A	E	NOTEST	7.09589	130.998	4.20641	0	1	1	no
XLOC_012754	XLOC_012754	TMEM173	chr7:52361792-52368150	A	E	NOTEST	0	130.532	inf	0	1	1	no
XLOC_004009	XLOC_004009	PLBD2	chr17:63313640-63335972	A	E	NOTEST	23.5394	130.366	2.46942	0	1	1	no
XLOC_007580	XLOC_007580	RGL2	chr23:7407897-7414957	A	E	NOTEST	40.2654	130.083	1.69182	0	1	1	no
XLOC_001741	XLOC_001741	RABL6	chr11:106344497-106363593	A	E	NOTEST	54.1313	129.91	1.26297	0	1	1	no
XLOC_000301	XLOC_000301	VGLL3	chr1:34657637-34707554	A	E	NOTEST	0	129.873	inf	0	1	1	no
XLOC_012524	XLOC_012524	LOC534967	chr7:8585119-8616384	A	E	NOTEST	35.154	129.791	1.88443	0	1	1	no
XLOC_002692	XLOC_002692	ADGRB1	chr14:2948771-3014380	A	E	OK	1053.57	129.006	-3.02978	-1.40184	0.31435	0.538237	no
XLOC_002393	XLOC_002393	OGFR	chr13:55043085-55050690	A	E	NOTEST	77.5477	128.841	0.732434	0	1	1	no
XLOC_002483	XLOC_002483	ZNF335	chr13:75404992-75435377	A	E	NOTEST	59.8057	128.809	1.10688	0	1	1	no
XLOC_011635	XLOC_011635	RANGAP1	chr5:112916434-112943925	A	E	NOTEST	9.95114	128.594	3.69182	0	1	1	no
XLOC_000551	XLOC_000551	COLQ	chr1:154218713-154285721	A	E	OK	595.382	127.577	-2.22245	-1.13824	0.2782	0.538237	no
XLOC_002125	XLOC_002125	EEF1A2	chr13:54623916-54631595	A	E	OK	360.909	126.905	-1.50789	-0.766284	0.51385	0.627746	no
XLOC_007758	XLOC_007758	SOX4	chr23:36292281-36294297	A	E	NOTEST	255.272	126.871	-1.00867	0	1	1	no
XLOC_005254	XLOC_005254	USH1G	chr19:57122384-57126123	A	E	NOTEST	39.2173	126.693	1.69177	0	1	1	no
XLOC_009205	XLOC_009205	TAF6L,TMEM179B	chr29:41783391-41795450	A	E	OK	315.557	126.638	-1.31719	-0.661553	0.50515	0.622675	no
XLOC_007454	XLOC_007454	BOLA-DRB3	chr23:25458612-25476885	A	E	NOTEST	54.5602	125.895	1.2063	0	1	1	no
XLOC_012031	XLOC_012031	PLAC8	chr6:99655641-99690417	A	E	NOTEST	0	125.893	inf	0	1	1	no
XLOC_008216	XLOC_008216	MRM2	chr25:41527725-41533975	A	E	NOTEST	17.0284	125.74	2.88443	0	1	1	no
XLOC_002490	XLOC_002490	TP53RK	chr13:76083303-76087372	A	E	NOTEST	0	125.179	inf	0	1	1	no
XLOC_002471	XLOC_002471	KCNS1	chr13:74191214-74196596	A	E	NOTEST	232.356	125.106	-0.893191	0	1	1	no
XLOC_009172	XLOC_009172	ADAMTS15	chr29:37143461-37165575	A	E	OK	406.463	125.061	-1.70049	-0.897509	0.39385	0.564855	no
XLOC_008213	XLOC_008213	GNA12	chr25:41099258-41171209	A	E	NOTEST	16.8632	124.52	2.88443	0	1	1	no
XLOC_006961	XLOC_006961	TGFBR2	chr22:5141231-5233083	A	E	NOTEST	20.2251	124.459	2.62145	0	1	1	no
XLOC_004097	XLOC_004097	SLC7A4	chr17:74054343-74490537	A	E	NOTEST	40.4416	124.429	1.62141	0	1	1	no
XLOC_009002	XLOC_009002	CDC42EP3	chr28:1510589-1510939	A	E	NOTEST	137.705	124.419	-0.146373	0	1	1	no
XLOC_007846	XLOC_007846	RAB12	chr24:41532520-41542376	A	E	NOTEST	0	124.327	inf	0	1	1	no
XLOC_001103	XLOC_001103	TMED8	chr10:89619637-89648224	A	E	NOTEST	100.821	124.071	0.299376	0	1	1	no
XLOC_002473	XLOC_002473	MATN4	chr13:74358169-74381016	A	E	NOTEST	67.2084	124.069	0.88443	0	1	1	no
XLOC_009227	XLOC_009227	RPS6KA4	chr29:43267467-43281242	A	E	OK	296.604	123.642	-1.26237	-0.67707	0.52795	0.637764	no
XLOC_009765	XLOC_009765	TMED5	chr3:50448642-50467160	A	E	NOTEST	0	123.473	inf	0	1	1	no
XLOC_013280	XLOC_013280	ACTL7B	chr8:100138373-100139780	A	E	NOTEST	22.189	122.883	2.46936	0	1	1	no
XLOC_012065	XLOC_012065	NELFA	chr6:109830017-109845615	A	E	NOTEST	0	122.426	inf	0	1	1	no
XLOC_007611	XLOC_007611	BTBD9	chr23:12046516-12462083	A	E	NOTEST	144.164	121.979	-0.241074	0	1	1	no
XLOC_013014	XLOC_013014	HABP4	chr8:84579582-84615687	A	E	NOTEST	10.9757	121.572	3.46942	0	1	1	no
XLOC_013792	XLOC_013792	CHST7	chrX:90149332-90230185	A	E	NOTEST	82.2716	121.501	0.562504	0	1	1	no
XLOC_013551	XLOC_013551	NT5E	chr9:64879263-64929945	A	E	NOTEST	87.6467	121.337	0.469244	0	1	1	no
XLOC_007433	XLOC_007433	TMEM151B	chr23:17891618-17895776	A	E	NOTEST	112.12	120.736	0.106812	0	1	1	no
XLOC_007154	XLOC_007154	TMCC1	chr22:56700644-56742875	A	E	OK	1424.42	120.522	-3.563	-1.66172	0.25395	0.538237	no
XLOC_004541	XLOC_004541	MAF	chr18:6551019-6552879	A	E	NOTEST	195.601	120.362	-0.700529	0	1	1	no
XLOC_003781	XLOC_003781	HCAR1	chr17:55035079-55036087	A	E	NOTEST	0	120.153	inf	0	1	1	no
XLOC_009906	XLOC_009906	POU3F1	chr3:108508757-108511219	A	E	NOTEST	158.829	119.948	-0.405063	0	1	1	no
XLOC_012141	XLOC_012141	PTGER1	chr7:12399522-12401644	A	E	NOTEST	77.9427	119.9	0.621346	0	1	1	no
XLOC_003488	XLOC_003488	CRB1	chr16:78094757-78320235	A	E	NOTEST	81.7321	119.451	0.54745	0	1	1	no
XLOC_003273	XLOC_003273	MED19	chr15:82355392-82363432	A	E	NOTEST	64.659	119.361	0.884404	0	1	1	no
XLOC_011213	XLOC_011213	MAFF	chr5:110475769-110484829	A	E	NOTEST	28.6993	119.206	2.05437	0	1	1	no
XLOC_006083	XLOC_006083	SP9	chr2:22485429-22487883	A	E	OK	753.188	119.176	-2.65992	-1.51881	0.16735	0.538237	no
XLOC_000543	XLOC_000543	RUNX1	chr1:148678709-148949053	A	E	NOTEST	18.4146	118.979	2.69178	0	1	1	no
XLOC_013120	XLOC_013120	DMAC1	chr8:37291839-37292779	A	E	NOTEST	131.376	118.886	-0.144127	0	1	1	no
XLOC_008639	XLOC_008639	MARCH5	chr26:13814468-13814828	A	E	NOTEST	0	118.886	inf	0	1	1	no
XLOC_001689	XLOC_001689	DOLK	chr11:99460803-99462903	A	E	NOTEST	42.872	118.716	1.46941	0	1	1	no
XLOC_010376	XLOC_010376	DTYMK	chr3:121173762-121182302	A	E	NOTEST	42.5501	117.812	1.46925	0	1	1	no
XLOC_000180	XLOC_000180	CCNL1	chr1:111317358-111331241	A	E	NOTEST	59.4876	117.664	0.984012	0	1	1	no
XLOC_002526	XLOC_002526	CCDC166	chr14:2253176-2254950	A	E	NOTEST	0	117.655	inf	0	1	1	no
XLOC_005010	XLOC_005010	ALOX15B	chr19:28306790-28315605	A	E	NOTEST	0	117.271	inf	0	1	1	no
XLOC_007130	XLOC_007130	SCAP	chr22:51943768-52818676	A	E	NOTEST	13.3347	116.932	3.13241	0	1	1	no
XLOC_003642	XLOC_003642	ISG15	chr16:52714626-52715654	A	E	NOTEST	0	116.722	inf	0	1	1	no
XLOC_002412	XLOC_002412	PCK1	chr13:59144589-59150714	A	E	NOTEST	22.9662	116.593	2.34389	0	1	1	no
XLOC_002939	XLOC_002939	APBB1	chr15:47245397-47267568	A	E	NOTEST	0	116.257	inf	0	1	1	no
XLOC_010878	XLOC_010878	SPRYD3	chr5:27054220-27068013	A	E	NOTEST	0	116.078	inf	0	1	1	no
XLOC_011312	XLOC_011312	TMCC3	chr5:24466578-24537335	A	E	NOTEST	22.7224	115.355	2.34389	0	1	1	no
XLOC_009190	XLOC_009190	LRRC10B	chr29:40674001-40676161	A	E	OK	318.859	115.167	-1.46919	-0.758236	0.5111	0.627448	no
XLOC_000463	XLOC_000463	SELENOT	chr1:118445766-118476097	A	E	NOTEST	8.90067	115.053	3.69224	0	1	1	no
XLOC_003130	XLOC_003130	PVRL1	chr15:30743499-30811461	A	E	NOTEST	0	114.58	inf	0	1	1	no
XLOC_005666	XLOC_005666	NPB	chr19:51601520-51601969	A	E	NOTEST	0	114.307	inf	0	1	1	no
XLOC_009315	XLOC_009315	PIDD1	chr29:50774017-50779536	A	E	NOTEST	9.52201	114.26	3.58491	0	1	1	no
XLOC_003557	XLOC_003557	COX20	chr16:33181537-33188176	A	E	NOTEST	0	114.183	inf	0	1	1	no
XLOC_006548	XLOC_006548	TRIO	chr20:58714140-58777984	A	E	NOTEST	105.132	114.168	0.118954	0	1	1	no
XLOC_008252	XLOC_008252	CLCN7	chr25:1135568-1156102	A	E	NOTEST	16.4829	114.109	2.79137	0	1	1	no
XLOC_006947	XLOC_006947	XRCC3	chr21:69960274-69967809	A	E	NOTEST	15.4493	114.08	2.88444	0	1	1	no
XLOC_001673	XLOC_001673	AK1	chr11:98552023-98561576	A	E	NOTEST	0	113.978	inf	0	1	1	no
XLOC_007714	XLOC_007714	BOLA,JSP.1	chr23:28330911-28506312	A	E	NOTEST	92.4413	113.761	0.299398	0	1	1	no
XLOC_006042	XLOC_006042	ARHGEF19	chr2:136480736-136491545	A	E	NOTEST	61.5562	113.638	0.884466	0	1	1	no
XLOC_004755	XLOC_004755	SIX5	chr18:53754943-53759029	A	E	NOTEST	10.2518	113.554	3.46943	0	1	1	no
XLOC_011404	XLOC_011404	LEMD3	chr5:48771460-48844489	A	E	NOTEST	122.757	113.311	-0.115511	0	1	1	no
XLOC_002453	XLOC_002453	SCAND1	chr13:65744267-65745100	A	E	NOTEST	40.9229	113.307	1.46926	0	1	1	no
XLOC_000596	XLOC_000596	MAP2K5	chr10:14354648-14626133	A	E	NOTEST	17.5327	113.281	2.69178	0	1	1	no
XLOC_005024	XLOC_005024	ZNF287	chr19:33727235-33739918	A	E	NOTEST	71.5781	113.262	0.662074	0	1	1	no
XLOC_010396	XLOC_010396	ASB4	chr4:12597837-12699701	A	E	NOTEST	48.8592	112.742	1.20632	0	1	1	no
XLOC_013045	XLOC_013045	ACTL7A	chr8:100142636-100144157	A	E	NOTEST	0	112.642	inf	0	1	1	no
XLOC_009264	XLOC_009264	KLC2	chr29:44960929-44970708	A	E	NOTEST	0	112.641	inf	0	1	1	no
XLOC_001859	XLOC_001859	ZIC2	chr12:80719189-80723692	A	E	NOTEST	0	112.346	inf	0	1	1	no
XLOC_005832	XLOC_005832	INHBB	chr2:72523470-72529070	A	E	NOTEST	215.322	112.338	-0.938651	0	1	1	no
XLOC_012116	XLOC_012116	JUND	chr7:4859845-4861601	A	E	NOTEST	34.7154	112.15	1.69178	0	1	1	no
XLOC_000179	XLOC_000179	SHOX2	chr1:110277781-110286563	A	E	NOTEST	20.2509	112.15	2.46937	0	1	1	no
XLOC_002537	XLOC_002537	PTK2	chr14:3870892-4065009	A	E	NOTEST	25.5784	112.149	2.13242	0	1	1	no
XLOC_010108	XLOC_010108	HIST2H2AC	chr3:20770688-20771062	A	E	NOTEST	0	111.911	inf	0	1	1	no
XLOC_007997	XLOC_007997	TMEM204	chr25:1194759-1207351	A	E	NOTEST	100.887	111.744	0.147446	0	1	1	no
XLOC_012061	XLOC_012061	SPON2	chr6:109224625-109228237	A	E	NOTEST	96.7836	111.663	0.206318	0	1	1	no
XLOC_007275	XLOC_007275	RBM15B	chr22:49940991-49944142	A	E	OK	306.26	111.363	-1.45948	-0.773898	0.47865	0.609925	no
XLOC_006630	XLOC_006630	IMP3	chr21:33646396-33647527	A	E	NOTEST	60.2949	111.301	0.884357	0	1	1	no
XLOC_002374	XLOC_002374	STK35	chr13:53482008-53494820	A	E	NOTEST	40.1801	111.26	1.46937	0	1	1	no
XLOC_003469	XLOC_003469	BATF3	chr16:72740450-72753761	A	E	NOTEST	40.155	111.182	1.46926	0	1	1	no
XLOC_002432	XLOC_002432	FOXS1	chr13:61924320-61925629	A	E	NOTEST	264.773	111.084	-1.25311	0	1	1	no
XLOC_010815	XLOC_010815	LOC511617	chr4:113763389-113768447	A	E	NOTEST	0	110.939	inf	0	1	1	no
XLOC_007180	XLOC_007180	KLF15	chr22:61283171-61292869	A	E	NOTEST	0	110.488	inf	0	1	1	no
XLOC_001305	XLOC_001305	POMC	chr11:74109409-74116893	A	E	NOTEST	0	110.344	inf	0	1	1	no
XLOC_002853	XLOC_002853	REXO2	chr15:25293298-25304052	A	E	NOTEST	0	110.344	inf	0	1	1	no
XLOC_004107	XLOC_004107	GNB1L	chr17:74852180-74880572	A	E	NOTEST	23.8638	110.131	2.20632	0	1	1	no
XLOC_001786	XLOC_001786	TSPYL5	chr12:21844237-21845556	A	E	NOTEST	0	110.131	inf	0	1	1	no
XLOC_008193	XLOC_008193	ATP5MF	chr25:37494181-37499271	A	E	NOTEST	121.33	110.064	-0.140586	0	1	1	no
XLOC_004141	XLOC_004141	KLHL36	chr18:10845487-10854543	A	E	OK	297.424	109.812	-1.43749	-0.740661	0.52725	0.637764	no
XLOC_006456	XLOC_006456	DUSP1	chr20:4449105-4452189	A	E	NOTEST	14.8712	109.812	2.88444	0	1	1	no
XLOC_012591	XLOC_012591	KANK3	chr7:18200290-18210847	A	E	NOTEST	168.147	109.558	-0.618032	0	1	1	no
XLOC_012759	XLOC_012759	CD14	chr7:53447568-53448985	A	E	NOTEST	0	109.38	inf	0	1	1	no
XLOC_007968	XLOC_007968	MC4R	chr24:59670130-59671928	A	E	NOTEST	50.7434	109.286	1.10682	0	1	1	no
XLOC_001411	XLOC_001411	NPDC1	chr11:106190775-106196724	A	E	NOTEST	0	109.187	inf	0	1	1	no
XLOC_007847	XLOC_007847	NDUFV2	chr24:41855937-41874838	A	E	NOTEST	0	109.056	inf	0	1	1	no
XLOC_009276	XLOC_009276	SYT12	chr29:45655688-45676864	A	E	NOTEST	0	108.955	inf	0	1	1	no
XLOC_000564	XLOC_000564	CDO1	chr10:4608175-4608558	A	E	NOTEST	118.804	107.839	-0.139699	0	1	1	no
XLOC_000675	XLOC_000675	DISP2	chr10:36092994-36103677	A	E	NOTEST	27.4185	107.562	1.97195	0	1	1	no
XLOC_012905	XLOC_012905	NFIB	chr8:30010800-30156047	A	E	NOTEST	116.472	107.507	-0.115548	0	1	1	no
XLOC_004527	XLOC_004527	FA2H	chr18:2183490-2237316	A	E	NOTEST	16.6214	107.393	2.69179	0	1	1	no
XLOC_007110	XLOC_007110	QRICH1	chr22:51492854-51535042	A	E	NOTEST	0	107.387	inf	0	1	1	no
XLOC_003639	XLOC_003639	DVL1	chr16:52568182-52569531	A	E	NOTEST	116.326	107.368	-0.115605	0	1	1	no
XLOC_008340	XLOC_008340	KDM8	chr25:25072428-25082604	A	E	NOTEST	99.4316	107.073	0.106824	0	1	1	no
XLOC_012287	XLOC_012287	ARL10	chr7:39191686-39196120	A	E	NOTEST	38.5419	106.716	1.46927	0	1	1	no
XLOC_003086	XLOC_003086	ARHGAP20	chr15:20907086-21120246	A	E	NOTEST	4.996	106.067	4.40806	0	1	1	no
XLOC_007001	XLOC_007001	KLHL40	chr22:15444469-15451281	A	E	NOTEST	65.5845	105.938	0.691788	0	1	1	no
XLOC_006954	XLOC_006954	LOC524810	chr21:71453611-71596376	A	E	OK	286.569	105.799	-1.43756	-0.74577	0.50225	0.622675	no
XLOC_011986	XLOC_011986	IGFBP7	chr6:74027218-74150456	A	E	OK	343.529	105.69	-1.7006	-0.795871	0.4877	0.616257	no
XLOC_004207	XLOC_004207	KATNB1	chr18:25785515-25803400	A	E	NOTEST	0	105.601	inf	0	1	1	no
XLOC_011956	XLOC_011956	BEND4	chr6:62632293-62661142	A	E	NOTEST	57.1347	105.472	0.884418	0	1	1	no
XLOC_007097	XLOC_007097	CDHR4	chr22:51005175-51012628	A	E	NOTEST	12.6357	104.968	3.05438	0	1	1	no
XLOC_001978	XLOC_001978	ARGLU1	chr12:86311489-86323526	A	E	NOTEST	75.4122	104.402	0.469278	0	1	1	no
XLOC_012326	XLOC_012326	CIRBP	chr7:45354485-45359177	A	E	NOTEST	160.175	104.364	-0.618029	0	1	1	no
XLOC_003034	XLOC_003034	ATG13	chr15:77451811-77493570	A	E	NOTEST	52.6952	104.229	0.984017	0	1	1	no
XLOC_004414	XLOC_004414	DHX34	chr18:54786975-54810524	A	E	NOTEST	177.423	104.217	-0.767598	0	1	1	no
XLOC_009771	XLOC_009771	BARHL2	chr3:52691875-52696492	A	E	NOTEST	28.1069	103.768	1.88437	0	1	1	no
XLOC_005056	XLOC_005056	CHAD	chr19:36871717-36903082	A	E	OK	280.678	103.628	-1.43751	-0.800339	0.45195	0.594087	no
XLOC_009520	XLOC_009520	TSPAN4	chr29:50560711-50570675	A	E	NOTEST	22.3136	102.977	2.20633	0	1	1	no
XLOC_002355	XLOC_002355	PROKR2	chr13:47908388-47915709	A	E	NOTEST	0	102.525	inf	0	1	1	no
XLOC_009047	XLOC_009047	PRF1	chr28:26939279-26941721	A	E	NOTEST	0	101.914	inf	0	1	1	no
XLOC_002134	XLOC_002134	CTSZ	chr13:57889706-57899206	A	E	NOTEST	154.461	101.834	-0.601025	0	1	1	no
XLOC_005302	XLOC_005302	TBX4	chr19:11865526-11891936	A	E	OK	274.946	101.511	-1.43751	-0.808328	0.458	0.596029	no
XLOC_011070	XLOC_011070	MCM5	chr5:73990667-74009155	A	E	NOTEST	109.303	100.89	-0.115544	0	1	1	no
XLOC_011781	XLOC_011781	GSX2	chr6:71279031-71280632	A	E	OK	400.126	100.717	-1.99015	-1.04381	0.40905	0.569277	no
XLOC_011655	XLOC_011655	TTLL12	chr5:114610663-114627819	A	E	NOTEST	26.9954	99.6719	1.88447	0	1	1	no
XLOC_009924	XLOC_009924	COL8A2	chr3:110299483-110302298	A	E	NOTEST	53.9745	99.6401	0.884449	0	1	1	no
XLOC_011615	XLOC_011615	SOX10	chr5:110261031-110280622	A	E	NOTEST	49.0539	99.6134	1.02197	0	1	1	no
XLOC_006467	XLOC_006467	TMEM171	chr20:8419595-8430125	A	E	NOTEST	0	99.6084	inf	0	1	1	no
XLOC_005542	XLOC_005542	NEUROD2	chr19:40632829-40636954	A	E	NOTEST	29.4012	99.5081	1.75894	0	1	1	no
XLOC_004341	XLOC_004341	SPTBN4	chr18:50077665-50154685	A	E	OK	721.963	99.4654	-2.85966	-1.31255	0.3239	0.538237	no
XLOC_000614	XLOC_000614	CIDEB	chr10:20692298-20704721	A	E	NOTEST	26.8847	99.2564	1.88438	0	1	1	no
XLOC_013196	XLOC_013196	EGR3	chr8:70502507-70506301	A	E	NOTEST	71.6796	99.2442	0.46942	0	1	1	no
XLOC_003289	XLOC_003289	B3GAT1	chr15:85016077-85023350	A	E	NOTEST	0	99.1615	inf	0	1	1	no
XLOC_009368	XLOC_009368	HEPACAM	chr29:28751156-28767534	A	E	NOTEST	83.3756	98.9468	0.247027	0	1	1	no
XLOC_007930	XLOC_007930	ENOSF1	chr24:35946468-35968467	A	E	NOTEST	0	98.8547	inf	0	1	1	no
XLOC_013051	XLOC_013051	DNAJC25	chr8:102759007-102776541	A	E	NOTEST	64.162	98.7027	0.621371	0	1	1	no
XLOC_009271	XLOC_009271	RBM14	chr29:45299518-45308722	A	E	NOTEST	117.399	98.5123	-0.253039	0	1	1	no
XLOC_012175	XLOC_012175	P2RY11	chr7:15894541-15896884	A	E	NOTEST	0	98.3065	inf	0	1	1	no
XLOC_004322	XLOC_004322	KCNK6	chr18:48398053-48406309	A	E	NOTEST	35.4031	98.026	1.46929	0	1	1	no
XLOC_005693	XLOC_005693	GALR2	chr19:56213876-56217283	A	E	NOTEST	0	98.0251	inf	0	1	1	no
XLOC_011089	XLOC_011089	TMTC1	chr5:80191842-80498478	A	E	OK	410.097	97.8986	-2.06661	-1.05123	0.29755	0.538237	no
XLOC_010652	XLOC_010652	TWIST1	chr4:27853325-27855320	A	E	NOTEST	21.1596	97.6519	2.20633	0	1	1	no
XLOC_013807	XLOC_013807	RBM3	chrX:91768025-91771880	A	E	NOTEST	0	97.5024	inf	0	1	1	no
XLOC_013313	XLOC_013313	RPS7	chr8:112896491-112901656	A	E	NOTEST	0	97.3697	inf	0	1	1	no
XLOC_009518	XLOC_009518	AP2A2	chr29:50406812-50444535	A	E	NOTEST	248.423	97.0135	-1.35654	0	1	1	no
XLOC_005253	XLOC_005253	HID1	chr19:57076158-57097118	A	E	NOTEST	87.5219	96.9441	0.147509	0	1	1	no
XLOC_002159	XLOC_002159	XKR7	chr13:62030344-62054881	A	E	NOTEST	52.4989	96.9145	0.884427	0	1	1	no
XLOC_000021	XLOC_000021	ADAMTS5	chr1:8811791-8861602	A	E	OK	828.828	96.8407	-3.09739	-1.50837	0.1631	0.538237	no
XLOC_000735	XLOC_000735	RAB27A	chr10:55134043-55160887	A	E	NOTEST	20.983	96.8407	2.20639	0	1	1	no
XLOC_006801	XLOC_006801	ARRDC4	chr21:8924762-8939028	A	E	NOTEST	0	96.7922	inf	0	1	1	no
XLOC_002867	XLOC_002867	TTC36	chr15:29476821-30075285	A	E	NOTEST	207.984	95.9316	-1.11639	0	1	1	no
XLOC_004603	XLOC_004603	PRSS54	chr18:26169326-26215285	A	E	NOTEST	0	95.9015	inf	0	1	1	no
XLOC_008853	XLOC_008853	TUSC3	chr27:20419469-20636849	A	E	NOTEST	0	95.6159	inf	0	1	1	no
XLOC_001321	XLOC_001321	RDH14	chr11:80261888-80266803	A	E	NOTEST	0	95.4737	inf	0	1	1	no
XLOC_003674	XLOC_003674	SHCBP1L	chr16:65424571-65468470	A	E	NOTEST	14.7764	95.4731	2.6918	0	1	1	no
XLOC_012585	XLOC_012585	CTXN1	chr7:17904973-17906043	A	E	NOTEST	34.3964	95.239	1.4693	0	1	1	no
XLOC_003800	XLOC_003800	SH2B3	chr17:57398013-57422729	A	E	NOTEST	12.8933	95.2075	2.88445	0	1	1	no
XLOC_001640	XLOC_001640	HPCAL1	chr11:87191208-87307998	A	E	NOTEST	68.6597	95.0611	0.469391	0	1	1	no
XLOC_011392	XLOC_011392	LYZ2	chr5:44572854-44578526	A	E	NOTEST	0	95.0041	inf	0	1	1	no
XLOC_010812	XLOC_010812	ZNF777	chr4:113238977-113261531	A	E	NOTEST	163.788	94.4891	-0.793605	0	1	1	no
XLOC_010480	XLOC_010480	HOXA9	chr4:69331787-69334928	A	E	NOTEST	29.1809	94.2716	1.6918	0	1	1	no
XLOC_001335	XLOC_001335	PTGS1	chr11:93219286-93245047	A	E	NOTEST	0	94.1122	inf	0	1	1	no
XLOC_004150	XLOC_004150	CTU2	chr18:13969300-13984731	A	E	NOTEST	0	93.8777	inf	0	1	1	no
XLOC_002960	XLOC_002960	FOLR1	chr15:52572869-52583730	A	E	NOTEST	0	93.7327	inf	0	1	1	no
XLOC_001890	XLOC_001890	KBTBD6	chr12:11363089-11366076	A	E	NOTEST	131.961	93.6963	-0.494045	0	1	1	no
XLOC_009488	XLOC_009488	PC	chr29:45508283-45611042	A	E	NOTEST	7.22488	93.3651	3.69184	0	1	1	no
XLOC_001945	XLOC_001945	MRPL57	chr12:35840398-35841483	A	E	NOTEST	168.442	93.2788	-0.852628	0	1	1	no
XLOC_005274	XLOC_005274	CACNG1	chr19:63738187-63745798	A	E	OK	302.725	93.1371	-1.70058	-0.916717	0.417	0.57011	no
XLOC_000473	XLOC_000473	C1H3orf58	chr1:125862997-125885655	A	E	NOTEST	12.6038	93.072	2.88449	0	1	1	no
XLOC_007618	XLOC_007618	LRFN2	chr23:14309127-14351087	A	E	NOTEST	251.685	92.9252	-1.43747	0	1	1	no
XLOC_005955	XLOC_005955	MARCKSL1	chr2:122053549-122055798	A	E	NOTEST	0	92.9175	inf	0	1	1	no
XLOC_001308	XLOC_001308	PTRHD1	chr11:74480124-74483870	A	E	NOTEST	50.3102	92.8406	0.883904	0	1	1	no
XLOC_002514	XLOC_002514	CYHR1	chr14:1663922-1677878	A	E	NOTEST	131.177	92.7201	-0.500556	0	1	1	no
XLOC_012265	XLOC_012265	AMH	chr7:22696977-22699843	A	E	NOTEST	66.9255	92.6602	0.469393	0	1	1	no
XLOC_012941	XLOC_012941	RGP1	chr8:60328003-60333815	A	E	NOTEST	62.385	92.1335	0.562526	0	1	1	no
XLOC_008409	XLOC_008409	CLDN4	chr25:33988114-33989662	A	E	NOTEST	259.298	92.0516	-1.4941	0	1	1	no
XLOC_005672	XLOC_005672	FSCN2	chr19:51845405-51851192	A	E	NOTEST	0	91.9198	inf	0	1	1	no
XLOC_005713	XLOC_005713	GPRC5C	chr19:57642747-57656338	A	E	NOTEST	156.394	91.8629	-0.767632	0	1	1	no
XLOC_002555	XLOC_002555	MTSS1	chr14:16971032-17140075	A	E	NOTEST	0	91.7397	inf	0	1	1	no
XLOC_007414	XLOC_007414	PTCRA	chr23:16554040-16559396	A	E	NOTEST	0	91.7233	inf	0	1	1	no
XLOC_004537	XLOC_004537	TMEM231	chr18:2882153-2903093	A	E	OK	507.89	91.722	-2.46917	-1.23328	0.2649	0.538237	no
XLOC_004223	XLOC_004223	FBXL8	chr18:34912744-34922481	A	E	NOTEST	99.3133	91.668	-0.115568	0	1	1	no
XLOC_004531	XLOC_004531	BCAR1	chr18:2612797-2625218	A	E	OK	1139.49	91.4606	-3.63909	-1.7053	0.2408	0.538237	no
XLOC_007989	XLOC_007989	METRN	chr25:613233-615347	A	E	NOTEST	65.9395	91.2894	0.469304	0	1	1	no
XLOC_001705	XLOC_001705	AK8	chr11:102813440-102949251	A	E	NOTEST	0	91.2665	inf	0	1	1	no
XLOC_011066	XLOC_011066	FAM222A	chr5:73304665-73305382	A	E	NOTEST	0	91.0444	inf	0	1	1	no
XLOC_000023	XLOC_000023	CYYR1	chr1:9242707-9360374	A	E	NOTEST	14.0881	91.0257	2.6918	0	1	1	no
XLOC_010226	XLOC_010226	ACADM	chr3:69344156-69382504	A	E	NOTEST	0	91.0257	inf	0	1	1	no
XLOC_002057	XLOC_002057	DTD1	chr13:38909549-38989759	A	E	NOTEST	0	90.9116	inf	0	1	1	no
XLOC_009922	XLOC_009922	EVA1B	chr3:110118544-110120286	A	E	NOTEST	32.8142	90.8588	1.4693	0	1	1	no
XLOC_013660	XLOC_013660	SASH3	chrX:13681410-13695775	A	E	NOTEST	0	90.8567	inf	0	1	1	no
XLOC_009256	XLOC_009256	CCDC85B	chr29:44671367-44672651	A	E	OK	319.832	90.8312	-1.81605	-0.987632	0.38495	0.563004	no
XLOC_009491	XLOC_009491	PPP1CA	chr29:45932453-45941065	A	E	NOTEST	123.012	90.8312	-0.437541	0	1	1	no
XLOC_006209	XLOC_006209	FEV	chr2:107646741-107650448	A	E	OK	294.43	90.5661	-1.70088	-0.891212	0.39465	0.564855	no
XLOC_009517	XLOC_009517	TNNI2	chr29:50285048-50287648	A	E	NOTEST	49.0717	90.5661	0.884079	0	1	1	no
XLOC_009072	XLOC_009072	COMTD1	chr28:31170964-31173042	A	E	NOTEST	0	90.5385	inf	0	1	1	no
XLOC_001351	XLOC_001351	LRSAM1	chr11:98196089-98229896	A	E	OK	372.678	90.5257	-2.04153	-1.05148	0.33685	0.543058	no
XLOC_006510	XLOC_006510	SNX18	chr20:24570225-24596518	A	E	NOTEST	19.5615	90.2814	2.20642	0	1	1	no
XLOC_001724	XLOC_001724	SARDH	chr11:104578885-104636925	A	E	NOTEST	19.491	89.9549	2.2064	0	1	1	no
XLOC_000595	XLOC_000595	SMAD3	chr10:13857916-13980372	A	E	NOTEST	193.765	89.4234	-1.11558	0	1	1	no
XLOC_000188	XLOC_000188	GPR87	chr1:117548525-117952786	A	E	NOTEST	0	89.4082	inf	0	1	1	no
XLOC_004423	XLOC_004423	KCNJ14	chr18:55584938-55588222	A	E	NOTEST	96.6156	89.1754	-0.11561	0	1	1	no
XLOC_002565	XLOC_002565	CEBPD	chr14:20738813-20740407	A	E	OK	482.731	89.1131	-2.43751	-1.38292	0.2197	0.538237	no
XLOC_002632	XLOC_002632	ZNF706	chr14:65337749-65348431	A	E	NOTEST	0	88.9215	inf	0	1	1	no
XLOC_003511	XLOC_003511	PM20D1	chr16:3438788-3463795	A	E	OK	701.789	88.9098	-2.98062	-1.6524	0.1065	0.538237	no
XLOC_003126	XLOC_003126	C1QTNF5	chr15:30448398-30450337	A	E	NOTEST	71.7762	88.3319	0.299429	0	1	1	no
XLOC_010027	XLOC_010027	RRNAD1	chr3:14146762-14153732	A	E	NOTEST	175.396	88.3059	-0.990034	0	1	1	no
XLOC_004661	XLOC_004661	PEPD	chr18:44018756-44137173	A	E	NOTEST	47.7805	88.2048	0.884435	0	1	1	no
XLOC_011667	XLOC_011667	SCO2	chr5:120032224-120034043	A	E	NOTEST	0	87.9538	inf	0	1	1	no
XLOC_003890	XLOC_003890	HIC2	chr17:74054343-74490537	A	E	NOTEST	126.617	87.6529	-0.530602	0	1	1	no
XLOC_007146	XLOC_007146	SLC6A20	chr22:54136283-54195168	A	E	NOTEST	40.698	87.6527	1.10684	0	1	1	no
XLOC_011860	XLOC_011860	HGFAC	chr6:106365303-107356641	A	E	NOTEST	63.2416	87.5547	0.469311	0	1	1	no
XLOC_004484	XLOC_004484	HSPBP1	chr18:62537350-62677020	A	E	NOTEST	18.9541	87.474	2.20635	0	1	1	no
XLOC_012677	XLOC_012677	CLTB	chr7:39210774-39230742	A	E	NOTEST	0	87.4553	inf	0	1	1	no
XLOC_005833	XLOC_005833	GLI2	chr2:72977074-73168449	A	E	NOTEST	11.842	87.4468	2.88449	0	1	1	no
XLOC_013140	XLOC_013140	KLF9	chr8:46883355-46907760	A	E	NOTEST	118.305	87.3555	-0.437535	0	1	1	no
XLOC_010673	XLOC_010673	ATXN7L1	chr4:46974636-47228658	A	E	NOTEST	0	87.2572	inf	0	1	1	no
XLOC_011935	XLOC_011935	SPP1	chr6:38120577-38127541	A	E	NOTEST	0	87.2071	inf	0	1	1	no
XLOC_011869	XLOC_011869	TNIP2	chr6:108048559-108128506	A	E	NOTEST	75.5589	87.1771	0.206347	0	1	1	no
XLOC_008517	XLOC_008517	ENTPD1	chr26:17048734-17148145	A	E	NOTEST	125.617	86.9604	-0.530601	0	1	1	no
XLOC_004782	XLOC_004782	PLEKHA4	chr18:55899134-55922868	A	E	NOTEST	10.4482	86.7966	3.05439	0	1	1	no
XLOC_002941	XLOC_002941	CAVIN3	chr15:47329715-47331336	A	E	NOTEST	125.343	86.7659	-0.530687	0	1	1	no
XLOC_003480	XLOC_003480	PLXNA2	chr16:77046044-77250671	A	E	NOTEST	37.5646	86.6856	1.20642	0	1	1	no
XLOC_002291	XLOC_002291	APBB1IP	chr13:18259065-18334728	A	E	NOTEST	23.4502	86.5813	1.88446	0	1	1	no
XLOC_003891	XLOC_003891	SERPIND1	chr17:74054343-74490537	A	E	NOTEST	46.7895	86.3754	0.884437	0	1	1	no
XLOC_001663	XLOC_001663	GOLGA1	chr11:95869270-95911957	A	E	NOTEST	0	86.366	inf	0	1	1	no
XLOC_010590	XLOC_010590	LRRC61	chr4:113551698-113564130	A	E	NOTEST	0	86.2801	inf	0	1	1	no
XLOC_005912	XLOC_005912	DES	chr2:108075459-108082535	A	E	NOTEST	53.4047	86.2647	0.691804	0	1	1	no
XLOC_002148	XLOC_002148	TCF15	chr13:60991999-60997980	A	E	NOTEST	31.056	85.9912	1.46931	0	1	1	no
XLOC_009066	XLOC_009066	MYOZ1	chr28:29780784-29798613	A	E	NOTEST	0	85.9665	inf	0	1	1	no
XLOC_010364	XLOC_010364	GBX2	chr3:116266171-116268268	A	E	NOTEST	62.0428	85.8953	0.469315	0	1	1	no
XLOC_012530	XLOC_012530	IL27RA	chr7:12743317-12767187	A	E	NOTEST	34.823	85.7144	1.2995	0	1	1	no
XLOC_003502	XLOC_003502	RBBP5	chr16:2694834-2733979	A	E	NOTEST	57.9176	85.536	0.562531	0	1	1	no
XLOC_012808	XLOC_012808	SAP30L	chr7:67737171-67745739	A	E	NOTEST	0	85.514	inf	0	1	1	no
XLOC_007057	XLOC_007057	CHDH	chr22:47692468-47717179	A	E	NOTEST	27.6757	85.1529	1.62144	0	1	1	no
XLOC_004578	XLOC_004578	N4BP1	chr18:17031948-17085940	A	E	NOTEST	14.1845	85.105	2.58492	0	1	1	no
XLOC_006011	XLOC_006011	ASAP3	chr2:129969268-130013690	A	E	NOTEST	13.1244	84.7998	2.69181	0	1	1	no
XLOC_007076	XLOC_007076	DUSP7	chr22:49379909-49386856	A	E	NOTEST	22.9662	84.7947	1.88446	0	1	1	no
XLOC_001715	XLOC_001715	INPP5E	chr11:103928311-103936269	A	E	NOTEST	0	84.76	inf	0	1	1	no
XLOC_005397	XLOC_005397	SMTNL2	chr19:25702552-25724157	A	E	NOTEST	52.3742	84.6003	0.691806	0	1	1	no
XLOC_002474	XLOC_002474	ELP	chr13:74484058-74486991	A	E	NOTEST	0	84.5275	inf	0	1	1	no
XLOC_009532	XLOC_009532	CREG1	chr3:1196981-1208369	A	E	NOTEST	0	84.0205	inf	0	1	1	no
XLOC_004122	XLOC_004122	CNTNAP4	chr18:3462168-3744713	A	E	NOTEST	0	83.5383	inf	0	1	1	no
XLOC_010071	XLOC_010071	LOR	chr3:17273722-17276325	A	E	NOTEST	0	83.5202	inf	0	1	1	no
XLOC_005708	XLOC_005708	OTOP2	chr19:57112191-57121003	A	E	NOTEST	18.0796	83.4385	2.20635	0	1	1	no
XLOC_010395	XLOC_010395	PPP1R9A	chr4:12038498-12381524	A	E	NOTEST	163.666	83.0891	-0.978019	0	1	1	no
XLOC_001088	XLOC_001088	SYNDIG1L	chr10:86105103-86110121	A	E	NOTEST	0	83.0372	inf	0	1	1	no
XLOC_002437	XLOC_002437	SNTA1	chr13:63408785-63490256	A	E	NOTEST	44.7332	82.5797	0.884441	0	1	1	no
XLOC_008295	XLOC_008295	TNP2	chr25:9988972-9990345	A	E	NOTEST	0	82.4243	inf	0	1	1	no
XLOC_010587	XLOC_010587	SSPO	chr4:113437223-113490745	A	E	NOTEST	9.29889	82.4019	3.14755	0	1	1	no
XLOC_014134	XLOC_014134	LANCL3	chrX:111213905-111326034	A	E	NOTEST	14.8553	82.271	2.4694	0	1	1	no
XLOC_009556	XLOC_009556	NECTIN4	chr3:8421827-8438222	A	E	NOTEST	53.3182	82.0253	0.62144	0	1	1	no
XLOC_006891	XLOC_006891	FOXA1	chr21:48214178-48217962	A	E	NOTEST	66.567	81.9217	0.299438	0	1	1	no
XLOC_009382	XLOC_009382	BARX2	chr29:33162299-33162761	A	E	NOTEST	0	81.662	inf	0	1	1	no
XLOC_000130	XLOC_000130	TRA2B	chr1:81878690-81898387	A	E	NOTEST	0	81.6612	inf	0	1	1	no
XLOC_006709	XLOC_006709	YY1	chr21:66817740-66842554	A	E	NOTEST	158.896	81.4795	-0.963571	0	1	1	no
XLOC_007938	XLOC_007938	CIDEA	chr24:43217423-43235018	A	E	NOTEST	70.6203	81.4795	0.206354	0	1	1	no
XLOC_003854	XLOC_003854	UQCR10	chr17:71038497-71040694	A	E	NOTEST	0	81.411	inf	0	1	1	no
XLOC_009162	XLOC_009162	TIRAP	chr29:30013436-30018246	A	E	NOTEST	0	81.275	inf	0	1	1	no
XLOC_006825	XLOC_006825	IDH2	chr21:21903846-21920153	A	E	NOTEST	0	80.9148	inf	0	1	1	no
XLOC_001924	XLOC_001924	KL	chr12:28073217-28109255	A	E	NOTEST	19.4569	80.8179	2.05439	0	1	1	no
XLOC_009386	XLOC_009386	ADAMTS8	chr29:37098497-37116122	A	E	NOTEST	0	80.6664	inf	0	1	1	no
XLOC_011755	XLOC_011755	KLF3	chr6:59593795-59611369	A	E	NOTEST	17.4667	80.61	2.20635	0	1	1	no
XLOC_007511	XLOC_007511	HIST1H1D	chr23:31490461-31494119	A	E	NOTEST	0	80.6	inf	0	1	1	no
XLOC_012758	XLOC_012758	APBB3	chr7:53414891-53421127	A	E	NOTEST	14.5523	80.5929	2.46941	0	1	1	no
XLOC_008212	XLOC_008212	CARD11	chr25:40960557-41068748	A	E	NOTEST	120.504	80.3337	-0.584999	0	1	1	no
XLOC_000196	XLOC_000196	WWTR1	chr1:119437951-119583580	A	E	NOTEST	34.7154	80.1071	1.20636	0	1	1	no
XLOC_003698	XLOC_003698	PPP2R5A	chr16:73077107-73151753	A	E	NOTEST	125.244	80.0344	-0.646045	0	1	1	no
XLOC_009302	XLOC_009302	PHLDA2	chr29:49329503-49330560	A	E	NOTEST	43.3456	80.0094	0.884285	0	1	1	no
XLOC_009356	XLOC_009356	ZDHHC13	chr29:26023997-26075178	A	E	NOTEST	86.6782	80.0069	-0.115545	0	1	1	no
XLOC_009875	XLOC_009875	BEST4	chr3:101810267-101813921	A	E	NOTEST	21.6537	79.9454	1.8844	0	1	1	no
XLOC_004803	XLOC_004803	SPIB	chr18:57030432-57036600	A	E	NOTEST	34.5859	79.8084	1.20636	0	1	1	no
XLOC_005496	XLOC_005496	NME2	chr19:36214069-36217575	A	E	OK	781.752	79.4568	-3.29847	-1.28763	0.3665	0.557723	no
XLOC_008093	XLOC_008093	NSMCE1	chr25:25059383-25068744	A	E	NOTEST	43.0105	79.3911	0.884286	0	1	1	no
XLOC_004476	XLOC_004476	CACNG6	chr18:62106777-62120721	A	E	NOTEST	0	79.3911	inf	0	1	1	no
XLOC_004862	XLOC_004862	UBE2M	chr18:65964091-65967276	A	E	NOTEST	107.515	79.3893	-0.437524	0	1	1	no
XLOC_001536	XLOC_001536	SLC5A7	chr11:44876758-44897731	A	E	NOTEST	57.251	79.2662	0.469407	0	1	1	no
XLOC_008805	XLOC_008805	ADAM9	chr27:33804291-33897036	A	E	NOTEST	0	79.2249	inf	0	1	1	no
XLOC_002893	XLOC_002893	GRAMD1B	chr15:34577487-34759076	A	E	NOTEST	64.2575	79.0829	0.299501	0	1	1	no
XLOC_000935	XLOC_000935	ABHD4	chr10:22044238-22056394	A	E	NOTEST	0	78.9818	inf	0	1	1	no
XLOC_005802	XLOC_005802	ARL5A	chr2:44468904-44491774	A	E	NOTEST	171.099	78.9622	-1.11559	0	1	1	no
XLOC_004389	XLOC_004389	BLOC1S3	chr18:53230966-53232237	A	E	NOTEST	42.7462	78.9032	0.884288	0	1	1	no
XLOC_012820	XLOC_012820	NUDCD2	chr7:77264721-77270660	A	E	NOTEST	42.7462	78.9032	0.884288	0	1	1	no
XLOC_010893	XLOC_010893	KRT84	chr5:27680392-27687189	A	E	NOTEST	0	78.8285	inf	0	1	1	no
XLOC_004087	XLOC_004087	PRODH	chr17:74054343-74490537	A	E	NOTEST	119.345	78.6836	-0.600998	0	1	1	no
XLOC_000691	XLOC_000691	TYRO3	chr10:37078591-37095809	A	E	NOTEST	7.74369	78.6259	3.34391	0	1	1	no
XLOC_012590	XLOC_012590	NDUFA7	chr7:18191584-18198867	A	E	NOTEST	0	78.5142	inf	0	1	1	no
XLOC_007616	XLOC_007616	KCNK17	chr23:13160207-13172869	A	E	NOTEST	21.2404	78.4197	1.88441	0	1	1	no
XLOC_000547	XLOC_000547	VPS26C	chr1:151164857-151199108	A	E	NOTEST	42.4138	78.2993	0.884465	0	1	1	no
XLOC_008383	XLOC_008383	ZNF668	chr25:27431636-27440674	A	E	NOTEST	12.1078	78.2312	2.69181	0	1	1	no
XLOC_012631	XLOC_012631	NFIC	chr7:21676695-21748545	A	E	NOTEST	21.1435	78.0621	1.88441	0	1	1	no
XLOC_006705	XLOC_006705	CCNK	chr21:66159546-66175336	A	E	OK	1050.18	77.9937	-3.75113	-1.97001	0.08995	0.538237	no
XLOC_012720	XLOC_012720	TCF3	chr7:45599592-45630734	A	E	NOTEST	37.5483	77.9822	1.0544	0	1	1	no
XLOC_006278	XLOC_006278	SMPDL3B	chr2:125983555-126015376	A	E	NOTEST	0	77.8252	inf	0	1	1	no
XLOC_009347	XLOC_009347	AAMDC	chr29:18250500-18284060	A	E	NOTEST	0	77.5934	inf	0	1	1	no
XLOC_009546	XLOC_009546	OLFML2B	chr3:7528021-7577299	A	E	NOTEST	10.4955	77.5018	2.88447	0	1	1	no
XLOC_006925	XLOC_006925	SERPINA11	chr21:59650973-59664635	A	E	NOTEST	0	77.4734	inf	0	1	1	no
XLOC_006934	XLOC_006934	SLC25A29	chr21:66852434-66865682	A	E	NOTEST	0	77.356	inf	0	1	1	no
XLOC_004344	XLOC_004344	SNRPA	chr18:50299425-50310257	A	E	NOTEST	111.303	77.0478	-0.530668	0	1	1	no
XLOC_006783	XLOC_006783	ZFYVE21	chr21:69978022-69981170	A	E	NOTEST	55.6516	77.0478	0.469332	0	1	1	no
XLOC_006121	XLOC_006121	GALNT5	chr2:38796688-38838127	A	E	NOTEST	41.6831	76.9503	0.884466	0	1	1	no
XLOC_000193	XLOC_000193	SERP1	chr1:118537062-118539347	A	E	NOTEST	124.974	76.8951	-0.700669	0	1	1	no
XLOC_010778	XLOC_010778	PLXNA4	chr4:96581219-97047201	A	E	NOTEST	24.4918	76.8652	1.65003	0	1	1	no
XLOC_006036	XLOC_006036	TAS1R2	chr2:134390906-134404755	A	E	NOTEST	35.354	76.1437	1.10685	0	1	1	no
XLOC_006018	XLOC_006018	RAP1GAP	chr2:131706264-131776124	A	E	NOTEST	9.15842	76.0827	3.0544	0	1	1	no
XLOC_006550	XLOC_006550	ROPN1L	chr20:62912469-62931655	A	E	NOTEST	82.2435	75.9092	-0.115628	0	1	1	no
XLOC_012976	XLOC_012976	CCAR2	chr8:70414522-70429167	A	E	NOTEST	0	75.6569	inf	0	1	1	no
XLOC_007491	XLOC_007491	IER3	chr23:28088454-28089726	A	E	NOTEST	54.6138	75.6112	0.469335	0	1	1	no
XLOC_001240	XLOC_001240	FABP1	chr11:47787638-47793334	A	E	NOTEST	82.554	75.5981	-0.126988	0	1	1	no
XLOC_012504	XLOC_012504	COLGALT1	chr7:5471572-5493984	A	E	NOTEST	18.1911	75.5603	2.0544	0	1	1	no
XLOC_002842	XLOC_002842	HSPB2	chr15:22571244-22572575	A	E	NOTEST	0	75.4272	inf	0	1	1	no
XLOC_003766	XLOC_003766	SLC15A4	chr17:49336389-49366012	A	E	NOTEST	104.951	75.3459	-0.478111	0	1	1	no
XLOC_008480	XLOC_008480	UNCX	chr25:42170636-42171472	A	E	NOTEST	0	75.2063	inf	0	1	1	no
XLOC_007805	XLOC_007805	CELF4	chr24:19819064-20129088	A	E	NOTEST	108.634	75.2042	-0.530589	0	1	1	no
XLOC_003541	XLOC_003541	TLR5	chr16:27303741-27306323	A	E	NOTEST	0	75.1883	inf	0	1	1	no
XLOC_006022	XLOC_006022	KIF17	chr2:132533706-132584710	A	E	NOTEST	16.2756	75.1158	2.20641	0	1	1	no
XLOC_008197	XLOC_008197	AIMP2	chr25:38576191-38611209	A	E	NOTEST	108.482	75.0953	-0.530664	0	1	1	no
XLOC_008507	XLOC_008507	CYP26A1	chr26:14460221-14463796	A	E	NOTEST	60.9288	74.9839	0.299458	0	1	1	no
XLOC_002062	XLOC_002062	INSM1	chr13:40230119-40232331	A	E	NOTEST	175.673	74.839	-1.23103	0	1	1	no
XLOC_001881	XLOC_001881	GRK1	chr12:90769073-90783057	A	E	NOTEST	10.1286	74.7933	2.88447	0	1	1	no
XLOC_003887	XLOC_003887	DGCR6L	chr17:74049770-74053882	A	E	NOTEST	0	74.7684	inf	0	1	1	no
XLOC_007074	XLOC_007074	TLR9	chr22:49229609-49233939	A	E	NOTEST	8.96945	74.5129	3.0544	0	1	1	no
XLOC_000431	XLOC_000431	CLDN11	chr1:97788085-97802992	A	E	NOTEST	0	74.4846	inf	0	1	1	no
XLOC_002192	XLOC_002192	MYL9	chr13:66306259-66314230	A	E	NOTEST	53.614	74.2271	0.469338	0	1	1	no
XLOC_001433	XLOC_001433	DUSP2	chr11:2250454-2252492	A	E	NOTEST	187.468	74.1557	-1.33802	0	1	1	no
XLOC_013298	XLOC_013298	AMBP	chr8:105006305-105018463	A	E	NOTEST	0	74.0132	inf	0	1	1	no
XLOC_010029	XLOC_010029	HAPLN2	chr3:14254485-14259736	A	E	NOTEST	120.28	74.0127	-0.70055	0	1	1	no
XLOC_001487	XLOC_001487	CYP1B1	chr11:20493493-20499001	A	E	OK	400.535	73.9412	-2.43748	-1.4047	0.19565	0.538237	no
XLOC_006253	XLOC_006253	ZBTB8A	chr2:121847034-121901989	A	E	NOTEST	15.9817	73.7573	2.20636	0	1	1	no
XLOC_002450	XLOC_002450	CPNE1,RBM12	chr13:65507238-65543175	A	E	NOTEST	0	73.7573	inf	0	1	1	no
XLOC_010437	XLOC_010437	PIK3CG	chr4:48267574-48302661	A	E	NOTEST	7.25502	73.6644	3.34391	0	1	1	no
XLOC_000718	XLOC_000718	PPIB	chr10:45875013-45886880	A	E	NOTEST	0	73.5901	inf	0	1	1	no
XLOC_010499	XLOC_010499	IGFBP3	chr4:76705104-76713510	A	E	NOTEST	15.9268	73.504	2.20636	0	1	1	no
XLOC_000232	XLOC_000232	PCP4	chr1:141459731-141531672	A	E	NOTEST	0	73.4972	inf	0	1	1	no
XLOC_000271	XLOC_000271	GALNT15	chr1:154923158-154969397	A	E	NOTEST	21.7085	73.4728	1.75895	0	1	1	no
XLOC_011287	XLOC_011287	PHLDA1	chr5:5557937-5559917	A	E	NOTEST	198.606	73.3259	-1.43751	0	1	1	no
XLOC_008977	XLOC_008977	FAM213A	chr28:36008546-36027011	A	E	NOTEST	19.8606	73.3259	1.88441	0	1	1	no
XLOC_000129	XLOC_000129	ETV5	chr1:81725702-81784999	A	E	NOTEST	7.21551	73.2632	3.34391	0	1	1	no
XLOC_003987	XLOC_003987	ORAI1	chr17:55858839-55873788	A	E	NOTEST	158.658	73.2214	-1.11559	0	1	1	no
XLOC_011382	XLOC_011382	PDZRN4	chr5:39498214-39857738	A	E	NOTEST	0	73.1003	inf	0	1	1	no
XLOC_000608	XLOC_000608	BBS4	chr10:19317483-19363594	A	E	OK	1623.5	73.0993	-4.4731	-2.24284	0.19215	0.538237	no
XLOC_013097	XLOC_013097	PNOC	chr8:10251631-10280827	A	E	NOTEST	0	72.9619	inf	0	1	1	no
XLOC_005301	XLOC_005301	RNFT1	chr19:11112587-11123128	A	E	NOTEST	15.8092	72.9611	2.20636	0	1	1	no
XLOC_009516	XLOC_009516	LSP1	chr29:50238209-50276209	A	E	NOTEST	39.4957	72.9096	0.884414	0	1	1	no
XLOC_006644	XLOC_006644	STOML1	chr21:35027785-35036053	A	E	NOTEST	0	72.8928	inf	0	1	1	no
XLOC_008250	XLOC_008250	TSR3	chr25:1067752-1070205	A	E	NOTEST	0	72.7552	inf	0	1	1	no
XLOC_004620	XLOC_004620	EXOC3L1	chr18:34940461-34946013	A	E	NOTEST	0	72.6658	inf	0	1	1	no
XLOC_009833	XLOC_009833	TTC22	chr3:92059022-92083337	A	E	NOTEST	104.96	72.6624	-0.530563	0	1	1	no
XLOC_008346	XLOC_008346	NFATC2IP	chr25:26145405-26155792	A	E	NOTEST	19.6641	72.6004	1.88441	0	1	1	no
XLOC_005626	XLOC_005626	PLCD3	chr19:45411511-45432420	A	E	NOTEST	29.4947	72.5997	1.29951	0	1	1	no
XLOC_010935	XLOC_010935	VDR	chr5:32550520-32606305	A	E	NOTEST	19.6363	72.4979	1.88441	0	1	1	no
XLOC_012317	XLOC_012317	CFD	chr7:45030309-45032846	A	E	NOTEST	0	72.4483	inf	0	1	1	no
XLOC_009348	XLOC_009348	AQP11	chr29:18477127-18488713	A	E	NOTEST	78.2765	72.2445	-0.115692	0	1	1	no
XLOC_006416	XLOC_006416	UGT3A2	chr20:38182069-38206821	A	E	NOTEST	0	72.0958	inf	0	1	1	no
XLOC_004530	XLOC_004530	CTRB1	chr18:2590731-2595390	A	E	NOTEST	77.8385	71.8403	-0.115691	0	1	1	no
XLOC_012272	XLOC_012272	IRF1	chr7:23235652-23243672	A	E	NOTEST	38.8866	71.7879	0.884469	0	1	1	no
XLOC_010586	XLOC_010586	ZNF398	chr4:113049663-113072673	A	E	NOTEST	8.62735	71.671	3.0544	0	1	1	no
XLOC_006816	XLOC_006816	MFGE8	chr21:20889910-20904940	A	E	NOTEST	155.269	71.6582	-1.11556	0	1	1	no
XLOC_001530	XLOC_001530	MRPL19	chr11:43885449-43896122	A	E	NOTEST	129.301	71.6057	-0.852585	0	1	1	no
XLOC_002727	XLOC_002727	CYP7A1	chr14:26348324-26358692	A	E	NOTEST	44.2873	71.5381	0.691817	0	1	1	no
XLOC_009597	XLOC_009597	LOC100848574	chr3:14454668-14477608	A	E	NOTEST	0	71.5294	inf	0	1	1	no
XLOC_005007	XLOC_005007	TMEM88	chr19:28156791-28157771	A	E	NOTEST	38.7027	71.4406	0.88431	0	1	1	no
XLOC_010171	XLOC_010171	S1PR1	chr3:42184096-42188752	A	E	NOTEST	38.6838	71.4137	0.88447	0	1	1	no
XLOC_011907	XLOC_011907	MCUB	chr6:16870813-16966187	A	E	NOTEST	0	71.4066	inf	0	1	1	no
XLOC_007323	XLOC_007323	CLEC3B	chr22:54791196-54797301	A	E	NOTEST	38.6489	71.3414	0.88431	0	1	1	no
XLOC_008411	XLOC_008411	VPS37D	chr25:34092803-34096082	A	E	NOTEST	0	71.2424	inf	0	1	1	no
XLOC_002732	XLOC_002732	TTPA	chr14:29763401-29793700	A	E	NOTEST	66.0891	71.1699	0.106855	0	1	1	no
XLOC_006604	XLOC_006604	TLNRD1	chr21:27346490-27348448	A	E	NOTEST	15.415	71.1421	2.20637	0	1	1	no
XLOC_010052	XLOC_010052	EFNA4	chr3:15587569-15591685	A	E	NOTEST	102.582	71.0117	-0.530656	0	1	1	no
XLOC_009460	XLOC_009460	ZNHIT2	chr29:43986565-43987804	A	E	NOTEST	0	70.9463	inf	0	1	1	no
XLOC_010915	XLOC_010915	FMNL3	chr5:30320680-30372554	A	E	NOTEST	0	70.945	inf	0	1	1	no
XLOC_005432	XLOC_005432	PLSCR3	chr19:27706378-27710913	A	E	NOTEST	30.6433	70.7111	1.20637	0	1	1	no
XLOC_010898	XLOC_010898	FIGNL2	chr5:28197983-28199954	A	E	OK	306.096	70.6333	-2.11556	-1.21638	0.2848	0.538237	no
XLOC_000896	XLOC_000896	THAP10	chr10:17720042-17721650	A	E	NOTEST	0	70.6045	inf	0	1	1	no
XLOC_012312	XLOC_012312	FGF22	chr7:44876332-44878980	A	E	NOTEST	0	70.5542	inf	0	1	1	no
XLOC_003400	XLOC_003400	HES5	chr16:51585627-51587187	A	E	NOTEST	101.832	70.4919	-0.530655	0	1	1	no
XLOC_011274	XLOC_011274	SELENOO	chr5:119771343-119791796	A	E	NOTEST	114.449	70.4265	-0.70051	0	1	1	no
XLOC_007834	XLOC_007834	CETN1	chr24:35870000-35870884	A	E	NOTEST	266.471	70.2678	-1.92304	0	1	1	no
XLOC_007990	XLOC_007990	FAM173A	chr25:618417-619924	A	E	NOTEST	38.0672	70.2678	0.884314	0	1	1	no
XLOC_003689	XLOC_003689	PTPN7	chr16:70902205-70909302	A	E	NOTEST	101.5	70.266	-0.530584	0	1	1	no
XLOC_007121	XLOC_007121	TMEM89	chr22:51834382-51835268	A	E	NOTEST	76.5161	70.1793	-0.124718	0	1	1	no
XLOC_007976	XLOC_007976	HBM	chr25:208738-209520	A	E	NOTEST	0	70.1793	inf	0	1	1	no
XLOC_005978	XLOC_005978	AHDC1	chr2:126344032-126355000	A	E	NOTEST	27.1336	70.1284	1.36992	0	1	1	no
XLOC_007147	XLOC_007147	TMEM158	chr22:54635350-54636968	A	E	NOTEST	56.9787	70.1225	0.299456	0	1	1	no
XLOC_002389	XLOC_002389	ARFGAP1	chr13:54759401-54769733	A	E	NOTEST	75.9198	70.0747	-0.115582	0	1	1	no
XLOC_007349	XLOC_007349	EEFSEC	chr22:60063338-60172924	A	E	NOTEST	30.3425	70.0171	1.20637	0	1	1	no
XLOC_001687	XLOC_001687	ZER1	chr11:99255600-99284282	A	E	NOTEST	108.136	69.8699	-0.63011	0	1	1	no
XLOC_007350	XLOC_007350	SEC61A1	chr22:60217807-60229341	A	E	NOTEST	18.9154	69.8365	1.88442	0	1	1	no
XLOC_007082	XLOC_007082	IQCF5	chr22:49566541-49568436	A	E	NOTEST	76.1033	69.8083	-0.12456	0	1	1	no
XLOC_008514	XLOC_008514	TBC1D12	chr26:15754392-15851777	A	E	NOTEST	0	69.771	inf	0	1	1	no
XLOC_010540	XLOC_010540	SMO	chr4:93922580-93946896	A	E	NOTEST	0	69.5782	inf	0	1	1	no
XLOC_005329	XLOC_005329	ADAP2	chr19:18353809-18388312	A	E	NOTEST	18.8258	69.5058	1.88442	0	1	1	no
XLOC_010811	XLOC_010811	PDIA4	chr4:112989510-113006466	A	E	NOTEST	87.6141	69.3177	-0.337938	0	1	1	no
XLOC_002976	XLOC_002976	SERPINH1	chr15:55514944-55525177	A	E	NOTEST	59.998	69.2245	0.206368	0	1	1	no
XLOC_003646	XLOC_003646	PLEKHM2	chr16:53075568-53115377	A	E	NOTEST	14.9707	69.0936	2.20641	0	1	1	no
XLOC_004182	XLOC_004182	LPCAT2	chr18:23861805-23927146	A	E	NOTEST	149.592	69.0384	-1.11556	0	1	1	no
XLOC_000632	XLOC_000632	SLC22A17	chr10:21408586-21414763	A	E	NOTEST	0	68.8224	inf	0	1	1	no
XLOC_009436	XLOC_009436	HRASLS5	chr29:42385399-42388568	A	E	NOTEST	0	68.54	inf	0	1	1	no
XLOC_011078	XLOC_011078	MPST	chr5:75817921-75827377	A	E	OK	420.832	68.5337	-2.61836	-1.34556	0.2695	0.538237	no
XLOC_009104	XLOC_009104	SMCO4	chr29:1348487-1354060	A	E	NOTEST	0	68.4876	inf	0	1	1	no
XLOC_004853	XLOC_004853	AST1,MGC157368	chr18:64216858-64229275	A	E	NOTEST	0	68.362	inf	0	1	1	no
XLOC_010792	XLOC_010792	ZC3HAV1L	chr4:103454360-103465193	A	E	NOTEST	110.865	68.2147	-0.700643	0	1	1	no
XLOC_005152	XLOC_005152	HIGD1B	chr19:45194103-45196729	A	E	NOTEST	0	68.1859	inf	0	1	1	no
XLOC_003470	XLOC_003470	NENF	chr16:73013320-73019896	A	E	NOTEST	36.8569	68.034	0.88432	0	1	1	no
XLOC_002500	XLOC_002500	ADNP,MIR6527	chr13:79545716-79576792	A	E	NOTEST	9.80536	67.882	2.79139	0	1	1	no
XLOC_008036	XLOC_008036	VASN	chr25:3508279-3561345	A	E	NOTEST	0	67.8653	inf	0	1	1	no
XLOC_006024	XLOC_006024	MUL1	chr2:132731028-132738645	A	E	NOTEST	12.2517	67.8526	2.46942	0	1	1	no
XLOC_002783	XLOC_002783	PTDSS1	chr14:70236067-70303427	A	E	NOTEST	0	67.8526	inf	0	1	1	no
XLOC_004927	XLOC_004927	RPL23A	chr19:20704015-20706886	A	E	NOTEST	0	67.8355	inf	0	1	1	no
XLOC_013523	XLOC_013523	FOXO3	chr9:42008576-42118673	A	E	NOTEST	58.7314	67.7632	0.20637	0	1	1	no
XLOC_007936	XLOC_007936	TMEM200C	chr24:39736796-39739328	A	E	NOTEST	97.6698	67.6144	-0.530582	0	1	1	no
XLOC_004160	XLOC_004160	SPIRE2	chr18:14694398-14723121	A	E	NOTEST	0	67.5407	inf	0	1	1	no
XLOC_010934	XLOC_010934	COL2A1	chr5:32450452-32481246	A	E	NOTEST	6.09493	67.5239	3.46972	0	1	1	no
XLOC_004235	XLOC_004235	THAP11	chr18:35472715-35474390	A	E	NOTEST	54.8446	67.4964	0.29946	0	1	1	no
XLOC_000255	XLOC_000255	COL6A2	chr1:147542824-147570738	A	E	NOTEST	32.4657	67.4267	1.0544	0	1	1	no
XLOC_001718	XLOC_001718	SURF6	chr11:104296130-104302894	A	E	NOTEST	0	67.4078	inf	0	1	1	no
XLOC_007285	XLOC_007285	GNAT1	chr22:50723439-50728454	A	E	NOTEST	0	67.2602	inf	0	1	1	no
XLOC_004754	XLOC_004754	SNRPD2	chr18:53681068-53683928	A	E	NOTEST	146.284	67.1451	-1.12342	0	1	1	no
XLOC_006717	XLOC_006717	PEG11AS	chr21:67427513-67556866	A	E	NOTEST	36.3751	67.1447	0.884323	0	1	1	no
XLOC_001449	XLOC_001449	CHST10	chr11:5469348-5488597	A	E	NOTEST	24.2472	67.143	1.46942	0	1	1	no
XLOC_007105	XLOC_007105	C22H3orf62	chr22:51375766-51379189	A	E	NOTEST	0	67.0562	inf	0	1	1	no
XLOC_011125	XLOC_011125	GPR19	chr5:97612240-97635129	A	E	NOTEST	18.1622	67.0558	1.88442	0	1	1	no
XLOC_012323	XLOC_012323	GPX4	chr7:45205050-45207498	A	E	NOTEST	0	66.7954	inf	0	1	1	no
XLOC_013947	XLOC_013947	MMGT1	chrX:19576178-19585346	A	E	NOTEST	0	66.7087	inf	0	1	1	no
XLOC_004392	XLOC_004392	KLC3	chr18:53401749-53425729	A	E	NOTEST	198.746	66.7074	-1.57501	0	1	1	no
XLOC_003598	XLOC_003598	PEX14	chr16:43848338-43992175	A	E	NOTEST	36.0919	66.6221	0.884324	0	1	1	no
XLOC_007135	XLOC_007135	MYL3	chr22:53161299-53224114	A	E	NOTEST	35.952	66.3639	0.884325	0	1	1	no
XLOC_010557	XLOC_010557	TMEM140	chr4:99699930-99714030	A	E	NOTEST	14.3793	66.3624	2.20637	0	1	1	no
XLOC_000673	XLOC_000673	PAK6	chr10:35984429-36013344	A	E	NOTEST	0	66.3429	inf	0	1	1	no
XLOC_003122	XLOC_003122	H2AFX	chr15:30202571-30203886	A	E	NOTEST	95.784	66.306	-0.530646	0	1	1	no
XLOC_000080	XLOC_000080	POGLUT1	chr1:64841653-64865032	A	E	NOTEST	95.655	66.2197	-0.53058	0	1	1	no
XLOC_008734	XLOC_008734	UROS	chr26:45635843-45660024	A	E	NOTEST	89.1238	65.81	-0.437503	0	1	1	no
XLOC_012132	XLOC_012132	CYP4F2	chr7:8550499-8566437	A	E	NOTEST	71.299	65.81	-0.115575	0	1	1	no
XLOC_006889	XLOC_006889	NKX2-8	chr21:47196836-47198449	A	E	NOTEST	0	65.7691	inf	0	1	1	no
XLOC_009444	XLOC_009444	BAD	chr29:43190200-43201979	A	E	NOTEST	0	65.7691	inf	0	1	1	no
XLOC_005732	XLOC_005732	HS6ST1	chr2:4111870-4149372	A	E	NOTEST	23.7417	65.7402	1.46935	0	1	1	no
XLOC_002819	XLOC_002819	MMP20	chr15:6278370-6336541	A	E	NOTEST	0	65.7171	inf	0	1	1	no
XLOC_013138	XLOC_013138	APBA1	chr8:45865187-45949526	A	E	NOTEST	106.332	65.4323	-0.700505	0	1	1	no
XLOC_006919	XLOC_006919	PRIMA1	chr21:58949070-59007720	A	E	NOTEST	177.015	65.3507	-1.4376	0	1	1	no
XLOC_008616	XLOC_008616	FOXI2	chr26:47537543-47539155	A	E	NOTEST	0	65.3507	inf	0	1	1	no
XLOC_011121	XLOC_011121	GRIN2B	chr5:96408803-96761516	A	E	NOTEST	32.0466	65.0778	1.02199	0	1	1	no
XLOC_012178	XLOC_012178	ICAM5	chr7:16054554-16061272	A	E	NOTEST	10.07	65.0652	2.69182	0	1	1	no
XLOC_012427	XLOC_012427	ADRA1B	chr7:73611116-73672127	A	E	NOTEST	0	65.0186	inf	0	1	1	no
XLOC_004261	XLOC_004261	MIR2901,PLEKHF1	chr18:40424604-40434172	A	E	NOTEST	35.1318	64.8544	0.884426	0	1	1	no
XLOC_012210	XLOC_012210	HNRNPM	chr7:18289394-18329947	A	E	NOTEST	46.8214	64.8267	0.469421	0	1	1	no
XLOC_011652	XLOC_011652	PACSIN2	chr5:114357558-114475163	A	E	NOTEST	0	64.8129	inf	0	1	1	no
XLOC_001991	XLOC_001991	ATP4B	chr12:90758091-90763021	A	E	NOTEST	0	64.8002	inf	0	1	1	no
XLOC_010394	XLOC_010394	PEG10	chr4:11912008-11924714	A	E	NOTEST	100.841	64.7361	-0.639442	0	1	1	no
XLOC_000716	XLOC_000716	PCLAF	chr10:45700242-45709248	A	E	NOTEST	0	64.6914	inf	0	1	1	no
XLOC_010058	XLOC_010058	CHRNB2	chr3:16059670-16067748	A	E	NOTEST	0	64.691	inf	0	1	1	no
XLOC_005444	XLOC_005444	VAMP2	chr19:28408574-28410802	A	E	NOTEST	0	64.6748	inf	0	1	1	no
XLOC_006313	XLOC_006313	C1QB	chr2:130498485-130852033	A	E	NOTEST	174.572	64.4487	-1.4376	0	1	1	no
XLOC_001872	XLOC_001872	ING1	chr12:89339067-89340019	A	E	NOTEST	139.308	64.2874	-1.11567	0	1	1	no
XLOC_001625	XLOC_001625	GDF7	chr11:78270222-78274248	A	E	NOTEST	46.3753	64.2062	0.469358	0	1	1	no
XLOC_012241	XLOC_012241	ZBTB7A	chr7:21179362-21200832	A	E	NOTEST	112.871	64.1148	-0.815941	0	1	1	no
XLOC_006944	XLOC_006944	ANKRD9	chr21:68908372-68911835	A	E	NOTEST	185.038	64.0461	-1.53064	0	1	1	no
XLOC_010568	XLOC_010568	ADCK2	chr4:104832125-104846322	A	E	NOTEST	41.5903	63.9817	0.621412	0	1	1	no
XLOC_001983	XLOC_001983	RAB20	chr12:89182099-89212365	A	E	NOTEST	0	63.9671	inf	0	1	1	no
XLOC_006952	XLOC_006952	BTBD6	chr21:71204280-71206428	A	E	NOTEST	34.6505	63.966	0.884428	0	1	1	no
XLOC_013685	XLOC_013685	LDOC1	chrX:24737904-24739263	A	E	NOTEST	0	63.8868	inf	0	1	1	no
XLOC_002324	XLOC_002324	LOC515755	chr13:38064361-38160996	A	E	NOTEST	9.88748	63.8859	2.69182	0	1	1	no
XLOC_008056	XLOC_008056	MKL2	chr25:13072436-13283317	A	E	NOTEST	0	63.849	inf	0	1	1	no
XLOC_002587	XLOC_002587	RRS1	chr14:32699359-32701123	A	E	NOTEST	51.8145	63.7674	0.299465	0	1	1	no
XLOC_005518	XLOC_005518	ATP5MC1	chr19:38253558-38255681	A	E	OK	554.867	63.736	-3.12196	-1.21119	0.3891	0.563685	no
XLOC_008857	XLOC_008857	DUSP4	chr27:24814793-24828585	A	E	NOTEST	41.3636	63.6329	0.621413	0	1	1	no
XLOC_005451	XLOC_005451	CCDC42	chr19:28873594-28886401	A	E	NOTEST	22.977	63.623	1.46936	0	1	1	no
XLOC_010870	XLOC_010870	ATF7	chr5:26580497-26671702	A	E	NOTEST	0	63.6014	inf	0	1	1	no
XLOC_012537	XLOC_012537	NACC1	chr7:13554142-13559771	A	E	NOTEST	13.7703	63.5537	2.20641	0	1	1	no
XLOC_002618	XLOC_002618	KCNV1	chr14:56652420-56658519	A	E	NOTEST	34.4148	63.5308	0.884428	0	1	1	no
XLOC_009661	XLOC_009661	LYSMD1	chr3:19687359-19698696	A	E	NOTEST	0	63.4756	inf	0	1	1	no
XLOC_009899	XLOC_009899	HPCAL4	chr3:106976316-106988248	A	E	NOTEST	6.23133	63.2704	3.34392	0	1	1	no
XLOC_012709	XLOC_012709	MIER2	chr7:44606512-44629507	A	E	NOTEST	22.8343	63.2306	1.46942	0	1	1	no
XLOC_014130	XLOC_014130	MID1IP1	chrX:109949357-109951138	A	E	NOTEST	0	63.1015	inf	0	1	1	no
XLOC_008240	XLOC_008240	RHOT2	chr25:547363-552280	A	E	NOTEST	13.666	63.0703	2.20638	0	1	1	no
XLOC_010062	XLOC_010062	UBAP2L	chr3:16318127-16358192	A	E	NOTEST	0	63.0623	inf	0	1	1	no
XLOC_000113	XLOC_000113	XXYLT1	chr1:72935260-73106313	A	E	NOTEST	27.3185	63.0394	1.20638	0	1	1	no
XLOC_009327	XLOC_009327	IFITM3	chr29:51367008-51368066	A	E	NOTEST	0	62.9618	inf	0	1	1	no
XLOC_013255	XLOC_013255	AAED1	chr8:84801825-84817817	A	E	NOTEST	34.1013	62.948	0.884335	0	1	1	no
XLOC_008179	XLOC_008179	PPP1R35	chr25:36643094-36644335	A	E	NOTEST	0	62.948	inf	0	1	1	no
XLOC_010254	XLOC_010254	HOOK1	chr3:86650084-86718972	A	E	NOTEST	9.73866	62.9244	2.69182	0	1	1	no
XLOC_010144	XLOC_010144	KCNC4	chr3:33302948-33325104	A	E	NOTEST	29.1547	62.7925	1.10686	0	1	1	no
XLOC_012633	XLOC_012633	GNA15	chr7:21907305-21926375	A	E	NOTEST	27.0529	62.4264	1.20638	0	1	1	no
XLOC_004118	XLOC_004118	ZNRF1	chr18:2396334-2482363	A	E	OK	4097.22	62.3361	-6.03843	-2.75985	0.3465	0.543058	no
XLOC_001293	XLOC_001293	UCN	chr11:72326390-72326953	A	E	NOTEST	0	62.2295	inf	0	1	1	no
XLOC_009300	XLOC_009300	CARS	chr29:49202353-49254992	A	E	NOTEST	22.4383	62.1343	1.46942	0	1	1	no
XLOC_003933	XLOC_003933	ZNF330	chr17:16835043-16854199	A	E	NOTEST	44.843	62.0849	0.469362	0	1	1	no
XLOC_004580	XLOC_004580	ZNF423	chr18:18041275-18392204	A	E	NOTEST	55.01	62.0612	0.173996	0	1	1	no
XLOC_005706	XLOC_005706	CDR2L	chr19:57053364-57064917	A	E	OK	291.244	62.035	-2.23108	-1.17838	0.3391	0.543058	no
XLOC_006180	XLOC_006180	KLF7	chr2:95781393-95903310	A	E	NOTEST	22.4034	62.035	1.46936	0	1	1	no
XLOC_010234	XLOC_010234	IL12RB2	chr3:78269731-78343709	A	E	NOTEST	67.1366	61.97	-0.11553	0	1	1	no
XLOC_003885	XLOC_003885	TOP3B	chr17:73938113-73951242	A	E	NOTEST	13.4091	61.8849	2.20638	0	1	1	no
XLOC_002011	XLOC_002011	ITIH5	chr13:16278274-16404468	A	E	NOTEST	142.425	61.8659	-1.20299	0	1	1	no
XLOC_009259	XLOC_009259	SART1	chr29:44726691-44741763	A	E	NOTEST	0	61.7173	inf	0	1	1	no
XLOC_011171	XLOC_011171	SPSB2	chr5:103939885-103942300	A	E	NOTEST	13.3384	61.5586	2.20638	0	1	1	no
XLOC_004478	XLOC_004478	FIZ1	chr18:62393200-62397564	A	E	NOTEST	266.708	61.5457	-2.11553	0	1	1	no
XLOC_012486	XLOC_012486	ARMC6	chr7:4097532-4113435	A	E	NOTEST	173.067	61.4407	-1.49406	0	1	1	no
XLOC_009267	XLOC_009267	PELI3	chr29:45154872-45162953	A	E	NOTEST	44.2721	61.2947	0.469364	0	1	1	no
XLOC_012518	XLOC_012518	AP1M1	chr7:7820649-7850254	A	E	NOTEST	53.1242	61.2941	0.206378	0	1	1	no
XLOC_001116	XLOC_001116	NRDE2	chr10:102933981-102982286	A	E	NOTEST	26.5296	61.2206	1.20641	0	1	1	no
XLOC_003571	XLOC_003571	SELP	chr16:38049257-38080860	A	E	NOTEST	0	61.1966	inf	0	1	1	no
XLOC_009587	XLOC_009587	SH2D2A	chr3:14075265-14085163	A	E	NOTEST	39.7483	61.1482	0.621416	0	1	1	no
XLOC_003868	XLOC_003868	LIMK2	chr17:72142467-72195910	A	E	NOTEST	26.4989	61.1482	1.20638	0	1	1	no
XLOC_003415	XLOC_003415	MXRA8	chr16:52424101-52428457	A	E	NOTEST	39.7105	61.09	0.621416	0	1	1	no
XLOC_002671	XLOC_002671	MFSD3	chr14:1620565-1622643	A	E	NOTEST	132.29	61.0518	-1.1156	0	1	1	no
XLOC_008995	XLOC_008995	MARCH8	chr28:44612703-44722618	A	E	NOTEST	0	61.017	inf	0	1	1	no
XLOC_006955	XLOC_006955	UBE2D4	chr22:322995-343684	A	E	NOTEST	0	61.0035	inf	0	1	1	no
XLOC_000829	XLOC_000829	GSTZ1	chr10:89596567-89604839	A	E	NOTEST	0	60.7876	inf	0	1	1	no
XLOC_011400	XLOC_011400	CAND1	chr5:46719645-46753948	A	E	NOTEST	13.1426	60.6567	2.20641	0	1	1	no
XLOC_013069	XLOC_013069	TRIM32	chr8:107645158-107656814	A	E	NOTEST	18.7489	60.5711	1.69183	0	1	1	no
XLOC_010501	XLOC_010501	PURB	chr4:77365870-77368993	A	E	NOTEST	28.1043	60.5303	1.10686	0	1	1	no
XLOC_000249	XLOC_000249	AGPAT3	chr1:146705612-146735096	A	E	NOTEST	21.8578	60.5242	1.46937	0	1	1	no
XLOC_001378	XLOC_001378	NTMT1	chr11:100042201-100049865	A	E	NOTEST	65.397	60.359	-0.115657	0	1	1	no
XLOC_008215	XLOC_008215	SNX8	chr25:41480284-41519854	A	E	NOTEST	43.5787	60.3347	0.469366	0	1	1	no
XLOC_009120	XLOC_009120	FAM181B	chr29:13003057-13004913	A	E	NOTEST	49.0151	60.3225	0.29947	0	1	1	no
XLOC_011214	XLOC_011214	CSNK1E	chr5:110564581-110596292	A	E	NOTEST	0	60.2344	inf	0	1	1	no
XLOC_001374	XLOC_001374	NUP188	chr11:99463010-99506214	A	E	NOTEST	0	60.2212	inf	0	1	1	no
XLOC_004833	XLOC_004833	ZNF524	chr18:62388929-62392089	A	E	NOTEST	0	60.1932	inf	0	1	1	no
XLOC_011368	XLOC_011368	PRPH	chr5:30688659-30692263	A	E	NOTEST	146.615	60.1459	-1.28549	0	1	1	no
XLOC_007907	XLOC_007907	MAPRE2	chr24:22190113-22306884	A	E	NOTEST	21.669	60.0048	1.46945	0	1	1	no
XLOC_007380	XLOC_007380	ITPR3	chr23:7687260-7756803	A	E	NOTEST	41.016	59.9456	0.547469	0	1	1	no
XLOC_006233	XLOC_006233	SERPINE2	chr2:112869806-112940143	A	E	NOTEST	48.6437	59.8655	0.299471	0	1	1	no
XLOC_001114	XLOC_001114	EML5	chr10:101366895-101527481	A	E	NOTEST	0	59.8237	inf	0	1	1	no
XLOC_008165	XLOC_008165	POLR2J	chr25:35091301-35095680	A	E	NOTEST	194.632	59.6873	-1.70525	0	1	1	no
XLOC_003970	XLOC_003970	PRAME	chr17:51374857-51380364	A	E	NOTEST	0	59.4495	inf	0	1	1	no
XLOC_008051	XLOC_008051	RMI2	chr25:10052223-10057595	A	E	NOTEST	128.72	59.4043	-1.1156	0	1	1	no
XLOC_000991	XLOC_000991	SAV1	chr10:43570345-43599997	A	E	NOTEST	0	59.4036	inf	0	1	1	no
XLOC_013424	XLOC_013424	STX11	chr9:82603270-82634208	A	E	NOTEST	176.917	59.381	-1.575	0	1	1	no
XLOC_002385	XLOC_002385	TNFRSF6B	chr13:54526441-54527951	A	E	OK	867.565	59.3135	-3.87054	-1.97145	0.2353	0.538237	no
XLOC_007594	XLOC_007594	C23H6orf106	chr23:8591961-8688924	A	E	NOTEST	0	59.245	inf	0	1	1	no
XLOC_013925	XLOC_013925	MBNL3	chrX:16113421-16173828	A	E	NOTEST	0	59.245	inf	0	1	1	no
XLOC_003203	XLOC_003203	PGM2L1	chr15:54484801-54537330	A	E	NOTEST	0	59.1528	inf	0	1	1	no
XLOC_000899	XLOC_000899	CELF6	chr10:19037679-19068075	A	E	NOTEST	0	59.1413	inf	0	1	1	no
XLOC_012102	XLOC_012102	PBX4	chr7:3631054-3685738	A	E	NOTEST	64.0635	59.1307	-0.115595	0	1	1	no
XLOC_001469	XLOC_001469	SPR	chr11:11540744-11548873	A	E	NOTEST	42.709	59.1307	0.469368	0	1	1	no
XLOC_002333	XLOC_002333	THBD	chr13:42217370-42221004	A	E	NOTEST	79.9285	59.0223	-0.437449	0	1	1	no
XLOC_001050	XLOC_001050	ARMH4	chr10:70578791-70720977	A	E	NOTEST	10.6563	59.0168	2.46943	0	1	1	no
XLOC_004570	XLOC_004570	SPIRE2	chr18:14731163-14737841	A	E	NOTEST	63.7487	58.8378	-0.115652	0	1	1	no
XLOC_005278	XLOC_005278	TMEM100	chr19:6236873-6242782	A	E	NOTEST	42.4808	58.8147	0.469369	0	1	1	no
XLOC_005358	XLOC_005358	ABHD15	chr19:21378076-21383053	A	E	NOTEST	148.569	58.7699	-1.33799	0	1	1	no
XLOC_002027	XLOC_002027	GPR158	chr13:26229726-26526550	A	E	NOTEST	0	58.7355	inf	0	1	1	no
XLOC_005533	XLOC_005533	PCGF2	chr19:39964764-39969793	A	E	NOTEST	0	58.662	inf	0	1	1	no
XLOC_011342	XLOC_011342	KRT18	chr5:27171924-27175575	A	E	NOTEST	0	58.6357	inf	0	1	1	no
XLOC_001886	XLOC_001886	PCDH17	chr12:5085885-5200843	A	E	NOTEST	56.4075	58.5754	0.054409	0	1	1	no
XLOC_002438	XLOC_002438	NECAB3	chr13:63684234-63703230	A	E	NOTEST	0	58.5352	inf	0	1	1	no
XLOC_000535	XLOC_000535	SLC19A1	chr1:147044108-147067542	A	E	NOTEST	25.3404	58.475	1.20638	0	1	1	no
XLOC_005424	XLOC_005424	DVL2	chr19:27573454-27581405	A	E	NOTEST	52.656	58.3244	0.147499	0	1	1	no
XLOC_007319	XLOC_007319	CCR9	chr22:54041053-54057181	A	E	NOTEST	12.6299	58.2892	2.20638	0	1	1	no
XLOC_001709	XLOC_001709	CAMSAP1	chr11:103446830-103489544	A	E	NOTEST	22.5358	58.2453	1.36992	0	1	1	no
XLOC_000335	XLOC_000335	IGSF11	chr1:64357119-64488105	A	E	NOTEST	31.5288	58.2035	0.884436	0	1	1	no
XLOC_003863	XLOC_003863	OSBP2	chr17:71771702-71894872	A	E	NOTEST	28.005	58.1627	1.05441	0	1	1	no
XLOC_000077	XLOC_000077	GAP43	chr1:60856215-60957392	A	E	NOTEST	20.8739	57.7999	1.46937	0	1	1	no
XLOC_002320	XLOC_002320	JCAD	chr13:35331910-35368126	A	E	NOTEST	12.5103	57.7384	2.20642	0	1	1	no
XLOC_004990	XLOC_004990	SPEM1	chr19:27733849-27735192	A	E	NOTEST	0	57.7139	inf	0	1	1	no
XLOC_012264	XLOC_012264	SF3A2	chr7:22687277-22696290	A	E	OK	792.018	57.7133	-3.77856	-2.0253	0.16365	0.538237	no
XLOC_008804	XLOC_008804	HTRA4	chr27:33780036-33795802	A	E	NOTEST	104.057	57.627	-0.852557	0	1	1	no
XLOC_005645	XLOC_005645	DDX5,MIR3064	chr19:49329692-49337523	A	E	NOTEST	38.9788	57.567	0.562552	0	1	1	no
XLOC_007324	XLOC_007324	TMEM42	chr22:54903387-54906875	A	E	OK	342.764	57.52	-2.57508	-1.26616	0.3592	0.550652	no
XLOC_002340	XLOC_002340	VSX1	chr13:43101946-43110540	A	E	NOTEST	31.158	57.5191	0.884437	0	1	1	no
XLOC_001361	XLOC_001361	COQ4	chr11:98931356-98942405	A	E	NOTEST	0	57.3915	inf	0	1	1	no
XLOC_008235	XLOC_008235	RGS11	chr25:291781-299280	A	E	NOTEST	0	57.3265	inf	0	1	1	no
XLOC_000353	XLOC_000353	PARP9	chr1:67559265-67597019	A	E	NOTEST	8.8722	57.3261	2.69183	0	1	1	no
XLOC_008848	XLOC_008848	FAT1	chr27:15476696-15604015	A	E	NOTEST	11.2892	57.3141	2.34394	0	1	1	no
XLOC_008525	XLOC_008525	MARVELD1	chr26:18732856-18740516	A	E	NOTEST	20.6866	57.2836	1.46943	0	1	1	no
XLOC_004099	XLOC_004099	MED15	chr17:74054343-74490537	A	E	NOTEST	20.6635	57.2198	1.46943	0	1	1	no
XLOC_008395	XLOC_008395	ASL	chr25:28247948-28294983	A	E	NOTEST	0	57.1992	inf	0	1	1	no
XLOC_011202	XLOC_011202	PDXP	chr5:110000367-110006139	A	E	NOTEST	77.4614	57.1989	-0.43749	0	1	1	no
XLOC_003465	XLOC_003465	GPR37L1	chr16:70886829-70890746	A	E	NOTEST	0	57.1035	inf	0	1	1	no
XLOC_003896	XLOC_003896	KLHL22	chr17:74506170-74520231	A	E	OK	469.286	56.9956	-3.04154	-1.70828	0.1301	0.538237	no
XLOC_003828	XLOC_003828	ACADS	chr17:65220604-65237484	A	E	NOTEST	61.6943	56.9452	-0.115562	0	1	1	no
XLOC_008794	XLOC_008794	UNC5D	chr27:30421576-31075903	A	E	NOTEST	0	56.8818	inf	0	1	1	no
XLOC_006311	XLOC_006311	RPL11	chr2:129791370-129795563	A	E	NOTEST	0	56.7211	inf	0	1	1	no
XLOC_005151	XLOC_005151	RUNDC3A	chr19:44742150-44751740	A	E	NOTEST	168.91	56.6938	-1.57499	0	1	1	no
XLOC_001661	XLOC_001661	NR5A1	chr11:95514364-95538847	A	E	NOTEST	0	56.6938	inf	0	1	1	no
XLOC_000880	XLOC_000880	PARP16	chr10:12151278-12176608	A	E	NOTEST	20.4659	56.6726	1.46943	0	1	1	no
XLOC_010896	XLOC_010896	KRT81	chr5:27777445-27783333	A	E	NOTEST	0	56.6001	inf	0	1	1	no
XLOC_002070	XLOC_002070	ENTPD6	chr13:43149709-43155738	A	E	NOTEST	0	56.5987	inf	0	1	1	no
XLOC_012469	XLOC_012469	LTC4S	chr7:1418470-1421386	A	E	NOTEST	0	56.5987	inf	0	1	1	no
XLOC_005048	XLOC_005048	KCNJ12	chr19:35955795-35991035	A	E	NOTEST	45.9649	56.5689	0.299476	0	1	1	no
XLOC_013627	XLOC_013627	RNASET2	chr9:103275247-103292937	A	E	NOTEST	85.7999	56.5687	-0.600971	0	1	1	no
XLOC_003714	XLOC_003714	TMEM9	chr16:81545469-81552386	A	E	NOTEST	30.6118	56.5076	0.884355	0	1	1	no
XLOC_003979	XLOC_003979	TMED2	chr17:54330420-54338333	A	E	NOTEST	61.3341	56.4768	-0.119031	0	1	1	no
XLOC_012143	XLOC_012143	ADGRL1	chr7:12610667-12658973	A	E	NOTEST	66.6414	56.3877	-0.241039	0	1	1	no
XLOC_004616	XLOC_004616	FAM96B	chr18:34754939-34756799	A	E	NOTEST	0	56.3554	inf	0	1	1	no
XLOC_006860	XLOC_006860	ODF3L1	chr21:33559733-33563692	A	E	NOTEST	0	56.26	inf	0	1	1	no
XLOC_006184	XLOC_006184	CRYGD	chr2:96826376-96828228	A	E	NOTEST	0	56.2345	inf	0	1	1	no
XLOC_006443	XLOC_006443	TERT	chr20:71263286-71279911	A	E	NOTEST	52.2175	56.2323	0.106867	0	1	1	no
XLOC_013811	XLOC_013811	HDAC6	chrX:91994291-92013214	A	E	NOTEST	0	56.2279	inf	0	1	1	no
XLOC_013490	XLOC_013490	HEY2	chr9:25873434-25884617	A	E	NOTEST	0	56.1728	inf	0	1	1	no
XLOC_008118	XLOC_008118	CTF1	chr25:27222529-27226056	A	E	NOTEST	60.9344	56.1141	-0.118894	0	1	1	no
XLOC_003505	XLOC_003505	KLHDC8A	chr16:2930873-2936327	A	E	NOTEST	0	56.0757	inf	0	1	1	no
XLOC_001979	XLOC_001979	FAM155A	chr12:86811820-87425540	A	E	NOTEST	242.74	56.0137	-2.11556	0	1	1	no
XLOC_003263	XLOC_003263	MTCH2	chr15:78613664-78633634	A	E	NOTEST	12.0972	55.8309	2.20638	0	1	1	no
XLOC_004193	XLOC_004193	SLC12A3	chr18:24996724-25036121	A	E	NOTEST	8.64075	55.8307	2.69183	0	1	1	no
XLOC_004707	XLOC_004707	AKT2	chr18:49903643-49933687	A	E	NOTEST	45.3407	55.8007	0.299477	0	1	1	no
XLOC_011880	XLOC_011880	FGFR3	chr6:109690989-109704032	A	E	NOTEST	24.1106	55.6373	1.20638	0	1	1	no
XLOC_010308	XLOC_010308	DPH2	chr3:102676688-102680240	A	E	NOTEST	36.1346	55.5892	0.621422	0	1	1	no
XLOC_008242	XLOC_008242	WDR24	chr25:562575-567722	A	E	NOTEST	50.1865	55.5891	0.147502	0	1	1	no
XLOC_002511	XLOC_002511	C14H8orf82,LRRC24	chr14:1602473-1609477	A	E	NOTEST	35.6493	55.5615	0.640213	0	1	1	no
XLOC_013666	XLOC_013666	LOC528006	chrX:15232586-15233200	A	E	NOTEST	0	55.5197	inf	0	1	1	no
XLOC_008739	XLOC_008739	CLRN3	chr26:47635450-47651856	A	E	NOTEST	0	55.4701	inf	0	1	1	no
XLOC_005967	XLOC_005967	MATN1	chr2:123392014-123401324	A	E	NOTEST	40.0644	55.4696	0.469375	0	1	1	no
XLOC_004481	XLOC_004481	PPP6R1	chr18:62537350-62677020	A	E	NOTEST	0	55.4022	inf	0	1	1	no
XLOC_005218	XLOC_005218	TIMP2	chr19:54079296-54131054	A	E	NOTEST	59.97	55.3506	-0.115642	0	1	1	no
XLOC_008481	XLOC_008481	GPR146	chr25:42234860-42303142	A	E	OK	539.316	55.3103	-3.28551	-1.77335	0.19455	0.538237	no
XLOC_007299	XLOC_007299	ATRIP,TREX1	chr22:51943768-52818676	A	E	NOTEST	6.98193	55.2305	2.98377	0	1	1	no
XLOC_006807	XLOC_006807	KLHL25	chr21:16946193-16960419	A	E	NOTEST	89.7068	55.201	-0.700522	0	1	1	no
XLOC_008437	XLOC_008437	PCOLCE	chr25:36490770-36495789	A	E	NOTEST	0	55.1914	inf	0	1	1	no
XLOC_009638	XLOC_009638	S100A3	chr3:16880768-16884905	A	E	NOTEST	0	55.1689	inf	0	1	1	no
XLOC_011538	XLOC_011538	APOLD1	chr5:97520907-97524789	A	E	NOTEST	0	55.097	inf	0	1	1	no
XLOC_013076	XLOC_013076	SH3RF1	chr8:1023800-1073249	A	E	NOTEST	37.2963	55.0822	0.562554	0	1	1	no
XLOC_005976	XLOC_005976	IFI6	chr2:126246582-126250171	A	E	NOTEST	0	54.9374	inf	0	1	1	no
XLOC_011138	XLOC_011138	KLRJ1	chr5:99860674-99870810	A	E	NOTEST	0	54.9362	inf	0	1	1	no
XLOC_003898	XLOC_003898	CDC45	chr17:74732074-74747037	A	E	NOTEST	44.6375	54.9353	0.299478	0	1	1	no
XLOC_008512	XLOC_008512	SLC35G1	chr26:15233564-15256881	A	E	NOTEST	0	54.7078	inf	0	1	1	no
XLOC_010720	XLOC_010720	SNX10	chr4:70049635-70117257	A	E	NOTEST	177.749	54.6895	-1.7005	0	1	1	no
XLOC_004149	XLOC_004149	BANP	chr18:13425370-13493935	A	E	NOTEST	0	54.6722	inf	0	1	1	no
XLOC_002219	XLOC_002219	TOX2	chr13:73217603-73283071	A	E	NOTEST	0	54.644	inf	0	1	1	no
XLOC_001420	XLOC_001420	ODF3	chr11:107150454-107154002	A	E	NOTEST	0	54.6434	inf	0	1	1	no
XLOC_005729	XLOC_005729	PTPN18	chr2:1263537-1282765	A	E	NOTEST	0	54.643	inf	0	1	1	no
XLOC_005390	XLOC_005390	CAMKK1	chr19:25106723-25135095	A	E	NOTEST	29.5372	54.5271	0.884442	0	1	1	no
XLOC_011954	XLOC_011954	RBM47	chr6:61034008-61311429	A	E	NOTEST	23.5837	54.4226	1.20642	0	1	1	no
XLOC_003811	XLOC_003811	LHX5	chr17:63254161-63263368	A	E	NOTEST	14.6984	54.2679	1.88444	0	1	1	no
XLOC_001878	XLOC_001878	LAMP1	chr12:90609709-90639777	A	E	NOTEST	58.7004	54.182	-0.115558	0	1	1	no
XLOC_000007	XLOC_000007	TMEM50B	chr1:1324543-1361381	A	E	NOTEST	87.9116	54.0964	-0.70052	0	1	1	no
XLOC_001692	XLOC_001692	IER5L	chr11:99644906-99646485	A	E	OK	839.033	54.0303	-3.95689	-2.10185	0.1579	0.538237	no
XLOC_008928	XLOC_008928	SIRT1	chr28:24556239-24582756	A	E	NOTEST	7.31607	54.0249	2.88448	0	1	1	no
XLOC_004750	XLOC_004750	RTN2	chr18:53514395-53522925	A	E	NOTEST	175.558	54.0116	-1.70061	0	1	1	no
XLOC_010528	XLOC_010528	SND1	chr4:92679168-93108508	A	E	NOTEST	58.452	53.954	-0.115523	0	1	1	no
XLOC_011932	XLOC_011932	HERC5	chr6:37683705-37728602	A	E	NOTEST	0	53.8786	inf	0	1	1	no
XLOC_009664	XLOC_009664	CERS2	chr3:19835016-19875888	A	E	NOTEST	14.5828	53.8412	1.88444	0	1	1	no
XLOC_002795	XLOC_002795	SLC2A5	chr14:77277880-77298975	A	E	NOTEST	0	53.8078	inf	0	1	1	no
XLOC_000269	XLOC_000269	EAF1	chr1:154171376-154200073	A	E	NOTEST	38.8612	53.8039	0.469378	0	1	1	no
XLOC_004155	XLOC_004155	SPG7	chr18:14506213-14527510	A	E	NOTEST	34.9543	53.7734	0.621424	0	1	1	no
XLOC_007456	XLOC_007456	LOC504295	chr23:25648711-25656501	A	E	NOTEST	0	53.7567	inf	0	1	1	no
XLOC_007132	XLOC_007132	NGP	chr22:52858271-52862343	A	E	NOTEST	0	53.6732	inf	0	1	1	no
XLOC_005039	XLOC_005039	SREBF1	chr19:35234636-35250672	A	E	NOTEST	72.626	53.63	-0.437445	0	1	1	no
XLOC_010588	XLOC_010588	ZNF862	chr4:113495069-113525384	A	E	NOTEST	24.8865	53.6001	1.10687	0	1	1	no
XLOC_000112	XLOC_000112	ACAP2	chr1:72758743-72872416	A	E	NOTEST	0	53.505	inf	0	1	1	no
XLOC_008611	XLOC_008611	LHPP	chr26:44431213-44558732	A	E	NOTEST	0	53.4678	inf	0	1	1	no
XLOC_002302	XLOC_002302	FRMD4A	chr13:28631454-28961637	A	E	NOTEST	115.848	53.4671	-1.11551	0	1	1	no
XLOC_005479	XLOC_005479	MAPK7	chr19:34687985-34693036	A	E	NOTEST	0	53.4302	inf	0	1	1	no
XLOC_010175	XLOC_010175	GPR88	chr3:42891830-42893789	A	E	OK	384.584	53.2461	-2.85255	-1.56187	0.23935	0.538237	no
XLOC_010712	XLOC_010712	ZNRF2	chr4:66362576-66453938	A	E	NOTEST	19.2292	53.2461	1.46938	0	1	1	no
XLOC_003236	XLOC_003236	TRAF6	chr15:67768373-67789468	A	E	NOTEST	28.8182	53.1999	0.884444	0	1	1	no
XLOC_007240	XLOC_007240	MITF	chr22:31735989-31769466	A	E	NOTEST	0	53.1726	inf	0	1	1	no
XLOC_008043	XLOC_008043	SEC14L5	chr25:4033531-4069992	A	E	NOTEST	0	53.0899	inf	0	1	1	no
XLOC_003615	XLOC_003615	KCNAB2	chr16:48081091-48137067	A	E	NOTEST	0	53.0085	inf	0	1	1	no
XLOC_004165	XLOC_004165	GAS8	chr18:14830326-14847323	A	E	NOTEST	11.4831	52.9967	2.20639	0	1	1	no
XLOC_005719	XLOC_005719	KCNJ16	chr19:61226687-61229571	A	E	NOTEST	14.3201	52.8713	1.88444	0	1	1	no
XLOC_002711	XLOC_002711	PRKDC	chr14:21037821-21164037	A	E	NOTEST	4.24088	52.8475	3.6394	0	1	1	no
XLOC_011473	XLOC_011473	C5H12orf73	chr5:67960358-67967214	A	E	NOTEST	114.642	52.829	-1.11774	0	1	1	no
XLOC_004617	XLOC_004617	B3GNT9	chr18:34907614-34910563	A	E	NOTEST	34.3218	52.8005	0.621425	0	1	1	no
XLOC_003362	XLOC_003362	FMO4	chr16:39722589-39759444	A	E	NOTEST	28.5961	52.7898	0.884444	0	1	1	no
XLOC_003962	XLOC_003962	P2RX2	chr17:45573969-45577518	A	E	NOTEST	0	52.772	inf	0	1	1	no
XLOC_012228	XLOC_012228	LONP1	chr7:19814901-19833231	A	E	NOTEST	38.1011	52.7534	0.469433	0	1	1	no
XLOC_008167	XLOC_008167	IFT22	chr25:35987214-35992174	A	E	NOTEST	0	52.6823	inf	0	1	1	no
XLOC_009468	XLOC_009468	RNASEH2C	chr29:44552308-44553484	A	E	NOTEST	0	52.6162	inf	0	1	1	no
XLOC_011256	XLOC_011256	PRR5	chr5:116021729-116048709	A	E	NOTEST	18.9929	52.5919	1.46938	0	1	1	no
XLOC_012200	XLOC_012200	TRAPPC5	chr7:17750386-17752622	A	E	OK	341.828	52.5104	-2.7026	-1.1129	0.31735	0.538237	no
XLOC_008433	XLOC_008433	EPO	chr25:36409506-36411892	A	E	NOTEST	28.3937	52.4135	0.884367	0	1	1	no
XLOC_007673	XLOC_007673	LOC100848815	chr23:25426104-25430144	A	E	NOTEST	0	52.4135	inf	0	1	1	no
XLOC_013859	XLOC_013859	DYNLT3	chrX:111023273-111034499	A	E	NOTEST	0	52.4128	inf	0	1	1	no
XLOC_010089	XLOC_010089	TNFAIP8L2	chr3:19687359-19698696	A	E	NOTEST	0	52.3601	inf	0	1	1	no
XLOC_010598	XLOC_010598	NOS3	chr4:114375966-114394483	A	E	NOTEST	70.6167	52.1463	-0.437444	0	1	1	no
XLOC_001714	XLOC_001714	SDCCAG3	chr11:103910383-103916652	A	E	NOTEST	0	52.0674	inf	0	1	1	no
XLOC_011762	XLOC_011762	UCHL1	chr6:61796029-61807728	A	E	NOTEST	0	52.0418	inf	0	1	1	no
XLOC_011789	XLOC_011789	PAICS	chr6:73488048-73507191	A	E	NOTEST	0	51.9886	inf	0	1	1	no
XLOC_003733	XLOC_003733	OTUD4	chr17:13286996-13329387	A	E	NOTEST	20.1117	51.9803	1.36993	0	1	1	no
XLOC_014065	XLOC_014065	DLG3	chrX:85245061-85298606	A	E	NOTEST	125.103	51.9646	-1.26751	0	1	1	no
XLOC_012647	XLOC_012647	MIR2457,SLC22A4	chr7:23382631-23425462	A	E	NOTEST	14.0667	51.9358	1.88445	0	1	1	no
XLOC_007170	XLOC_007170	EFCC1	chr22:59648571-59675908	A	E	NOTEST	45.0037	51.9251	0.206389	0	1	1	no
XLOC_008397	XLOC_008397	GALNT17	chr25:29391799-29824281	A	E	NOTEST	48.2064	51.913	0.106871	0	1	1	no
XLOC_009191	XLOC_009191	DAGLA	chr29:40857730-40883995	A	E	NOTEST	9.35866	51.8307	2.46943	0	1	1	no
XLOC_001295	XLOC_001295	PREB	chr11:72493260-72504277	A	E	NOTEST	28.0342	51.7526	0.884446	0	1	1	no
XLOC_004748	XLOC_004748	PPP1R13L	chr18:53432742-53447531	A	E	NOTEST	9.30856	51.5533	2.46943	0	1	1	no
XLOC_001458	XLOC_001458	WBP1	chr11:10152277-10154669	A	E	NOTEST	0	51.5198	inf	0	1	1	no
XLOC_006146	XLOC_006146	C1QL2	chr2:71283118-71285350	A	E	NOTEST	0	51.5021	inf	0	1	1	no
XLOC_001817	XLOC_001817	SHISA2	chr12:33469422-34077370	A	E	NOTEST	89.1066	51.4055	-0.79361	0	1	1	no
XLOC_010514	XLOC_010514	INHBA	chr4:79986253-79997756	A	E	NOTEST	0	51.399	inf	0	1	1	no
XLOC_013659	XLOC_013659	XPNPEP2	chrX:13645602-13672116	A	E	NOTEST	33.4016	51.3849	0.621427	0	1	1	no
XLOC_009698	XLOC_009698	ZNF697	chr3:23794922-23798630	A	E	NOTEST	18.5497	51.3647	1.46938	0	1	1	no
XLOC_010385	XLOC_010385	FZD1	chr4:8490675-8494830	A	E	NOTEST	48.6659	51.3385	0.0771296	0	1	1	no
XLOC_005435	XLOC_005435	SOX15	chr19:27929103-27930911	A	E	NOTEST	0	51.2627	inf	0	1	1	no
XLOC_008950	XLOC_008950	SLC29A3	chr28:27613193-27647452	A	E	NOTEST	0	51.1721	inf	0	1	1	no
XLOC_007780	XLOC_007780	FARS2	chr23:48974669-49282524	A	E	OK	591.225	51.1601	-3.53062	-1.91181	0.1772	0.538237	no
XLOC_003295	XLOC_003295	PRELP	chr16:1049460-1053557	A	E	NOTEST	0	51.0589	inf	0	1	1	no
XLOC_003610	XLOC_003610	VAMP3	chr16:46455175-46464710	A	E	NOTEST	13.8152	51.0074	1.88445	0	1	1	no
XLOC_010483	XLOC_010483	HOXA4	chr4:69357160-69389911	A	E	NOTEST	147.317	50.9908	-1.53062	0	1	1	no
XLOC_004759	XLOC_004759	PTGIR	chr18:54185870-54188079	A	E	OK	717.728	50.9576	-3.81607	-1.94504	0.23435	0.538237	no
XLOC_014076	XLOC_014076	AR	chrX:88410763-88621166	A	E	NOTEST	0	50.9567	inf	0	1	1	no
XLOC_010985	XLOC_010985	AGAP2	chr5:56051445-56062903	A	E	NOTEST	15.7193	50.7838	1.69183	0	1	1	no
XLOC_008357	XLOC_008357	SLX1A	chr25:26385987-26389337	A	E	NOTEST	0	50.7561	inf	0	1	1	no
XLOC_008951	XLOC_008951	CDH23	chr28:27729163-28123449	A	E	NOTEST	7.84908	50.7167	2.69186	0	1	1	no
XLOC_012815	XLOC_012815	RNF145	chr7:72843639-72906344	A	E	NOTEST	101.974	50.6836	-1.00861	0	1	1	no
XLOC_000732	XLOC_000732	DNAAF4	chr10:54903453-54971029	A	E	NOTEST	0	50.6223	inf	0	1	1	no
XLOC_001666	XLOC_001666	HSPA5	chr11:96115224-96119266	A	E	NOTEST	13.7063	50.6054	1.88445	0	1	1	no
XLOC_010520	XLOC_010520	KCND2	chr4:85436726-86002870	A	E	NOTEST	0	50.5754	inf	0	1	1	no
XLOC_006837	XLOC_006837	AP3B2	chr21:23429311-23466211	A	E	NOTEST	70.3788	50.5269	-0.47809	0	1	1	no
XLOC_010736	XLOC_010736	STK17A	chr4:78160560-78174778	A	E	NOTEST	0	50.358	inf	0	1	1	no
XLOC_005724	XLOC_005724	AXIN2	chr19:62834851-62860774	A	E	NOTEST	15.5784	50.3288	1.69183	0	1	1	no
XLOC_003629	XLOC_003629	PRKCZ	chr16:51848096-51947503	A	E	NOTEST	13.6258	50.308	1.88445	0	1	1	no
XLOC_004709	XLOC_004709	SERTAD1	chr18:50040254-50043146	A	E	NOTEST	0	50.2595	inf	0	1	1	no
XLOC_002206	XLOC_002206	PPP1R16B	chr13:68258626-68366080	A	E	NOTEST	0	50.2092	inf	0	1	1	no
XLOC_000671	XLOC_000671	THBS1	chr10:35314024-35329297	A	E	NOTEST	27.1919	50.1994	0.884493	0	1	1	no
XLOC_001435	XLOC_001435	TMEM127	chr11:2323540-2335203	A	E	NOTEST	54.3093	50.1282	-0.115577	0	1	1	no
XLOC_005241	XLOC_005241	H3F3B	chr19:56453845-56456211	A	E	NOTEST	0	50.0956	inf	0	1	1	no
XLOC_002834	XLOC_002834	DDX10	chr15:18644691-18952412	A	E	NOTEST	9.03939	50.0626	2.46944	0	1	1	no
XLOC_005642	XLOC_005642	TEX2	chr19:49006473-49133532	A	E	NOTEST	18.0729	50.0463	1.46944	0	1	1	no
XLOC_005529	XLOC_005529	TBX21	chr19:39351740-39363523	A	E	NOTEST	0	50.0432	inf	0	1	1	no
XLOC_012062	XLOC_012062	SLBP	chr6:109613820-109629337	A	E	NOTEST	54.2035	50.0306	-0.115577	0	1	1	no
XLOC_009303	XLOC_009303	CDKN1C	chr29:49368786-49370787	A	E	NOTEST	27.0678	49.9661	0.884374	0	1	1	no
XLOC_004240	XLOC_004240	PLA2G15	chr18:35747166-35760966	A	E	NOTEST	0	49.7909	inf	0	1	1	no
XLOC_008695	XLOC_008695	ASMTL	chr26:24664880-24679474	A	E	NOTEST	89.7563	49.7078	-0.852541	0	1	1	no
XLOC_000968	XLOC_000968	INO80	chr10:36618284-36742002	A	E	NOTEST	58.2908	49.667	-0.230979	0	1	1	no
XLOC_002730	XLOC_002730	ASPH	chr14:28700904-28888279	A	E	NOTEST	53.7756	49.637	-0.115536	0	1	1	no
XLOC_001042	XLOC_001042	BMP4	chr10:66751293-66755024	A	E	NOTEST	53.6806	49.5479	-0.115576	0	1	1	no
XLOC_006356	XLOC_006356	ZNF366	chr20:9075830-9094324	A	E	NOTEST	40.2079	49.4841	0.299487	0	1	1	no
XLOC_007827	XLOC_007827	NPC1	chr24:33438454-33507329	A	E	NOTEST	13.399	49.4718	1.88449	0	1	1	no
XLOC_006775	XLOC_006775	TRAF3	chr21:69228046-69254558	A	E	NOTEST	80.2997	49.4127	-0.700513	0	1	1	no
XLOC_008264	XLOC_008264	MIR1842,MIR2382,PGP	chr25:1744510-1747366	A	E	OK	363.287	49.3129	-2.88107	-0.168351	0.31905	0.538237	no
XLOC_004324	XLOC_004324	RYR1	chr18:48502351-48631058	A	E	NOTEST	75.504	49.2968	-0.615058	0	1	1	no
XLOC_010339	XLOC_010339	KIAA0754	chr3:107179185-107518531	A	E	NOTEST	71.1581	49.2622	-0.530547	0	1	1	no
XLOC_009785	XLOC_009785	C3H1orf52	chr3:59025960-59033222	A	E	NOTEST	26.6785	49.2475	0.884376	0	1	1	no
XLOC_008737	XLOC_008737	ADAM12	chr26:45848825-46238138	A	E	NOTEST	62.1054	49.1367	-0.337918	0	1	1	no
XLOC_011185	XLOC_011185	VWF	chr5:104603431-104727429	A	E	NOTEST	176.323	49.1345	-1.84342	0	1	1	no
XLOC_012186	XLOC_012186	TIMM29	chr7:16593457-16595367	A	E	NOTEST	159.605	49.1058	-1.70054	0	1	1	no
XLOC_009717	XLOC_009717	AP4B1	chr3:29624718-29635006	A	E	NOTEST	10.6318	49.0679	2.20639	0	1	1	no
XLOC_012257	XLOC_012257	AES	chr7:21977261-21983984	A	E	NOTEST	132.883	49.0594	-1.43755	0	1	1	no
XLOC_005076	XLOC_005076	HOXB7	chr19:38518636-38521061	A	E	NOTEST	0	49.0522	inf	0	1	1	no
XLOC_010605	XLOC_010605	HTR5A	chr4:116891030-117804092	A	E	NOTEST	0	49.0119	inf	0	1	1	no
XLOC_008946	XLOC_008946	PALD1	chr28:26876455-26894872	A	E	NOTEST	13.2621	48.9652	1.88445	0	1	1	no
XLOC_004776	XLOC_004776	NTN5	chr18:55745675-55751080	A	E	NOTEST	35.355	48.9498	0.469388	0	1	1	no
XLOC_008949	XLOC_008949	UNC5B	chr28:27511422-27599756	A	E	NOTEST	0	48.9316	inf	0	1	1	no
XLOC_011874	XLOC_011874	PDE6B	chr6:108717320-108930709	A	E	NOTEST	84.7953	48.9184	-0.793607	0	1	1	no
XLOC_009942	XLOC_009942	ACKR3	chr3:116650277-116662502	A	E	NOTEST	70.5755	48.8567	-0.530612	0	1	1	no
XLOC_008247	XLOC_008247	LMF1	chr25:724445-775899	A	E	NOTEST	0	48.8257	inf	0	1	1	no
XLOC_004077	XLOC_004077	CHCHD10	chr17:73206770-73208629	A	E	NOTEST	0	48.7762	inf	0	1	1	no
XLOC_013945	XLOC_013945	RTL8C	chrX:18728045-18729252	A	E	NOTEST	0	48.7335	inf	0	1	1	no
XLOC_004923	XLOC_004923	SARM1	chr19:20419003-20441106	A	E	NOTEST	26.3849	48.7094	0.884487	0	1	1	no
XLOC_013231	XLOC_013231	LOC508933	chr8:77371618-77372939	A	E	NOTEST	52.7814	48.6848	-0.116557	0	1	1	no
XLOC_004859	XLOC_004859	A1BG	chr18:65826615-65830778	A	E	NOTEST	87.8295	48.6408	-0.852539	0	1	1	no
XLOC_005128	XLOC_005128	NAGLU	chr19:43258821-43265802	A	E	NOTEST	65.7462	48.5486	-0.437478	0	1	1	no
XLOC_008027	XLOC_008027	ZNF205	chr25:2556669-2565298	A	E	NOTEST	0	48.5257	inf	0	1	1	no
XLOC_002167	XLOC_002167	BPIFB6	chr13:62877502-62892488	A	E	NOTEST	0	48.5034	inf	0	1	1	no
XLOC_002048	XLOC_002048	MKX	chr13:37127925-37198160	A	E	NOTEST	0	48.4572	inf	0	1	1	no
XLOC_012670	XLOC_012670	LOC781423	chr7:32973280-33031108	A	E	NOTEST	0	48.4572	inf	0	1	1	no
XLOC_008166	XLOC_008166	ALKBH4	chr25:35102454-35109899	A	E	NOTEST	52.4516	48.412	-0.115621	0	1	1	no
XLOC_010719	XLOC_010719	EVX1	chr4:69252419-69255793	A	E	NOTEST	104.804	48.3664	-1.11562	0	1	1	no
XLOC_004002	XLOC_004002	SUDS3	chr17:59094335-59132155	A	E	NOTEST	0	48.3664	inf	0	1	1	no
XLOC_006787	XLOC_006787	SIVA1	chr21:70870028-70874415	A	E	NOTEST	0	48.3228	inf	0	1	1	no
XLOC_013462	XLOC_013462	FAM120B	chr9:105530204-105597626	A	E	NOTEST	0	48.2875	inf	0	1	1	no
XLOC_010337	XLOC_010337	BMP8A	chr3:107133807-107174162	A	E	NOTEST	0	48.2302	inf	0	1	1	no
XLOC_012616	XLOC_012616	HDGFL2	chr7:20843765-20861798	A	E	NOTEST	13.0506	48.1843	1.88445	0	1	1	no
XLOC_008163	XLOC_008163	UPK3B	chr25:35018573-35023605	A	E	NOTEST	0	48.1391	inf	0	1	1	no
XLOC_008549	XLOC_008549	MFSD13A	chr26:22945833-22960683	A	E	NOTEST	0	48.1391	inf	0	1	1	no
XLOC_012135	XLOC_012135	EPHX3	chr7:8911329-8916078	A	E	NOTEST	0	48.1243	inf	0	1	1	no
XLOC_004386	XLOC_004386	CLASRP	chr18:53128403-53153811	A	E	NOTEST	13.0139	48.0491	1.88445	0	1	1	no
XLOC_011231	XLOC_011231	SGSM3	chr5:112226837-112260855	A	E	NOTEST	10.4091	48.0399	2.20639	0	1	1	no
XLOC_001829	XLOC_001829	GJA3	chr12:36373089-36374313	A	E	NOTEST	51.9618	47.96	-0.11562	0	1	1	no
XLOC_007352	XLOC_007352	ABTB1	chr22:60502718-60507367	A	E	NOTEST	0	47.9446	inf	0	1	1	no
XLOC_010612	XLOC_010612	IKZF1	chr4:5424473-5494384	A	E	OK	1401.6	47.9148	-4.87046	-2.45388	0.16515	0.538237	no
XLOC_012953	XLOC_012953	LOC507550	chr8:62935792-62978425	A	E	NOTEST	64.8271	47.8699	-0.437477	0	1	1	no
XLOC_011582	XLOC_011582	TAPBPL	chr5:104242144-104415588	A	E	NOTEST	62.2216	47.8609	-0.378569	0	1	1	no
XLOC_009432	XLOC_009432	WDR74	chr29:41838793-41846745	A	E	NOTEST	17.2822	47.8553	1.46939	0	1	1	no
XLOC_012018	XLOC_012018	PAQR3	chr6:95298890-95441926	A	E	NOTEST	86.327	47.8103	-0.85249	0	1	1	no
XLOC_007607	XLOC_007607	PIM1	chr23:11050889-11055827	A	E	NOTEST	12.9473	47.8031	1.88445	0	1	1	no
XLOC_005442	XLOC_005442	HES7	chr19:28375016-28377490	A	E	OK	725.245	47.7892	-3.92371	-1.55726	0.31435	0.538237	no
XLOC_008310	XLOC_008310	MARF1	chr25:14136371-14175801	A	E	NOTEST	11.0906	47.7741	2.10689	0	1	1	no
XLOC_008012	XLOC_008012	E4F1	chr25:1753320-1762995	A	E	NOTEST	20.702	47.7719	1.20639	0	1	1	no
XLOC_004431	XLOC_004431	DHDH	chr18:55964767-55975733	A	E	NOTEST	0	47.7371	inf	0	1	1	no
XLOC_004083	XLOC_004083	SPECC1L	chr17:73595799-73658019	A	E	NOTEST	44.2924	47.6982	0.106875	0	1	1	no
XLOC_006888	XLOC_006888	NKX2-1	chr21:47130287-47134065	A	E	NOTEST	41.327	47.6832	0.206394	0	1	1	no
XLOC_002572	XLOC_002572	SOX17	chr14:23884841-23886642	A	E	OK	309.172	47.5603	-2.70058	-1.32631	0.3358	0.543058	no
XLOC_007308	XLOC_007308	PTPN23	chr22:52818929-52844833	A	E	NOTEST	34.3138	47.5104	0.469454	0	1	1	no
XLOC_008568	XLOC_008568	TUBGCP2	chr26:25469309-26398291	A	E	OK	411.589	47.4892	-3.11553	-0.926079	0.2946	0.538237	no
XLOC_009721	XLOC_009721	PHTF1	chr3:29771658-29843501	A	E	NOTEST	20.5795	47.4892	1.20639	0	1	1	no
XLOC_004429	XLOC_004429	PPP1R15A	chr18:55925890-55929296	A	E	NOTEST	25.7032	47.4498	0.884452	0	1	1	no
XLOC_007882	XLOC_007882	GRP	chr24:58710083-58722720	A	E	NOTEST	0	47.4398	inf	0	1	1	no
XLOC_004220	XLOC_004220	CES4A	chr18:34795757-34810221	A	E	NOTEST	25.6795	47.406	0.884452	0	1	1	no
XLOC_011197	XLOC_011197	BCL2L13	chr5:109584776-109635909	A	E	NOTEST	25.6795	47.406	0.884452	0	1	1	no
XLOC_003493	XLOC_003493	PKP1	chr16:81683408-81721837	A	E	NOTEST	25.6677	47.3842	0.884452	0	1	1	no
XLOC_005924	XLOC_005924	RHBDD1	chr2:115854569-115960782	A	E	NOTEST	89.7541	47.3405	-0.922903	0	1	1	no
XLOC_012293	XLOC_012293	ZNF346	chr7:39894935-39919800	A	E	NOTEST	0	47.2751	inf	0	1	1	no
XLOC_006210	XLOC_006210	CRYBA2	chr2:107655325-107658571	A	E	NOTEST	0	47.2669	inf	0	1	1	no
XLOC_008559	XLOC_008559	NEURL1	chr26:24330860-24403159	A	E	NOTEST	127.69	47.145	-1.43748	0	1	1	no
XLOC_005348	XLOC_005348	SDF2	chr19:20648966-20656072	A	E	NOTEST	0	47.0952	inf	0	1	1	no
XLOC_014128	XLOC_014128	MPC1L	chrX:108331466-108332164	A	E	NOTEST	0	47.0952	inf	0	1	1	no
XLOC_003631	XLOC_003631	MMP23	chr16:52260740-52263073	A	E	NOTEST	0	47.0376	inf	0	1	1	no
XLOC_011883	XLOC_011883	CLRN2	chr6:117749152-117758920	A	E	NOTEST	0	47.0098	inf	0	1	1	no
XLOC_008376	XLOC_008376	SEPHS2	chr25:26866846-26869187	A	E	NOTEST	0	46.951	inf	0	1	1	no
XLOC_007335	XLOC_007335	CAND2	chr22:56989566-57017216	A	E	NOTEST	6.35807	46.9507	2.88449	0	1	1	no
XLOC_010869	XLOC_010869	CALCOCO1	chr5:26489543-26503713	A	E	NOTEST	0	46.9338	inf	0	1	1	no
XLOC_009446	XLOC_009446	NRXN2	chr29:43476402-43576128	A	E	NOTEST	115.543	46.9272	-1.29993	0	1	1	no
XLOC_013133	XLOC_013133	SMARCA2	chr8:42652769-42830159	A	E	NOTEST	10.158	46.8821	2.20642	0	1	1	no
XLOC_013300	XLOC_013300	TNFSF8	chr8:105841515-105870628	A	E	NOTEST	25.3173	46.7374	0.884453	0	1	1	no
XLOC_009807	XLOC_009807	PTGER3	chr3:74488313-74530201	A	E	NOTEST	25.2729	46.6531	0.884384	0	1	1	no
XLOC_007172	XLOC_007172	HMCES	chr22:59818078-59832821	A	E	OK	437.119	46.5541	-3.23105	-1.73653	0.21355	0.538237	no
XLOC_000812	XLOC_000812	LIN52	chr10:85840139-85952853	A	E	NOTEST	0	46.5468	inf	0	1	1	no
XLOC_002953	XLOC_002953	RHOG	chr15:52061682-52075148	A	E	NOTEST	25.2042	46.5263	0.884384	0	1	1	no
XLOC_006012	XLOC_006012	TCEA3	chr2:130023500-130069612	A	E	NOTEST	0	46.5263	inf	0	1	1	no
XLOC_010012	XLOC_010012	DUSP23	chr3:10029473-10030882	A	E	NOTEST	0	46.5036	inf	0	1	1	no
XLOC_004265	XLOC_004265	ZNF507	chr18:43030146-43072639	A	E	NOTEST	0	46.4735	inf	0	1	1	no
XLOC_005016	XLOC_005016	NTN1	chr19:29084418-29269338	A	E	OK	570.239	46.4418	-3.61807	-1.9529	0.17145	0.538237	no
XLOC_001422	XLOC_001422	IFITM5	chr11:107202289-107203659	A	E	NOTEST	100.62	46.4203	-1.1161	0	1	1	no
XLOC_006800	XLOC_006800	SYNM	chr21:7768428-7793372	A	E	NOTEST	44.6952	46.4133	0.0544171	0	1	1	no
XLOC_003319	XLOC_003319	TGFB2	chr16:22495735-22588280	A	E	NOTEST	62.8075	46.3787	-0.437474	0	1	1	no
XLOC_005331	XLOC_005331	SUZ12	chr19:18505457-18544957	A	E	NOTEST	12.5357	46.2844	1.88449	0	1	1	no
XLOC_003235	XLOC_003235	COMMD9	chr15:67563697-67576723	A	E	NOTEST	25.0679	46.2748	0.884385	0	1	1	no
XLOC_007866	XLOC_007866	C24H18orf25	chr24:46371949-46453529	A	E	NOTEST	0	46.2748	inf	0	1	1	no
XLOC_013431	XLOC_013431	UST	chr9:87158384-87475093	A	E	NOTEST	75.2038	46.272	-0.700667	0	1	1	no
XLOC_005009	XLOC_005009	GUCY2D	chr19:28274098-28288581	A	E	NOTEST	0	46.2635	inf	0	1	1	no
XLOC_001812	XLOC_001812	MTIF3	chr12:32711319-32733098	A	E	NOTEST	0	46.2467	inf	0	1	1	no
XLOC_012543	XLOC_012543	JUNB	chr7:13851113-13852933	A	E	NOTEST	66.7649	46.2189	-0.530606	0	1	1	no
XLOC_010821	XLOC_010821	KCNH2	chr4:114329662-114357980	A	E	NOTEST	30.036	46.2075	0.621433	0	1	1	no
XLOC_005893	XLOC_005893	PNKD	chr2:107020656-107093550	A	E	NOTEST	10.0048	46.1743	2.2064	0	1	1	no
XLOC_007559	XLOC_007559	BAG2	chr23:2956933-2966980	A	E	NOTEST	16.6612	46.1359	1.46939	0	1	1	no
XLOC_004415	XLOC_004415	EHD2	chr18:55071166-55087455	A	E	NOTEST	49.9343	46.0914	-0.115532	0	1	1	no
XLOC_001732	XLOC_001732	CYSRT1	chr11:105874694-105875699	A	E	NOTEST	0	46.0898	inf	0	1	1	no
XLOC_001713	XLOC_001713	CARD9	chr11:103876013-103883072	A	E	NOTEST	0	46.0532	inf	0	1	1	no
XLOC_007631	XLOC_007631	PEX6	chr23:16583121-16597410	A	E	NOTEST	83.1535	46.0528	-0.852489	0	1	1	no
XLOC_002054	XLOC_002054	ZNF133	chr13:38708010-38722809	A	E	NOTEST	0	46.0461	inf	0	1	1	no
XLOC_007775	XLOC_007775	PAK1IP1	chr23:45276588-45287368	A	E	NOTEST	0	46.0261	inf	0	1	1	no
XLOC_012944	XLOC_012944	RECK	chr8:60705138-60785202	A	E	NOTEST	33.2217	45.9978	0.46944	0	1	1	no
XLOC_010827	XLOC_010827	WDR86	chr4:114729893-114755250	A	E	NOTEST	16.5719	45.8886	1.46939	0	1	1	no
XLOC_007853	XLOC_007853	CHMP1B	chr24:43111843-43163945	A	E	NOTEST	49.6862	45.8613	-0.115568	0	1	1	no
XLOC_004086	XLOC_004086	VPREB1	chr17:73920652-73924563	A	E	NOTEST	0	45.8449	inf	0	1	1	no
XLOC_006321	XLOC_006321	PINK1	chr2:132601299-132621738	A	E	NOTEST	39.7051	45.8119	0.206396	0	1	1	no
XLOC_000136	XLOC_000136	LOC524771	chr1:83316636-83318472	A	E	NOTEST	0	45.7795	inf	0	1	1	no
XLOC_013564	XLOC_013564	SLC2A12	chr9:73152788-73222966	A	E	NOTEST	0	45.7793	inf	0	1	1	no
XLOC_000646	XLOC_000646	CHD8	chr10:25780287-25825954	A	E	NOTEST	7.60803	45.6475	2.58494	0	1	1	no
XLOC_011181	XLOC_011181	TNFRSF1A	chr5:104242144-104415588	A	E	NOTEST	49.4424	45.637	-0.115545	0	1	1	no
XLOC_011175	XLOC_011175	ZNF384	chr5:104123598-104143236	A	E	NOTEST	0	45.568	inf	0	1	1	no
XLOC_009305	XLOC_009305	ASCL2	chr29:49955759-49957635	A	E	NOTEST	123.012	45.4156	-1.43754	0	1	1	no
XLOC_012632	XLOC_012632	NCLN	chr7:21870308-21882869	A	E	NOTEST	98.3189	45.3751	-1.11557	0	1	1	no
XLOC_008683	XLOC_008683	PITX3	chr26:22745903-22757812	A	E	NOTEST	32.773	45.3751	0.469395	0	1	1	no
XLOC_005200	XLOC_005200	ARHGDIA	chr19:51633693-51637709	A	E	NOTEST	16.3768	45.3484	1.4694	0	1	1	no
XLOC_006572	XLOC_006572	FAM174B	chr21:14689962-14730134	A	E	NOTEST	49.118	45.3354	-0.115612	0	1	1	no
XLOC_001573	XLOC_001573	WDR92	chr11:66536902-66565908	A	E	NOTEST	0	45.3217	inf	0	1	1	no
XLOC_011831	XLOC_011831	SEPT11	chr6:93528979-93628591	A	E	NOTEST	114.436	45.2685	-1.33796	0	1	1	no
XLOC_013573	XLOC_013573	IL20RA	chr9:75979322-76012398	A	E	NOTEST	0	45.2685	inf	0	1	1	no
XLOC_002788	XLOC_002788	ESRP1	chr14:71945028-72003342	A	E	NOTEST	0	45.1223	inf	0	1	1	no
XLOC_007833	XLOC_007833	USP14	chr24:35529295-35564667	A	E	NOTEST	12.2087	45.0763	1.88446	0	1	1	no
XLOC_012365	XLOC_012365	PURA	chr7:52982197-52985732	A	E	NOTEST	0	45.0722	inf	0	1	1	no
XLOC_010338	XLOC_010338	MACF1	chr3:107179185-107518531	A	E	NOTEST	6.2989	45.0611	2.83871	0	1	1	no
XLOC_002813	XLOC_002813	DCUN1D5	chr15:5718671-5747360	A	E	NOTEST	244.082	45.0571	-2.43754	0	1	1	no
XLOC_001865	XLOC_001865	STK24	chr12:83016461-83062633	A	E	NOTEST	12.1927	45.017	1.88446	0	1	1	no
XLOC_005704	XLOC_005704	ARMC7	chr19:56957743-56972759	A	E	NOTEST	0	45.004	inf	0	1	1	no
XLOC_008558	XLOC_008558	PDCD11	chr26:24232142-24274046	A	E	NOTEST	4.87348	44.9851	3.20642	0	1	1	no
XLOC_008621	XLOC_008621	DPYSL4	chr26:51520774-51535698	A	E	NOTEST	24.3427	44.9382	0.884456	0	1	1	no
XLOC_002059	XLOC_002059	RIN2	chr13:39764798-39872398	A	E	NOTEST	34.7353	44.8875	0.369911	0	1	1	no
XLOC_007898	XLOC_007898	SERPINB8	chr24:12694118-12716024	A	E	NOTEST	0	44.8212	inf	0	1	1	no
XLOC_008979	XLOC_008979	NRG3	chr28:37100608-38351432	A	E	NOTEST	0	44.801	inf	0	1	1	no
XLOC_004655	XLOC_004655	C18H19orf12	chr18:40455364-40467458	A	E	NOTEST	0	44.7815	inf	0	1	1	no
XLOC_011240	XLOC_011240	CSDC2	chr5:113160818-113174722	A	E	NOTEST	12.1236	44.762	1.88446	0	1	1	no
XLOC_003008	XLOC_003008	TRIM44	chr15:66987986-67099794	A	E	NOTEST	16.1581	44.7427	1.4694	0	1	1	no
XLOC_008276	XLOC_008276	ADCY9	chr25:3242291-3344129	A	E	NOTEST	13.8285	44.6756	1.69184	0	1	1	no
XLOC_001674	XLOC_001674	ST6GALNAC6	chr11:98567330-98580374	A	E	NOTEST	0	44.6453	inf	0	1	1	no
XLOC_003595	XLOC_003595	DISP3	chr16:43027922-43064263	A	E	NOTEST	41.4341	44.6201	0.106877	0	1	1	no
XLOC_011437	XLOC_011437	SLC39A5	chr5:57416302-57421637	A	E	NOTEST	80.5565	44.6132	-0.852531	0	1	1	no
XLOC_003678	XLOC_003678	COLGALT2	chr16:66452390-66571427	A	E	NOTEST	0	44.5873	inf	0	1	1	no
XLOC_008940	XLOC_008940	HK1	chr28:25854740-25925054	A	E	NOTEST	0	44.587	inf	0	1	1	no
XLOC_011350	XLOC_011350	SCN8A	chr5:28211639-28331404	A	E	NOTEST	26.2974	44.5025	0.758968	0	1	1	no
XLOC_008859	XLOC_008859	MBOAT4	chr27:25448499-25457512	A	E	NOTEST	0	44.4719	inf	0	1	1	no
XLOC_013161	XLOC_013161	NPR2	chr8:60368096-60379016	A	E	NOTEST	32.074	44.4074	0.469397	0	1	1	no
XLOC_013549	XLOC_013549	ZNF292	chr9:63520826-63622497	A	E	NOTEST	0	44.4017	inf	0	1	1	no
XLOC_011349	XLOC_011349	ACVRL1	chr5:28097835-28106733	A	E	NOTEST	12.0189	44.3753	1.88446	0	1	1	no
XLOC_012155	XLOC_012155	GADD45GIP1	chr7:13721213-13723685	A	E	OK	768.914	44.3498	-4.11582	-1.63905	0.3036	0.538237	no
XLOC_009084	XLOC_009084	GLUD1	chr28:41940488-41979641	A	E	NOTEST	86.4675	44.3407	-0.963527	0	1	1	no
XLOC_001268	XLOC_001268	MEIS1	chr11:64770130-64915360	A	E	NOTEST	9.6075	44.3407	2.2064	0	1	1	no
XLOC_004311	XLOC_004311	LRFN3	chr18:46818877-46825748	A	E	NOTEST	48.0132	44.3179	-0.115543	0	1	1	no
XLOC_005075	XLOC_005075	HOXB9	chr19:38503101-38507053	A	E	NOTEST	47.8508	44.166	-0.115609	0	1	1	no
XLOC_001656	XLOC_001656	PDCL	chr11:93984120-93991685	A	E	NOTEST	0	44.1277	inf	0	1	1	no
XLOC_012799	XLOC_012799	ANXA6	chr7:64359560-64406299	A	E	NOTEST	35.8398	44.1085	0.299495	0	1	1	no
XLOC_006270	XLOC_006270	GMEB1	chr2:125343512-125370269	A	E	NOTEST	0	44.0772	inf	0	1	1	no
XLOC_006706	XLOC_006706	CYP46A1	chr21:66321421-66349422	A	E	OK	604.528	44.052	-3.77853	-2.02528	0.16365	0.538237	no
XLOC_000022	XLOC_000022	ADAMTS1	chr1:8955133-8963817	A	E	NOTEST	6.79935	43.9331	2.69184	0	1	1	no
XLOC_000239	XLOC_000239	PKNOX1	chr1:144751325-144773111	A	E	NOTEST	15.8362	43.8514	1.4694	0	1	1	no
XLOC_003614	XLOC_003614	RNF207	chr16:47968521-47985490	A	E	NOTEST	0	43.8411	inf	0	1	1	no
XLOC_000875	XLOC_000875	PTGER2	chr10:11773686-11786080	A	E	NOTEST	0	43.7702	inf	0	1	1	no
XLOC_002193	XLOC_002193	TGIF2	chr13:66337750-66352681	A	E	NOTEST	47.4006	43.7518	-0.115564	0	1	1	no
XLOC_012539	XLOC_012539	CALR	chr7:13731957-13735788	A	E	NOTEST	0	43.7518	inf	0	1	1	no
XLOC_000804	XLOC_000804	RIOX1	chr10:85310400-85350728	A	E	NOTEST	59.174	43.6958	-0.43747	0	1	1	no
XLOC_008375	XLOC_008375	DCTPP1	chr25:26851886-26855546	A	E	NOTEST	0	43.6735	inf	0	1	1	no
XLOC_005225	XLOC_005225	SRSF2	chr19:55666049-55674696	A	E	NOTEST	28.3718	43.6474	0.621436	0	1	1	no
XLOC_012638	XLOC_012638	GADD45B	chr7:22411967-22414079	A	E	NOTEST	47.2816	43.6406	-0.115607	0	1	1	no
XLOC_002507	XLOC_002507	CBLN4	chr13:84024135-84031205	A	E	NOTEST	15.7555	43.6279	1.4694	0	1	1	no
XLOC_010269	XLOC_010269	PODN	chr3:93728449-93751305	A	E	NOTEST	106.332	43.6216	-1.28547	0	1	1	no
XLOC_007083	XLOC_007083	CISH	chr22:50320204-50325618	A	E	NOTEST	0	43.5786	inf	0	1	1	no
XLOC_001248	XLOC_001248	POLR1A	chr11:48629651-48713876	A	E	NOTEST	0	43.5436	inf	0	1	1	no
XLOC_013703	XLOC_013703	GABRQ	chrX:35299888-35314450	A	E	NOTEST	0	43.3823	inf	0	1	1	no
XLOC_009185	XLOC_009185	TKFC	chr29:40537652-40549705	A	E	NOTEST	0	43.3455	inf	0	1	1	no
XLOC_006069	XLOC_006069	UBE2E3	chr2:15671108-15761822	A	E	NOTEST	0	43.3094	inf	0	1	1	no
XLOC_007365	XLOC_007365	PSMB9	chr23:7127078-7133609	A	E	NOTEST	0	43.3063	inf	0	1	1	no
XLOC_009429	XLOC_009429	TMEM223	chr29:41795546-41796692	A	E	NOTEST	0	43.3063	inf	0	1	1	no
XLOC_006554	XLOC_006554	PAPD7	chr20:66568769-66609977	A	E	NOTEST	15.6353	43.2966	1.46944	0	1	1	no
XLOC_010830	XLOC_010830	PAXIP1	chr4:117819450-117851231	A	E	NOTEST	9.37127	43.2505	2.2064	0	1	1	no
XLOC_008201	XLOC_008201	ZDHHC4	chr25:38953353-38961974	A	E	NOTEST	23.3825	43.1639	0.884394	0	1	1	no
XLOC_003411	XLOC_003411	ANKRD65	chr16:52376215-52379153	A	E	NOTEST	93.3174	43.067	-1.11556	0	1	1	no
XLOC_013530	XLOC_013530	PRDM1	chr9:44355219-44377512	A	E	NOTEST	34.9899	43.0636	0.299528	0	1	1	no
XLOC_008834	XLOC_008834	GPM6A	chr27:6265765-6417208	A	E	NOTEST	0	42.9827	inf	0	1	1	no
XLOC_005617	XLOC_005617	ITGA2B	chr19:44798080-44811117	A	E	NOTEST	0	42.9611	inf	0	1	1	no
XLOC_003061	XLOC_003061	STX3	chr15:84312813-84380430	A	E	NOTEST	23.2652	42.9473	0.884395	0	1	1	no
XLOC_011324	XLOC_011324	HOXC5	chr5:26157430-26158878	A	E	NOTEST	0	42.9451	inf	0	1	1	no
XLOC_007307	XLOC_007307	DHX30	chr22:51943768-52818676	A	E	NOTEST	77.5016	42.9227	-0.852485	0	1	1	no
XLOC_011973	XLOC_011973	USP46	chr6:69952425-70027020	A	E	NOTEST	11.6219	42.9107	1.88449	0	1	1	no
XLOC_000495	XLOC_000495	TF	chr1:136683310-136722309	A	E	NOTEST	0	42.8751	inf	0	1	1	no
XLOC_004328	XLOC_004328	MRPS12	chr18:48905797-48907693	A	E	NOTEST	46.378	42.8022	-0.115755	0	1	1	no
XLOC_008028	XLOC_008028	ZNF263	chr25:2733864-2740479	A	E	NOTEST	55.628	42.7893	-0.378563	0	1	1	no
XLOC_004648	XLOC_004648	HP	chr18:39173136-39179293	A	E	NOTEST	0	42.7329	inf	0	1	1	no
XLOC_011850	XLOC_011850	AFF1	chr6:103688010-103825580	A	E	NOTEST	28.9098	42.6966	0.562563	0	1	1	no
XLOC_013109	XLOC_013109	IFNW1	chr8:22762550-22763305	A	E	NOTEST	0	42.6603	inf	0	1	1	no
XLOC_012844	XLOC_012844	ERAP1	chr7:98582888-98618194	A	E	NOTEST	46.2027	42.6472	-0.115528	0	1	1	no
XLOC_004228	XLOC_004228	TMEM208	chr18:34974963-34977126	A	E	NOTEST	0	42.5897	inf	0	1	1	no
XLOC_012180	XLOC_012180	ATG4D	chr7:16279902-16297653	A	E	NOTEST	30.7449	42.5673	0.469401	0	1	1	no
XLOC_013981	XLOC_013981	HAUS7	chrX:39596883-39613895	A	E	NOTEST	0	42.5559	inf	0	1	1	no
XLOC_004337	XLOC_004337	DLL3	chr18:49443970-49451497	A	E	NOTEST	15.3555	42.5203	1.4694	0	1	1	no
XLOC_004687	XLOC_004687	PPP1R14A	chr18:48282646-48286857	A	E	NOTEST	0	42.5193	inf	0	1	1	no
XLOC_001000	XLOC_001000	FBXL22	chr10:46461584-46466076	A	E	NOTEST	45.992	42.4504	-0.115604	0	1	1	no
XLOC_006144	XLOC_006144	SLC35F5	chr2:65677512-65719364	A	E	NOTEST	26.2357	42.3796	0.691842	0	1	1	no
XLOC_002424	XLOC_002424	TRIB3	chr13:61176217-61187210	A	E	NOTEST	107.075	42.3567	-1.33795	0	1	1	no
XLOC_007178	XLOC_007178	TPRA1	chr22:60590208-60599025	A	E	NOTEST	61.1855	42.3567	-0.530599	0	1	1	no
XLOC_007883	XLOC_007883	CDH20	chr24:60532424-60586878	A	E	NOTEST	80.2493	42.3275	-0.922895	0	1	1	no
XLOC_006828	XLOC_006828	UNC45A	chr21:22139094-22153783	A	E	NOTEST	0	42.3239	inf	0	1	1	no
XLOC_013093	XLOC_013093	MSRA	chr8:8635549-9019576	A	E	NOTEST	0	42.3105	inf	0	1	1	no
XLOC_009282	XLOC_009282	TBC1D10C	chr29:45942102-45947883	A	E	NOTEST	0	42.287	inf	0	1	1	no
XLOC_005523	XLOC_005523	NFE2L1	chr19:39056968-39069122	A	E	NOTEST	66.1235	42.2556	-0.64602	0	1	1	no
XLOC_001752	XLOC_001752	PCDH8	chr12:10938750-10943209	A	E	NOTEST	7.61858	42.194	2.46944	0	1	1	no
XLOC_005613	XLOC_005613	HDAC5	chr19:44538302-44575554	A	E	NOTEST	7.61858	42.194	2.46944	0	1	1	no
XLOC_007993	XLOC_007993	CHTF18	chr25:668528-676616	A	E	NOTEST	0	42.1848	inf	0	1	1	no
XLOC_004330	XLOC_004330	PAK4	chr18:49122929-49170332	A	E	NOTEST	79.9528	42.1711	-0.922895	0	1	1	no
XLOC_004708	XLOC_004708	C18H19orf47	chr18:49964823-49980185	A	E	NOTEST	0	42.137	inf	0	1	1	no
XLOC_012284	XLOC_012284	LOX	chr7:33089539-33101646	A	E	NOTEST	0	42.0791	inf	0	1	1	no
XLOC_009124	XLOC_009124	KCTD21	chr29:17956877-17977760	A	E	NOTEST	0	42.0742	inf	0	1	1	no
XLOC_005970	XLOC_005970	TMEM200B	chr2:125008102-125012581	A	E	NOTEST	22.7875	42.0675	0.88446	0	1	1	no
XLOC_001727	XLOC_001727	EHMT1	chr11:105429141-105493390	A	E	NOTEST	6.50372	42.023	2.69184	0	1	1	no
XLOC_009433	XLOC_009433	CHRM1	chr29:41919550-41930451	A	E	NOTEST	30.3425	42.0103	0.469402	0	1	1	no
XLOC_007626	XLOC_007626	CCND3	chr23:15707550-15714372	A	E	NOTEST	0	42.0103	inf	0	1	1	no
XLOC_004498	XLOC_004498	TMC4	chr18:63412388-63421515	A	E	NOTEST	0	41.9987	inf	0	1	1	no
XLOC_002713	XLOC_002713	SNAI2	chr14:21577307-21580910	A	E	NOTEST	30.3095	41.9645	0.469402	0	1	1	no
XLOC_001476	XLOC_001476	SRD5A2	chr11:14347368-14393801	A	E	NOTEST	0	41.9643	inf	0	1	1	no
XLOC_003373	XLOC_003373	MTHFR	chr16:42750519-42765210	A	E	NOTEST	68.1393	41.9301	-0.700502	0	1	1	no
XLOC_007757	XLOC_007757	HDGFL1	chr23:35437307-35439298	A	E	NOTEST	0	41.9188	inf	0	1	1	no
XLOC_011257	XLOC_011257	NUP50	chr5:116316366-116335303	A	E	NOTEST	15.1218	41.8733	1.4694	0	1	1	no
XLOC_012099	XLOC_012099	ATP13A1	chr7:3592418-3607992	A	E	NOTEST	30.2342	41.8616	0.469444	0	1	1	no
XLOC_006861	XLOC_006861	SNX33	chr21:33625398-33633910	A	E	NOTEST	15.1136	41.8505	1.4694	0	1	1	no
XLOC_008320	XLOC_008320	KNOP1	chr25:17411489-17424291	A	E	NOTEST	0	41.8505	inf	0	1	1	no
XLOC_002912	XLOC_002912	ZBED5	chr15:42381062-42386360	A	E	NOTEST	0	41.8277	inf	0	1	1	no
XLOC_002097	XLOC_002097	RNF24	chr13:51620688-51727820	A	E	NOTEST	0	41.7941	inf	0	1	1	no
XLOC_004951	XLOC_004951	DPH1,OVCA2	chr19:23636130-23646340	A	E	NOTEST	0	41.7767	inf	0	1	1	no
XLOC_003281	XLOC_003281	OSBP	chr15:84114200-84142641	A	E	NOTEST	15.0639	41.7143	1.46944	0	1	1	no
XLOC_006519	XLOC_006519	MRPS30	chr20:30072211-30081516	A	E	NOTEST	0	41.6923	inf	0	1	1	no
XLOC_005756	XLOC_005756	PRKRA	chr2:18433085-18449878	A	E	NOTEST	0	41.6585	inf	0	1	1	no
XLOC_004042	XLOC_004042	TFIP11	chr17:68420065-68436273	A	E	NOTEST	33.8486	41.658	0.299498	0	1	1	no
XLOC_005578	XLOC_005578	KRT19	chr19:42366659-42370493	A	E	NOTEST	0	41.5574	inf	0	1	1	no
XLOC_002053	XLOC_002053	CSRP2BP	chr13:38637949-38661294	A	E	NOTEST	0	41.5401	inf	0	1	1	no
XLOC_008384	XLOC_008384	VKORC1	chr25:27457363-27459608	A	E	NOTEST	44.9558	41.4903	-0.115732	0	1	1	no
XLOC_006248	XLOC_006248	AZIN2	chr2:121404685-121447281	A	E	NOTEST	0	41.4453	inf	0	1	1	no
XLOC_001744	XLOC_001744	MRPS2	chr11:106447319-106450536	A	E	NOTEST	22.4396	41.4233	0.884399	0	1	1	no
XLOC_010819	XLOC_010819	LOC512867	chr4:113952124-113959951	A	E	NOTEST	22.3854	41.3234	0.8844	0	1	1	no
XLOC_001437	XLOC_001437	KANSL3	chr11:2563172-2598104	A	E	NOTEST	0	41.2677	inf	0	1	1	no
XLOC_007791	XLOC_007791	TXNL4A	chr24:776457-787213	A	E	NOTEST	0	41.2242	inf	0	1	1	no
XLOC_010356	XLOC_010356	GJB3	chr3:111493035-111498704	A	E	NOTEST	0	41.1355	inf	0	1	1	no
XLOC_007347	XLOC_007347	CNBP	chr22:59738465-59740725	A	E	NOTEST	0	41.1248	inf	0	1	1	no
XLOC_006125	XLOC_006125	ARL6IP6	chr2:43543015-43584230	A	E	NOTEST	0	41.0916	inf	0	1	1	no
XLOC_000122	XLOC_000122	BCL6	chr1:80188690-80203462	A	E	NOTEST	17.8012	41.0782	1.2064	0	1	1	no
XLOC_005211	XLOC_005211	NPTX1	chr19:52679103-52685498	A	E	NOTEST	0	41.0697	inf	0	1	1	no
XLOC_014032	XLOC_014032	KCNE5	chrX:62455876-62457281	A	E	NOTEST	22.2245	41.0263	0.884401	0	1	1	no
XLOC_012584	XLOC_012584	CD209	chr7:17811221-17814125	A	E	NOTEST	0	40.9614	inf	0	1	1	no
XLOC_003302	XLOC_003302	TMCC2	chr16:2836965-2875240	A	E	NOTEST	17.7105	40.8691	1.2064	0	1	1	no
XLOC_003081	XLOC_003081	FUT4	chr15:16242000-16243419	A	E	NOTEST	22.136	40.8631	0.884401	0	1	1	no
XLOC_003590	XLOC_003590	CLCN6	chr16:42719366-42750151	A	E	NOTEST	88.5395	40.8626	-1.11554	0	1	1	no
XLOC_004019	XLOC_004019	ALDH2	chr17:64551610-64577901	A	E	NOTEST	14.7295	40.7871	1.4694	0	1	1	no
XLOC_001695	XLOC_001695	TOR1A	chr11:100219223-100227150	A	E	NOTEST	0	40.6368	inf	0	1	1	no
XLOC_003190	XLOC_003190	PHOX2A	chr15:52609011-52627543	A	E	NOTEST	0	40.6368	inf	0	1	1	no
XLOC_003723	XLOC_003723	PLRG1	chr17:2894753-2912625	A	E	NOTEST	0	40.6365	inf	0	1	1	no
XLOC_011075	XLOC_011075	APOL3	chr5:75043374-75084996	A	E	NOTEST	0	40.6365	inf	0	1	1	no
XLOC_009559	XLOC_009559	F11R	chr3:8483557-8508123	A	E	NOTEST	0	40.5882	inf	0	1	1	no
XLOC_004079	XLOC_004079	GGT5	chr17:73425745-73434932	A	E	NOTEST	190.475	40.5723	-2.23103	0	1	1	no
XLOC_004583	XLOC_004583	SALL1	chr18:19640446-19654562	A	E	NOTEST	21.9771	40.572	0.884483	0	1	1	no
XLOC_002162	XLOC_002162	POFUT1	chr13:62237056-62277832	A	E	NOTEST	0	40.5389	inf	0	1	1	no
XLOC_001233	XLOC_001233	POLR1B	chr11:46117226-46139199	A	E	NOTEST	0	40.423	inf	0	1	1	no
XLOC_000917	XLOC_000917	FITM1	chr10:20851381-20853174	A	E	NOTEST	196.875	40.3812	-2.28552	0	1	1	no
XLOC_000094	XLOC_000094	CASR	chr1:67255526-67344655	A	E	NOTEST	0	40.3488	inf	0	1	1	no
XLOC_001753	XLOC_001753	CNMD	chr12:11080475-11116232	A	E	NOTEST	43.6813	40.3178	-0.115597	0	1	1	no
XLOC_006559	XLOC_006559	EXOC3	chr20:71765788-71790496	A	E	NOTEST	0	40.3174	inf	0	1	1	no
XLOC_005303	XLOC_005303	TBX2	chr19:11942208-11951631	A	E	NOTEST	34.9099	40.2793	0.206403	0	1	1	no
XLOC_008530	XLOC_008530	NKX2-3	chr26:20400226-20403774	A	E	NOTEST	29.0894	40.2754	0.469405	0	1	1	no
XLOC_013415	XLOC_013415	HEBP2	chr9:77215759-77222555	A	E	NOTEST	0	40.2546	inf	0	1	1	no
XLOC_006935	XLOC_006935	WARS	chr21:66888846-66911304	A	E	NOTEST	14.4992	40.1494	1.46941	0	1	1	no
XLOC_006979	XLOC_006979	DLEC1	chr22:11529069-11619484	A	E	NOTEST	16.2897	40.0968	1.29953	0	1	1	no
XLOC_007187	XLOC_007187	EOMES	chr22:2112409-2117440	A	E	NOTEST	0	40.0451	inf	0	1	1	no
XLOC_009147	XLOC_009147	TBRG1	chr29:28469439-28481171	A	E	NOTEST	0	40.035	inf	0	1	1	no
XLOC_002216	XLOC_002216	MYBL2	chr13:72939568-72966159	A	E	NOTEST	65.0082	40.0034	-0.700499	0	1	1	no
XLOC_005728	XLOC_005728	IMP4	chr2:1247983-1252958	A	E	NOTEST	21.6368	39.9416	0.884404	0	1	1	no
XLOC_006247	XLOC_006247	ZNF362	chr2:121242593-121268659	A	E	NOTEST	21.6189	39.9101	0.884463	0	1	1	no
XLOC_005293	XLOC_005293	SEPT4	chr19:9697825-9707120	A	E	NOTEST	0	39.8796	inf	0	1	1	no
XLOC_010793	XLOC_010793	HIPK2	chr4:103973692-104017707	A	E	NOTEST	0	39.8796	inf	0	1	1	no
XLOC_008762	XLOC_008762	PRIMPOL	chr27:14110850-14163991	A	E	NOTEST	14.3793	39.8175	1.46941	0	1	1	no
XLOC_005986	XLOC_005986	GPATCH3	chr2:126904070-126910834	A	E	NOTEST	0	39.7763	inf	0	1	1	no
XLOC_010510	XLOC_010510	COA1	chr4:78053909-78147627	A	E	NOTEST	0	39.757	inf	0	1	1	no
XLOC_001500	XLOC_001500	ABCG5	chr11:26124238-26156411	A	E	NOTEST	0	39.7558	inf	0	1	1	no
XLOC_000133	XLOC_000133	EHHADH	chr1:82467816-82521151	A	E	NOTEST	0	39.7096	inf	0	1	1	no
XLOC_006992	XLOC_006992	ENTPD3	chr22:13271525-13302316	A	E	NOTEST	0	39.6947	inf	0	1	1	no
XLOC_006269	XLOC_006269	YTHDF2	chr2:125294725-125324175	A	E	NOTEST	0	39.6535	inf	0	1	1	no
XLOC_001165	XLOC_001165	RAB11FIP5	chr11:11315113-11358461	A	E	NOTEST	7.1598	39.6532	2.46945	0	1	1	no
XLOC_002261	XLOC_002261	MOCS3	chr13:79598149-79601074	A	E	NOTEST	42.9375	39.633	-0.115536	0	1	1	no
XLOC_013715	XLOC_013715	DUSP9	chrX:39785474-39788263	A	E	NOTEST	64.3599	39.6028	-0.700558	0	1	1	no
XLOC_003841	XLOC_003841	SART3	chr17:66608715-66625585	A	E	NOTEST	21.4439	39.5871	0.884464	0	1	1	no
XLOC_009003	XLOC_009003	RHOU	chr28:2167760-2177307	A	E	NOTEST	64.2327	39.5262	-0.700499	0	1	1	no
XLOC_002218	XLOC_002218	TOX2	chr13:73188593-73196853	A	E	OK	834.747	39.5109	-4.40102	-2.11684	0.1623	0.538237	no
XLOC_001583	XLOC_001583	EHD3	chr11:68632155-68661110	A	E	NOTEST	0	39.4866	inf	0	1	1	no
XLOC_002418	XLOC_002418	RTF2	chr13:59983722-60027251	A	E	NOTEST	21.3545	39.4205	0.884405	0	1	1	no
XLOC_010880	XLOC_010880	KRT78	chr5:27258341-27266308	A	E	NOTEST	0	39.3698	inf	0	1	1	no
XLOC_012355	XLOC_012355	FAM53C	chr7:51349484-51358859	A	E	NOTEST	7.10858	39.3695	2.46945	0	1	1	no
XLOC_001721	XLOC_001721	SLC2A6	chr11:104417538-104424788	A	E	NOTEST	56.8126	39.3296	-0.530593	0	1	1	no
XLOC_002780	XLOC_002780	MTDH	chr14:68799570-68853740	A	E	NOTEST	17.0381	39.3174	1.2064	0	1	1	no
XLOC_012513	XLOC_012513	USE1	chr7:5800190-5803107	A	E	NOTEST	0	39.2706	inf	0	1	1	no
XLOC_013837	XLOC_013837	MAGED2	chrX:97738493-97888647	A	E	NOTEST	14.1814	39.2695	1.46941	0	1	1	no
XLOC_004247	XLOC_004247	VPS4A	chr18:36584632-36595361	A	E	NOTEST	0	39.2695	inf	0	1	1	no
XLOC_003138	XLOC_003138	CLMP	chr15:34226340-34332243	A	E	NOTEST	28.3051	39.1896	0.469407	0	1	1	no
XLOC_008343	XLOC_008343	GSG1L	chr25:25599907-25852495	A	E	NOTEST	0	39.1799	inf	0	1	1	no
XLOC_011363	XLOC_011363	TMBIM6	chr5:30281519-30298109	A	E	NOTEST	0	39.1795	inf	0	1	1	no
XLOC_003284	XLOC_003284	GIF	chr15:84312813-84380430	A	E	NOTEST	0	39.1501	inf	0	1	1	no
XLOC_008820	XLOC_008820	CSGALNACT1	chr27:37841209-38016342	A	E	NOTEST	8.48268	39.1495	2.2064	0	1	1	no
XLOC_003307	XLOC_003307	DYRK3	chr16:4274966-4284962	A	E	NOTEST	14.1238	39.11	1.46941	0	1	1	no
XLOC_008231	XLOC_008231	POLR3K	chr25:110166-112894	A	E	NOTEST	0	39.0913	inf	0	1	1	no
XLOC_007637	XLOC_007637	YIPF3	chr23:17031090-17035360	A	E	NOTEST	0	39.0607	inf	0	1	1	no
XLOC_003627	XLOC_003627	FAM213B	chr16:51553540-51556655	A	E	NOTEST	0	39.0319	inf	0	1	1	no
XLOC_002442	XLOC_002442	AHCY	chr13:64258555-64274274	A	E	NOTEST	0	39.011	inf	0	1	1	no
XLOC_002338	XLOC_002338	ENTPD6	chr13:42963396-43077543	A	E	NOTEST	0	38.9715	inf	0	1	1	no
XLOC_009928	XLOC_009928	SFPQ	chr3:111140758-111148734	A	E	NOTEST	105.432	38.9271	-1.43746	0	1	1	no
XLOC_002394	XLOC_002394	MRGBP	chr13:55052953-55056880	A	E	NOTEST	0	38.8833	inf	0	1	1	no
XLOC_007382	XLOC_007382	PACSIN1	chr23:8469768-8534471	A	E	NOTEST	49.1324	38.873	-0.337908	0	1	1	no
XLOC_006969	XLOC_006969	FBXL2	chr22:7645492-7720331	A	E	NOTEST	0	38.834	inf	0	1	1	no
XLOC_003304	XLOC_003304	SRGAP2	chr16:3852471-4101889	A	E	NOTEST	25.2326	38.8182	0.621442	0	1	1	no
XLOC_010748	XLOC_010748	FEZF1	chr4:87500576-87503583	A	E	NOTEST	56.0684	38.8145	-0.530592	0	1	1	no
XLOC_012576	XLOC_012576	ECSIT	chr7:17085481-17097271	A	E	NOTEST	0	38.7952	inf	0	1	1	no
XLOC_000773	XLOC_000773	SIX6	chr10:72953087-72955661	A	E	NOTEST	125.999	38.7659	-1.70056	0	1	1	no
XLOC_007171	XLOC_007171	COPG1	chr22:59799130-59816733	A	E	NOTEST	10.4836	38.7071	1.88447	0	1	1	no
XLOC_012187	XLOC_012187	MIR2882,SMARCA4	chr7:16648312-16738476	A	E	NOTEST	41.9333	38.7069	-0.115506	0	1	1	no
XLOC_005641	XLOC_005641	GH1	chr19:48768617-48772014	A	E	NOTEST	41.9091	38.6792	-0.115708	0	1	1	no
XLOC_008253	XLOC_008253	NME3	chr25:1348410-1349600	A	E	NOTEST	41.9091	38.6792	-0.115708	0	1	1	no
XLOC_008015	XLOC_008015	LOC777692	chr25:1838865-1855600	A	E	NOTEST	0	38.6792	inf	0	1	1	no
XLOC_011052	XLOC_011052	EID3	chr5:68239610-68302679	A	E	NOTEST	83.8098	38.6784	-1.11559	0	1	1	no
XLOC_007208	XLOC_007208	CCDC13	chr22:15467486-15498971	A	E	NOTEST	0	38.6781	inf	0	1	1	no
XLOC_004380	XLOC_004380	NECTIN2	chr18:52984222-53007899	A	E	NOTEST	0	38.6493	inf	0	1	1	no
XLOC_011699	XLOC_011699	ELOVL6	chr6:16376641-16510244	A	E	NOTEST	0	38.6053	inf	0	1	1	no
XLOC_006692	XLOC_006692	LOC784932,SERPINA3,SERPINA3-6,SERPINA3-7	chr21:60956930-61706763	A	E	NOTEST	0	38.5926	inf	0	1	1	no
XLOC_006786	XLOC_006786	ADSSL1	chr21:70845970-70861973	A	E	NOTEST	41.8104	38.5912	-0.115592	0	1	1	no
XLOC_004982	XLOC_004982	BCL6B	chr19:27447121-27451108	A	E	NOTEST	0	38.5912	inf	0	1	1	no
XLOC_001258	XLOC_001258	REG3G	chr11:56528810-56531769	A	E	NOTEST	0	38.563	inf	0	1	1	no
XLOC_003889	XLOC_003889	YDJC	chr17:74054343-74490537	A	E	NOTEST	20.8895	38.5622	0.884408	0	1	1	no
XLOC_002701	XLOC_002701	TRIB1	chr14:16353387-16361545	A	E	NOTEST	41.7389	38.527	-0.115523	0	1	1	no
XLOC_007340	XLOC_007340	NR2C2	chr22:57916364-57951507	A	E	NOTEST	0	38.5234	inf	0	1	1	no
XLOC_004082	XLOC_004082	UPB1	chr17:73500517-73527334	A	E	NOTEST	0	38.5044	inf	0	1	1	no
XLOC_001296	XLOC_001296	CGREF1	chr11:72508500-72524704	A	E	NOTEST	0	38.418	inf	0	1	1	no
XLOC_011884	XLOC_011884	BLOC1S4	chr6:118023636-118025126	A	E	NOTEST	0	38.418	inf	0	1	1	no
XLOC_005266	XLOC_005266	MGC134105	chr19:62207473-62223857	A	E	NOTEST	41.5338	38.3328	-0.115705	0	1	1	no
XLOC_013778	XLOC_013778	CITED1	chrX:83495861-83501853	A	E	NOTEST	0	38.3328	inf	0	1	1	no
XLOC_001988	XLOC_001988	GRTP1	chr12:90609709-90639777	A	E	NOTEST	13.8221	38.2746	1.46941	0	1	1	no
XLOC_003297	XLOC_003297	ATP2B4	chr16:1249731-1313257	A	E	NOTEST	82.8563	38.2402	-1.11552	0	1	1	no
XLOC_006445	XLOC_006445	SLC9A3	chr20:71723689-71761587	A	E	NOTEST	20.7091	38.2315	0.884494	0	1	1	no
XLOC_012939	XLOC_012939	CCDC107	chr8:60244673-60247201	A	E	NOTEST	0	38.2187	inf	0	1	1	no
XLOC_008248	XLOC_008248	TEKT4	chr25:871129-877122	A	E	NOTEST	41.406	38.2179	-0.115591	0	1	1	no
XLOC_008084	XLOC_008084	PLK1	chr25:21587068-21597613	A	E	NOTEST	27.5894	38.1987	0.469409	0	1	1	no
XLOC_001171	XLOC_001171	TEX261	chr11:13438820-13443884	A	E	NOTEST	206.416	38.1045	-2.43752	0	1	1	no
XLOC_008939	XLOC_008939	HKDC1	chr28:25752420-25792029	A	E	NOTEST	0	38.0363	inf	0	1	1	no
XLOC_008854	XLOC_008854	C27H8orf48	chr27:22499289-22500793	A	E	NOTEST	0	38.0199	inf	0	1	1	no
XLOC_002065	XLOC_002065	NXT1	chr13:42396586-42399398	A	E	NOTEST	0	37.9925	inf	0	1	1	no
XLOC_005709	XLOC_005709	TMEM104	chr19:57238645-57263608	A	E	NOTEST	0	37.9633	inf	0	1	1	no
XLOC_007471	XLOC_007471	LSM2	chr23:27339520-27344478	A	E	NOTEST	0	37.9364	inf	0	1	1	no
XLOC_001001	XLOC_001001	USP3	chr10:46471345-46570989	A	E	NOTEST	0	37.8931	inf	0	1	1	no
XLOC_012117	XLOC_012117	CIST1	chr7:4905747-4910673	A	E	NOTEST	41.0436	37.8805	-0.115703	0	1	1	no
XLOC_011928	XLOC_011928	ATOH1	chr6:32136523-32138712	A	E	NOTEST	40.9979	37.8422	-0.115552	0	1	1	no
XLOC_007760	XLOC_007760	E2F3	chr23:37262020-37343620	A	E	NOTEST	0	37.8239	inf	0	1	1	no
XLOC_007937	XLOC_007937	MPPE1	chr24:43163947-43177911	A	E	NOTEST	27.3051	37.8051	0.46941	0	1	1	no
XLOC_003517	XLOC_003517	PIGR	chr16:4533502-4551518	A	E	NOTEST	16.3714	37.7789	1.20641	0	1	1	no
XLOC_004096	XLOC_004096	TUBA3E	chr17:74054343-74490537	A	E	NOTEST	20.4594	37.7683	0.88441	0	1	1	no
XLOC_007256	XLOC_007256	PDE12	chr22:44179960-44183679	A	E	NOTEST	13.6325	37.7495	1.46941	0	1	1	no
XLOC_004733	XLOC_004733	PHLDB3	chr18:52001345-52046580	A	E	NOTEST	13.6058	37.6757	1.46941	0	1	1	no
XLOC_011587	XLOC_011587	KCNA5	chr5:105538143-105540341	A	E	NOTEST	0	37.6757	inf	0	1	1	no
XLOC_006452	XLOC_006452	KCNMB1	chr20:2159471-2172275	A	E	NOTEST	13.5992	37.6572	1.46941	0	1	1	no
XLOC_000079	XLOC_000079	ARHGAP31	chr1:64678145-64797241	A	E	NOTEST	15.29	37.6362	1.29953	0	1	1	no
XLOC_003265	XLOC_003265	APLNR	chr15:81734844-81738412	A	E	NOTEST	16.2947	37.6019	1.20641	0	1	1	no
XLOC_008623	XLOC_008623	UBE2D1	chr26:663447-699996	A	E	NOTEST	20.3546	37.5749	0.884411	0	1	1	no
XLOC_008228	XLOC_008228	GET4	chr25:42380406-42388252	A	E	NOTEST	0	37.5482	inf	0	1	1	no
XLOC_002084	XLOC_002084	ADARB2	chr13:46383730-46630127	A	E	NOTEST	27.1188	37.5471	0.469411	0	1	1	no
XLOC_008203	XLOC_008203	RBAK	chr25:39080279-39089918	A	E	NOTEST	0	37.5333	inf	0	1	1	no
XLOC_005857	XLOC_005857	FZD7	chr2:90987007-90989214	A	E	NOTEST	27.0924	37.5106	0.469411	0	1	1	no
XLOC_005202	XLOC_005202	PPP1R27	chr19:51658310-51659510	A	E	NOTEST	40.5649	37.4387	-0.1157	0	1	1	no
XLOC_001747	XLOC_001747	SIRT3	chr11:107167125-107189763	A	E	NOTEST	0	37.4107	inf	0	1	1	no
XLOC_008115	XLOC_008115	TMEM265	chr25:27118727-27121872	A	E	NOTEST	0	37.3842	inf	0	1	1	no
XLOC_003070	XLOC_003070	MRE11	chr15:1640851-1716775	A	E	NOTEST	0	37.3558	inf	0	1	1	no
XLOC_008522	XLOC_008522	UBTD1	chr26:18575001-18625620	A	E	NOTEST	40.443	37.3291	-0.115588	0	1	1	no
XLOC_001584	XLOC_001584	LBH	chr11:69592077-69618485	A	E	NOTEST	0	37.3288	inf	0	1	1	no
XLOC_003390	XLOC_003390	TNFRSF25	chr16:47751956-47756274	A	E	NOTEST	60.6204	37.302	-0.700551	0	1	1	no
XLOC_009584	XLOC_009584	ETV3	chr3:13743910-13753402	A	E	NOTEST	0	37.302	inf	0	1	1	no
XLOC_012412	XLOC_012412	SLC36A1	chr7:64650883-64684500	A	E	NOTEST	181.729	37.2749	-2.28551	0	1	1	no
XLOC_002693	XLOC_002693	PTP4A3	chr14:3578345-3586015	A	E	NOTEST	40.355	37.2479	-0.115588	0	1	1	no
XLOC_006776	XLOC_006776	AMN	chr21:69266380-69276985	A	E	NOTEST	0	37.1939	inf	0	1	1	no
XLOC_007207	XLOC_007207	HHATL	chr22:15452030-15462276	A	E	OK	301.787	37.1401	-3.02248	-1.50384	0.30075	0.538237	no
XLOC_005170	XLOC_005170	DCAF7	chr19:48516497-48543243	A	E	NOTEST	40.2382	37.1401	-0.115588	0	1	1	no
XLOC_007786	XLOC_007786	SERPINB1	chr23:50550308-50678841	A	E	NOTEST	0	37.1141	inf	0	1	1	no
XLOC_002545	XLOC_002545	ST3GAL1	chr14:8970644-8985785	A	E	NOTEST	60.3137	37.1133	-0.70055	0	1	1	no
XLOC_004627	XLOC_004627	ATP6V0D1	chr18:35165957-35205066	A	E	NOTEST	0	37.1133	inf	0	1	1	no
XLOC_007706	XLOC_007706	NRM	chr23:28111674-28114705	A	E	NOTEST	0	37.0865	inf	0	1	1	no
XLOC_008551	XLOC_008551	TRIM8	chr26:23535845-23549572	A	E	NOTEST	10.0409	37.0727	1.88447	0	1	1	no
XLOC_004860	XLOC_004860	SLC27A5	chr18:65918285-65927090	A	E	NOTEST	93.5929	37.0239	-1.33794	0	1	1	no
XLOC_003338	XLOC_003338	STUM	chr16:30304539-30360118	A	E	NOTEST	60.0966	36.9797	-0.70055	0	1	1	no
XLOC_004864	XLOC_004864	KIF2B	chr19:3876961-3879199	A	E	NOTEST	0	36.9529	inf	0	1	1	no
XLOC_007934	XLOC_007934	DLGAP1	chr24:37994545-38293883	A	E	NOTEST	10.0048	36.9394	1.88447	0	1	1	no
XLOC_013818	XLOC_013818	USP27X	chrX:92647395-92650330	A	E	NOTEST	50.0061	36.9262	-0.43746	0	1	1	no
XLOC_007223	XLOC_007223	BRPF1	chr22:17009183-17022570	A	E	NOTEST	20.0021	36.926	0.884486	0	1	1	no
XLOC_006810	XLOC_006810	DET1	chr21:19928620-19953516	A	E	NOTEST	39.9385	36.8644	-0.11555	0	1	1	no
XLOC_004326	XLOC_004326	ACTN4	chr18:48668481-48741351	A	E	NOTEST	129.736	36.8467	-1.81597	0	1	1	no
XLOC_006516	XLOC_006516	ISL1	chr20:27745408-27755504	A	E	NOTEST	0	36.8207	inf	0	1	1	no
XLOC_012165	XLOC_012165	DHPS	chr7:13931314-13939754	A	E	NOTEST	39.8635	36.7943	-0.115587	0	1	1	no
XLOC_010940	XLOC_010940	AMIGO2	chr5:33189702-33342786	A	E	NOTEST	29.8641	36.7544	0.299506	0	1	1	no
XLOC_003729	XLOC_003729	PRMT9	chr17:10610494-10643136	A	E	NOTEST	0	36.7412	inf	0	1	1	no
XLOC_001828	XLOC_001828	GJB2	chr12:36335915-36340958	A	E	NOTEST	13.2494	36.6889	1.46941	0	1	1	no
XLOC_012067	XLOC_012067	HS3ST1	chr6:111369910-111406680	A	E	NOTEST	0	36.663	inf	0	1	1	no
XLOC_012717	XLOC_012717	C7H19orf25	chr7:45497738-45502451	A	E	NOTEST	0	36.663	inf	0	1	1	no
XLOC_002249	XLOC_002249	SLC2A10	chr13:76091991-76103853	A	E	NOTEST	0	36.6191	inf	0	1	1	no
XLOC_000915	XLOC_000915	RNF31	chr10:20826443-20837713	A	E	NOTEST	23.794	36.605	0.621445	0	1	1	no
XLOC_001457	XLOC_001457	TLX2	chr11:10105100-10106503	A	E	NOTEST	0	36.5854	inf	0	1	1	no
XLOC_003727	XLOC_003727	GATB	chr17:5981167-6082120	A	E	NOTEST	0	36.5844	inf	0	1	1	no
XLOC_007417	XLOC_007417	PPP2R5D	chr23:16602164-16626991	A	E	NOTEST	0	36.5322	inf	0	1	1	no
XLOC_004638	XLOC_004638	SLC7A6OS	chr18:35795186-35803175	A	E	NOTEST	0	36.4807	inf	0	1	1	no
XLOC_000974	XLOC_000974	PLA2G4F	chr10:37650255-37664678	A	E	NOTEST	9.88046	36.4803	1.88447	0	1	1	no
XLOC_012610	XLOC_012610	HSD11B1L	chr7:19836040-19840874	A	E	NOTEST	0	36.4548	inf	0	1	1	no
XLOC_006050	XLOC_006050	PROC	chr2:5034438-5044966	A	E	NOTEST	19.7338	36.4289	0.884414	0	1	1	no
XLOC_001421	XLOC_001421	RIC8A	chr11:107161082-107166427	A	E	NOTEST	0	36.4287	inf	0	1	1	no
XLOC_002878	XLOC_002878	ABCG4	chr15:30257753-30272205	A	E	NOTEST	0	36.3563	inf	0	1	1	no
XLOC_011178	XLOC_011178	CHD4	chr5:104185121-104214663	A	E	NOTEST	4.37325	36.331	3.05442	0	1	1	no
XLOC_007021	XLOC_007021	OXTR	chr22:17817625-17827292	A	E	NOTEST	26.2365	36.3256	0.469413	0	1	1	no
XLOC_002139	XLOC_002139	BMP7	chr13:59424986-59510393	A	E	NOTEST	91.7845	36.3085	-1.33794	0	1	1	no
XLOC_001731	XLOC_001731	TUBB4B	chr11:105860107-105862549	A	E	NOTEST	0	36.3002	inf	0	1	1	no
XLOC_001474	XLOC_001474	VAX2	chr11:13492654-13520241	A	E	NOTEST	0	36.2753	inf	0	1	1	no
XLOC_004746	XLOC_004746	CKM	chr18:53383532-53392948	A	E	NOTEST	39.3004	36.2746	-0.115585	0	1	1	no
XLOC_010199	XLOC_010199	ZNF326	chr3:53384336-53419678	A	E	NOTEST	29.4635	36.2614	0.299506	0	1	1	no
XLOC_012112	XLOC_012112	ELL	chr7:4586620-4664265	A	E	NOTEST	0	36.2573	inf	0	1	1	no
XLOC_008719	XLOC_008719	PRLHR	chr26:39218800-39221079	A	E	NOTEST	52.3496	36.2402	-0.530587	0	1	1	no
XLOC_013442	XLOC_013442	ESR1	chr9:89967416-90256185	A	E	NOTEST	26.1748	36.2402	0.469413	0	1	1	no
XLOC_004091	XLOC_004091	SDF2L1	chr17:74054343-74490537	A	E	NOTEST	0	36.2241	inf	0	1	1	no
XLOC_005770	XLOC_005770	SLC25A12	chr2:24678581-24777204	A	E	NOTEST	19.6008	36.1848	0.884469	0	1	1	no
XLOC_012016	XLOC_012016	CCNI	chr6:93633304-93672214	A	E	NOTEST	19.6008	36.1848	0.884469	0	1	1	no
XLOC_009950	XLOC_009950	SCLY	chr3:118043315-118073267	A	E	NOTEST	58.7845	36.1724	-0.700547	0	1	1	no
XLOC_001765	XLOC_001765	COG3	chr12:15631713-15692461	A	E	NOTEST	143.585	36.1464	-1.98998	0	1	1	no
XLOC_005667	XLOC_005667	ANAPC11	chr19:51604149-51609338	A	E	NOTEST	0	36.1222	inf	0	1	1	no
XLOC_012010	XLOC_012010	SDAD1	chr6:92551090-92582776	A	E	NOTEST	0	36.1212	inf	0	1	1	no
XLOC_011959	XLOC_011959	KCTD8	chr6:64486958-64750899	A	E	NOTEST	26.04	36.0537	0.469414	0	1	1	no
XLOC_002290	XLOC_002290	PDSS1	chr13:18182702-18224123	A	E	NOTEST	0	36.0455	inf	0	1	1	no
XLOC_003158	XLOC_003158	ADM	chr15:42911042-42913326	A	E	NOTEST	0	36.0202	inf	0	1	1	no
XLOC_013426	XLOC_013426	GRM1	chr9:84394785-84818562	A	E	NOTEST	25.9179	35.8855	0.46945	0	1	1	no
XLOC_007449	XLOC_007449	PAQR8	chr23:24528154-24571512	A	E	NOTEST	15.5436	35.8688	1.20641	0	1	1	no
XLOC_005251	XLOC_005251	NT5C	chr19:56955612-56957740	A	E	NOTEST	232.864	35.8199	-2.70065	0	1	1	no
XLOC_013504	XLOC_013504	VGLL2	chr9:33941836-33947630	A	E	NOTEST	19.4035	35.8192	0.884416	0	1	1	no
XLOC_012515	XLOC_012515	F2RL3	chr7:6097835-6099711	A	E	OK	1570.59	35.7943	-5.45543	-2.58889	0.2266	0.538237	no
XLOC_000743	XLOC_000743	CYP19A1	chr10:59227894-59282939	A	E	NOTEST	55.3687	35.776	-0.630081	0	1	1	no
XLOC_009947	XLOC_009947	RAMP1	chr3:117913715-117955247	A	E	NOTEST	0	35.7701	inf	0	1	1	no
XLOC_004370	XLOC_004370	IRGC	chr18:52261041-52264946	A	E	NOTEST	77.506	35.7693	-1.11558	0	1	1	no
XLOC_000153	XLOC_000153	ZMAT3	chr1:88632286-88663999	A	E	NOTEST	0	35.7693	inf	0	1	1	no
XLOC_001725	XLOC_001725	BRD3	chr11:104860029-104880066	A	E	NOTEST	0	35.769	inf	0	1	1	no
XLOC_000474	XLOC_000474	CHST2	chr1:126870791-126874541	A	E	NOTEST	61.8806	35.6993	-0.793592	0	1	1	no
XLOC_001877	XLOC_001877	F10	chr12:90516720-90530178	A	E	NOTEST	38.5116	35.5466	-0.115583	0	1	1	no
XLOC_004935	XLOC_004935	TP53I13	chr19:21385385-21389755	A	E	NOTEST	19.2558	35.5466	0.884417	0	1	1	no
XLOC_007576	XLOC_007576	RXRB	chr23:7321253-7326765	A	E	NOTEST	38.485	35.522	-0.115583	0	1	1	no
XLOC_005592	XLOC_005592	CAVIN1	chr19:43148012-43162167	A	E	NOTEST	23.026	35.4236	0.621446	0	1	1	no
XLOC_002879	XLOC_002879	NLRX1	chr15:30278099-30296546	A	E	NOTEST	15.3507	35.4236	1.20641	0	1	1	no
XLOC_005623	XLOC_005623	KIF18B	chr19:45259543-45281127	A	E	NOTEST	153.455	35.4114	-2.11553	0	1	1	no
XLOC_012162	XLOC_012162	TRIR	chr7:13896309-13899367	A	E	NOTEST	0	35.3759	inf	0	1	1	no
XLOC_003051	XLOC_003051	SERPING1	chr15:82159473-82172143	A	E	NOTEST	0	35.2538	inf	0	1	1	no
XLOC_007369	XLOC_007369	SLC39A7	chr23:7327197-7331684	A	E	NOTEST	50.9126	35.2455	-0.530585	0	1	1	no
XLOC_002246	XLOC_002246	MMP9	chr13:75466512-75473824	A	E	NOTEST	0	35.2294	inf	0	1	1	no
XLOC_008521	XLOC_008521	ZDHHC16	chr26:18532937-18538390	A	E	NOTEST	19.0579	35.1813	0.884418	0	1	1	no
XLOC_005186	XLOC_005186	FASN	chr19:51384921-51403614	A	E	NOTEST	3.46094	35.1414	3.34394	0	1	1	no
XLOC_010074	XLOC_010074	IVL	chr3:17882971-17884629	A	E	NOTEST	0	35.1092	inf	0	1	1	no
XLOC_010504	XLOC_010504	TMED4	chr4:77540573-77543352	A	E	NOTEST	95.0294	35.0852	-1.43751	0	1	1	no
XLOC_005655	XLOC_005655	UTS2R	chr19:50814369-50815991	A	E	NOTEST	170.471	34.9658	-2.28551	0	1	1	no
XLOC_002696	XLOC_002696	TG	chr14:9262249-9508938	A	E	NOTEST	3.4421	34.9501	3.34394	0	1	1	no
XLOC_002566	XLOC_002566	MCM4	chr14:21164876-21192688	A	E	NOTEST	0	34.942	inf	0	1	1	no
XLOC_003174	XLOC_003174	CCKBR	chr15:47384223-47395047	A	E	NOTEST	25.2255	34.9259	0.469416	0	1	1	no
XLOC_011442	XLOC_011442	ZC3H10	chr5:57522060-57527396	A	E	NOTEST	18.9081	34.9061	0.884471	0	1	1	no
XLOC_006923	XLOC_006923	SERPINA10	chr21:59496448-59506919	A	E	NOTEST	0	34.8945	inf	0	1	1	no
XLOC_004378	XLOC_004378	CBLC	chr18:52943364-52959011	A	E	NOTEST	0	34.8708	inf	0	1	1	no
XLOC_006225	XLOC_006225	OBSL1	chr2:108203749-108225840	A	E	NOTEST	37.7641	34.8585	-0.115503	0	1	1	no
XLOC_009707	XLOC_009707	NGF	chr3:28124614-28125504	A	E	NOTEST	0	34.8479	inf	0	1	1	no
XLOC_006773	XLOC_006773	WDR20	chr21:68639655-68696042	A	E	NOTEST	25.1685	34.847	0.469416	0	1	1	no
XLOC_002945	XLOC_002945	UBQLN3	chr15:48706647-48709290	A	E	NOTEST	50.2233	34.7683	-0.530584	0	1	1	no
XLOC_001934	XLOC_001934	PDX1	chr12:32352253-32357227	A	E	NOTEST	0	34.7535	inf	0	1	1	no
XLOC_006326	XLOC_006326	PQLC2	chr2:133933075-133949856	A	E	NOTEST	0	34.7294	inf	0	1	1	no
XLOC_010349	XLOC_010349	ADPRHL2	chr3:110305529-110311199	A	E	NOTEST	18.8004	34.7059	0.884419	0	1	1	no
XLOC_002104	XLOC_002104	FASTKD5,UBOX5	chr13:52501258-52548992	A	E	NOTEST	12.5276	34.6901	1.46942	0	1	1	no
XLOC_010282	XLOC_010282	FOXE3	chr3:99445786-99449489	A	E	NOTEST	18.775	34.6591	0.88442	0	1	1	no
XLOC_004566	XLOC_004566	SLC22A31	chr18:14321860-14326425	A	E	NOTEST	18.7623	34.6357	0.88442	0	1	1	no
XLOC_009087	XLOC_009087	RBP3	chr28:42594372-42603915	A	E	NOTEST	15.007	34.6306	1.20641	0	1	1	no
XLOC_011979	XLOC_011979	CLOCK	chr6:72468294-72989476	A	E	NOTEST	9.37759	34.6237	1.88447	0	1	1	no
XLOC_006557	XLOC_006557	SLC6A18	chr20:71293256-71299686	A	E	NOTEST	37.5028	34.613	-0.115683	0	1	1	no
XLOC_004137	XLOC_004137	MLYCD	chr18:10250179-10263073	A	E	NOTEST	18.7497	34.6124	0.88442	0	1	1	no
XLOC_003094	XLOC_003094	DRD2	chr15:24303201-24316174	A	E	NOTEST	12.4938	34.5966	1.46942	0	1	1	no
XLOC_013013	XLOC_013013	LOC100140121	chr8:84513652-84541074	A	E	NOTEST	0	34.5891	inf	0	1	1	no
XLOC_012918	XLOC_012918	FAM122A	chr8:45177228-45178870	A	E	NOTEST	37.3735	34.4961	-0.11558	0	1	1	no
XLOC_004795	XLOC_004795	RRAS	chr18:56497091-56501119	A	E	NOTEST	0	34.4736	inf	0	1	1	no
XLOC_007610	XLOC_007610	MDGA1	chr23:11530877-11594184	A	E	NOTEST	18.6734	34.4727	0.884471	0	1	1	no
XLOC_003772	XLOC_003772	CCDC92	chr17:54003919-54039852	A	E	NOTEST	0	34.4268	inf	0	1	1	no
XLOC_003648	XLOC_003648	CELA2A	chr16:53250583-53288439	A	E	NOTEST	223.51	34.3813	-2.70064	0	1	1	no
XLOC_008871	XLOC_008871	LSM1	chr27:33042467-33051033	A	E	NOTEST	37.2517	34.3813	-0.115682	0	1	1	no
XLOC_004063	XLOC_004063	GAL3ST1	chr17:71660016-71678806	A	E	NOTEST	111.745	34.3807	-1.70054	0	1	1	no
XLOC_010725	XLOC_010725	TEX47	chr4:73326979-73897041	A	E	NOTEST	0	34.3354	inf	0	1	1	no
XLOC_005280	XLOC_005280	TRIM25	chr19:7939829-7959817	A	E	NOTEST	12.3881	34.3039	1.46942	0	1	1	no
XLOC_009133	XLOC_009133	CSRP3	chr29:25994181-26014860	A	E	NOTEST	37.1522	34.2895	-0.115681	0	1	1	no
XLOC_009049	XLOC_009049	PCBD1	chr28:27226794-27231724	A	E	NOTEST	148.411	34.2438	-2.11568	0	1	1	no
XLOC_010681	XLOC_010681	SFRP4	chr4:50009873-50020466	A	E	NOTEST	55.6491	34.2432	-0.700542	0	1	1	no
XLOC_010761	XLOC_010761	LRRC4	chr4:92679168-93108508	A	E	NOTEST	0	34.2429	inf	0	1	1	no
XLOC_010297	XLOC_010297	HPDL	chr3:101333427-101335081	A	E	NOTEST	0	34.2203	inf	0	1	1	no
XLOC_011683	XLOC_011683	QRFPR	chr6:4093247-4152761	A	E	NOTEST	0	34.2203	inf	0	1	1	no
XLOC_007125	XLOC_007125	CSPG5,SHISA5	chr22:51943768-52818676	A	E	NOTEST	0	34.1866	inf	0	1	1	no
XLOC_000243	XLOC_000243	LRRC3	chr1:145885349-145887685	A	E	NOTEST	0	34.1748	inf	0	1	1	no
XLOC_014103	XLOC_014103	GSPT2	chrX:94378178-94380695	A	E	NOTEST	12.3277	34.1367	1.46942	0	1	1	no
XLOC_013315	XLOC_013315	PTP4A1	chr9:507574-517214	A	E	NOTEST	0	34.1216	inf	0	1	1	no
XLOC_012763	XLOC_012763	SLC25A2	chr7:54075649-54076555	A	E	NOTEST	0	34.1074	inf	0	1	1	no
XLOC_004070	XLOC_004070	PATZ1	chr17:72229522-72247004	A	E	NOTEST	0	34.1064	inf	0	1	1	no
XLOC_009887	XLOC_009887	CLDN19	chr3:104091609-104096450	A	E	NOTEST	18.4513	34.0615	0.884421	0	1	1	no
XLOC_003463	XLOC_003463	RNPEP	chr16:70815228-70824126	A	E	NOTEST	18.4146	33.9939	0.884422	0	1	1	no
XLOC_013388	XLOC_013388	GABRR2	chr9:61644463-61746173	A	E	NOTEST	128.732	33.9489	-1.92293	0	1	1	no
XLOC_008040	XLOC_008040	NUDT16L1	chr25:3802676-3820051	A	E	NOTEST	147.025	33.9265	-2.11558	0	1	1	no
XLOC_000458	XLOC_000458	RAP2B	chr1:115476356-115480295	A	E	NOTEST	22.0468	33.9172	0.621448	0	1	1	no
XLOC_006943	XLOC_006943	CINP	chr21:68789510-68803852	A	E	NOTEST	0	33.8824	inf	0	1	1	no
XLOC_011671	XLOC_011671	CHKB	chr5:120107143-120110706	A	E	NOTEST	18.3418	33.8594	0.884422	0	1	1	no
XLOC_006908	XLOC_006908	FRMD5	chr21:56048402-56400900	A	E	NOTEST	12.2087	33.8072	1.46942	0	1	1	no
XLOC_008705	XLOC_008705	XPNPEP1	chr26:30690129-30742278	A	E	NOTEST	0	33.7924	inf	0	1	1	no
XLOC_007693	XLOC_007693	CSNK2B	chr23:27447510-27451477	A	E	NOTEST	0	33.7488	inf	0	1	1	no
XLOC_008494	XLOC_008494	STAMBPL1	chr26:10597572-10650148	A	E	NOTEST	0	33.7482	inf	0	1	1	no
XLOC_003040	XLOC_003040	NR1H3	chr15:78323083-78330233	A	E	NOTEST	0	33.726	inf	0	1	1	no
XLOC_012926	XLOC_012926	RORB	chr8:50875137-51079319	A	E	NOTEST	0	33.6742	inf	0	1	1	no
XLOC_009266	XLOC_009266	TMEM151A	chr29:44993275-44995717	A	E	NOTEST	24.3108	33.6595	0.469418	0	1	1	no
XLOC_000241	XLOC_000241	FAM207A	chr1:145154623-145178774	A	E	NOTEST	0	33.6163	inf	0	1	1	no
XLOC_004225	XLOC_004225	NOL3	chr18:34928331-34931933	A	E	NOTEST	0	33.6163	inf	0	1	1	no
XLOC_004563	XLOC_004563	RNF166	chr18:13969300-13984731	A	E	NOTEST	18.2097	33.6157	0.884423	0	1	1	no
XLOC_011072	XLOC_011072	LOC515697	chr5:74673522-74688915	A	E	NOTEST	0	33.5824	inf	0	1	1	no
XLOC_007427	XLOC_007427	RSPH9	chr23:17138205-17151446	A	E	NOTEST	0	33.5723	inf	0	1	1	no
XLOC_009498	XLOC_009498	NUDT8	chr29:46123750-46126289	A	E	NOTEST	0	33.5723	inf	0	1	1	no
XLOC_010147	XLOC_010147	STRIP1	chr3:33482958-33503780	A	E	NOTEST	9.09257	33.5714	1.88447	0	1	1	no
XLOC_005450	XLOC_005450	MYH10	chr19:28680826-28800880	A	E	NOTEST	0	33.5603	inf	0	1	1	no
XLOC_001010	XLOC_001010	MINDY2	chr10:51500298-51570991	A	E	NOTEST	0	33.5423	inf	0	1	1	no
XLOC_012656	XLOC_012656	SLC27A6	chr7:26237924-26329743	A	E	NOTEST	0	33.5423	inf	0	1	1	no
XLOC_005625	XLOC_005625	DCAKD	chr19:45350735-45367549	A	E	NOTEST	199.784	33.5279	-2.57501	0	1	1	no
XLOC_007535	XLOC_007535	ADTRP	chr23:44468891-44536870	A	E	NOTEST	0	33.506	inf	0	1	1	no
XLOC_002710	XLOC_002710	H3F3C	chr14:21033275-21034329	A	E	NOTEST	0	33.3977	inf	0	1	1	no
XLOC_006826	XLOC_006826	CIB1	chr21:22043352-22046525	A	E	NOTEST	0	33.3977	inf	0	1	1	no
XLOC_002647	XLOC_002647	GDF6	chr14:70399570-70416866	A	E	NOTEST	54.274	33.3971	-0.700539	0	1	1	no
XLOC_002255	XLOC_002255	RNF114	chr13:78733476-78747536	A	E	NOTEST	12.0449	33.3535	1.46942	0	1	1	no
XLOC_007232	XLOC_007232	ARL8B	chr22:21327747-21374042	A	E	NOTEST	144.181	33.2679	-2.11568	0	1	1	no
XLOC_010798	XLOC_010798	PRSS37	chr4:105909790-105915720	A	E	NOTEST	36.0452	33.2679	-0.115675	0	1	1	no
XLOC_005194	XLOC_005194	PYCR1	chr19:51567327-51571991	A	E	NOTEST	18.021	33.2673	0.884424	0	1	1	no
XLOC_011354	XLOC_011354	ATF1	chr5:29272369-29336696	A	E	NOTEST	0	33.2671	inf	0	1	1	no
XLOC_013151	XLOC_013151	VCP	chr8:59732256-59746989	A	E	NOTEST	9.00429	33.2455	1.88447	0	1	1	no
XLOC_005003	XLOC_005003	ATP1B2	chr19:27974166-27978470	A	E	NOTEST	0	33.2249	inf	0	1	1	no
XLOC_001815	XLOC_001815	RNF6	chr12:33409893-33419169	A	E	NOTEST	8.99555	33.2132	1.88447	0	1	1	no
XLOC_013364	XLOC_013364	SCML4	chr9:42836239-42857240	A	E	NOTEST	0	33.1819	inf	0	1	1	no
XLOC_005654	XLOC_005654	HEXDC	chr19:50772367-50788334	A	E	NOTEST	23.9446	33.1526	0.469419	0	1	1	no
XLOC_008121	XLOC_008121	HSD3B7	chr25:27375628-27379105	A	E	NOTEST	71.805	33.1385	-1.11558	0	1	1	no
XLOC_009846	XLOC_009846	ZCCHC11	chr3:94414996-94513054	A	E	NOTEST	0	33.132	inf	0	1	1	no
XLOC_001849	XLOC_001849	CLDN10	chr12:76758753-76864806	A	E	NOTEST	107.578	33.0964	-1.70064	0	1	1	no
XLOC_007054	XLOC_007054	WNT5A	chr22:46096227-46112683	A	E	NOTEST	107.499	33.0745	-1.70054	0	1	1	no
XLOC_000815	XLOC_000815	ISCA2	chr10:86179654-86181404	A	E	NOTEST	0	33.0538	inf	0	1	1	no
XLOC_005581	XLOC_005581	JUP	chr19:42602484-42626600	A	E	NOTEST	35.8085	33.0529	-0.115526	0	1	1	no
XLOC_004224	XLOC_004224	HSF4	chr18:34922976-34927750	A	E	NOTEST	17.882	33.0107	0.884424	0	1	1	no
XLOC_010599	XLOC_010599	ASIC3	chr4:114424077-114428038	A	E	NOTEST	17.882	33.0107	0.884424	0	1	1	no
XLOC_002577	XLOC_002577	FAM110B	chr14:26050241-26117186	A	E	NOTEST	53.5085	32.9261	-0.700538	0	1	1	no
XLOC_012541	XLOC_012541	MAST1	chr7:13793252-13818262	A	E	NOTEST	23.77	32.9116	0.469453	0	1	1	no
XLOC_004246	XLOC_004246	SNTB2	chr18:36510904-36574884	A	E	NOTEST	53.4743	32.905	-0.700538	0	1	1	no
XLOC_007297	XLOC_007297	P4HTM	chr22:51556256-51569916	A	E	NOTEST	17.8019	32.8629	0.884425	0	1	1	no
XLOC_002929	XLOC_002929	LOC530354	chr15:46624352-46625288	A	E	NOTEST	0	32.8005	inf	0	1	1	no
XLOC_004704	XLOC_004704	DYRK1B	chr18:49650518-49658124	A	E	NOTEST	35.5195	32.7858	-0.115542	0	1	1	no
XLOC_001016	XLOC_001016	PIGB	chr10:55031447-55080073	A	E	NOTEST	0	32.779	inf	0	1	1	no
XLOC_006038	XLOC_006038	PADI2	chr2:136049643-136098119	A	E	NOTEST	17.7339	32.7372	0.884425	0	1	1	no
XLOC_009275	XLOC_009275	C29H11orf86	chr29:45624665-45626151	A	E	NOTEST	35.4482	32.717	-0.115672	0	1	1	no
XLOC_009763	XLOC_009763	DNTTIP2	chr3:49770191-49781520	A	E	NOTEST	0	32.6745	inf	0	1	1	no
XLOC_013926	XLOC_013926	HS6ST2	chrX:16394566-16783897	A	E	NOTEST	7.07244	32.6412	2.20641	0	1	1	no
XLOC_011159	XLOC_011159	NECAP1	chr5:102050907-102062670	A	E	NOTEST	0	32.6054	inf	0	1	1	no
XLOC_002422	XLOC_002422	FAM110A	chr13:60798591-60812321	A	E	NOTEST	17.6215	32.5299	0.884426	0	1	1	no
XLOC_006195	XLOC_006195	FN1	chr2:103881401-103950562	A	E	NOTEST	17.6047	32.5006	0.884503	0	1	1	no
XLOC_004095	XLOC_004095	THAP7	chr17:74054343-74490537	A	E	NOTEST	210.809	32.4278	-2.70063	0	1	1	no
XLOC_001742	XLOC_001742	CCDC183	chr11:106364116-106372245	A	E	NOTEST	0	32.4272	inf	0	1	1	no
XLOC_007397	XLOC_007397	TBC1D22B	chr23:11133035-11206519	A	E	NOTEST	58.5514	32.427	-0.852507	0	1	1	no
XLOC_010461	XLOC_010461	HERPUD2	chr4:61810263-61846311	A	E	NOTEST	0	32.427	inf	0	1	1	no
XLOC_005620	XLOC_005620	EFTUD2	chr19:45197097-45233617	A	E	NOTEST	0	32.4269	inf	0	1	1	no
XLOC_002876	XLOC_002876	C2CD2L	chr15:30214149-30224043	A	E	NOTEST	17.5596	32.4167	0.884475	0	1	1	no
XLOC_004651	XLOC_004651	ATXN1L	chr18:39373802-39381731	A	E	NOTEST	0	32.4064	inf	0	1	1	no
XLOC_006920	XLOC_006920	ASB2	chr21:59126040-59160340	A	E	NOTEST	23.4009	32.3997	0.469421	0	1	1	no
XLOC_011340	XLOC_011340	IGFBP6	chr5:27044007-27047853	A	E	NOTEST	105.271	32.3869	-1.70063	0	1	1	no
XLOC_005126	XLOC_005126	STAT5A	chr19:43033612-43054206	A	E	NOTEST	0	32.3725	inf	0	1	1	no
XLOC_003146	XLOC_003146	INSC	chr15:37874410-38013439	A	E	NOTEST	17.5327	32.3659	0.884426	0	1	1	no
XLOC_005492	XLOC_005492	USP22	chr19:35728070-35746498	A	E	NOTEST	21.0302	32.3533	0.62145	0	1	1	no
XLOC_009325	XLOC_009325	SIGIRR	chr29:51265566-51271520	A	E	NOTEST	52.5319	32.3252	-0.700536	0	1	1	no
XLOC_012805	XLOC_012805	GLRA1	chr7:65025010-65112636	A	E	NOTEST	17.4886	32.2845	0.884427	0	1	1	no
XLOC_008467	XLOC_008467	KDELR2	chr25:38870955-38887003	A	E	NOTEST	0	32.244	inf	0	1	1	no
XLOC_003518	XLOC_003518	C16H1orf116	chr16:4685887-4697039	A	E	NOTEST	81.4576	32.2236	-1.33793	0	1	1	no
XLOC_012560	XLOC_012560	KEAP1	chr7:16235811-16244046	A	E	NOTEST	0	32.2101	inf	0	1	1	no
XLOC_003183	XLOC_003183	PGAP2	chr15:52075816-52089324	A	E	NOTEST	0	32.2036	inf	0	1	1	no
XLOC_001404	XLOC_001404	ADAMTSL2	chr11:104474619-104505740	A	E	NOTEST	8.72201	32.2033	1.88447	0	1	1	no
XLOC_002531	XLOC_002531	LY6H	chr14:2563159-2565614	A	E	NOTEST	0	32.184	inf	0	1	1	no
XLOC_006625	XLOC_006625	ISL2	chr21:32107361-32113036	A	E	NOTEST	0	32.1632	inf	0	1	1	no
XLOC_012500	XLOC_012500	CCDC124	chr7:5157902-5168539	A	E	NOTEST	0	32.1437	inf	0	1	1	no
XLOC_006078	XLOC_006078	HOXD10	chr2:20828932-20832040	A	E	NOTEST	17.4011	32.123	0.884427	0	1	1	no
XLOC_006927	XLOC_006927	SERPINA12	chr21:59708491-59723931	A	E	NOTEST	0	32.123	inf	0	1	1	no
XLOC_003664	XLOC_003664	ANGPTL1	chr16:61559976-61719616	A	E	NOTEST	11.5883	32.0894	1.46942	0	1	1	no
XLOC_008625	XLOC_008625	DKK1	chr26:6853316-6855767	A	E	NOTEST	0	32.0634	inf	0	1	1	no
XLOC_013487	XLOC_013487	CENPW	chr9:25263760-25279586	A	E	NOTEST	0	32.0634	inf	0	1	1	no
XLOC_013115	XLOC_013115	SH3GL2	chr8:26631847-26859970	A	E	NOTEST	0	32.036	inf	0	1	1	no
XLOC_001756	XLOC_001756	RGCC	chr12:11625777-11641054	A	E	NOTEST	69.3933	32.0234	-1.11567	0	1	1	no
XLOC_004356	XLOC_004356	ERF	chr18:51350926-51357467	A	E	NOTEST	0	32.0229	inf	0	1	1	no
XLOC_013864	XLOC_013864	NR0B1	chrX:118534481-118540316	A	E	NOTEST	0	31.983	inf	0	1	1	no
XLOC_003068	XLOC_003068	VPS26B	chr15:84839104-84855877	A	E	NOTEST	115.451	31.9695	-1.85251	0	1	1	no
XLOC_001984	XLOC_001984	CARS2	chr12:89251277-89270403	A	E	NOTEST	17.3037	31.9432	0.884428	0	1	1	no
XLOC_008984	XLOC_008984	LDB3	chr28:41657194-41687363	A	E	NOTEST	34.5644	31.9035	-0.115572	0	1	1	no
XLOC_007547	XLOC_007547	LYRM4	chr23:49282978-49374342	A	E	NOTEST	69.0488	31.8645	-1.11567	0	1	1	no
XLOC_008796	XLOC_008796	ZNF703	chr27:32683064-32685824	A	E	NOTEST	0	31.8639	inf	0	1	1	no
XLOC_013095	XLOC_013095	EXTL3	chr8:9832641-9870025	A	E	NOTEST	8.606	31.775	1.88448	0	1	1	no
XLOC_006315	XLOC_006315	C1QA	chr2:130498485-130852033	A	E	NOTEST	0	31.7463	inf	0	1	1	no
XLOC_006296	XLOC_006296	FAM110D	chr2:127530452-127534009	A	E	NOTEST	0	31.7262	inf	0	1	1	no
XLOC_009976	XLOC_009976	LRRC52	chr3:3425058-3446915	A	E	NOTEST	0	31.7071	inf	0	1	1	no
XLOC_006796	XLOC_006796	ASB7	chr21:6153518-6206080	A	E	NOTEST	34.351	31.7066	-0.115572	0	1	1	no
XLOC_009228	XLOC_009228	ATG2A	chr29:43717514-43728792	A	E	NOTEST	17.1695	31.6965	0.884476	0	1	1	no
XLOC_008702	XLOC_008702	PAOX	chr26:25469309-26398291	A	E	NOTEST	68.6597	31.687	-1.11557	0	1	1	no
XLOC_001056	XLOC_001056	KRT8	chr10:73627765-73629541	A	E	NOTEST	17.1438	31.648	0.884429	0	1	1	no
XLOC_004745	XLOC_004745	TRAPPC6A	chr18:53221118-53230745	A	E	NOTEST	34.2693	31.629	-0.115666	0	1	1	no
XLOC_010313	XLOC_010313	CDC20	chr3:103238485-103242373	A	E	NOTEST	34.2453	31.609	-0.115571	0	1	1	no
XLOC_002225	XLOC_002225	KCNK15	chr13:73866855-73872277	A	E	NOTEST	136.908	31.5901	-2.11567	0	1	1	no
XLOC_001092	XLOC_001092	PROX2	chr10:86504030-86512467	A	E	NOTEST	17.1121	31.5896	0.884429	0	1	1	no
XLOC_008128	XLOC_008128	TGFB1I1	chr25:27762158-27766955	A	E	NOTEST	0	31.5896	inf	0	1	1	no
XLOC_000549	XLOC_000549	SH3BP5	chr1:154023225-154103515	A	E	NOTEST	91.1874	31.5635	-1.53058	0	1	1	no
XLOC_007370	XLOC_007370	HSD17B8	chr23:7331888-7334006	A	E	NOTEST	34.1431	31.5126	-0.115665	0	1	1	no
XLOC_002006	XLOC_002006	CCDC3	chr13:11543627-11636250	A	E	NOTEST	45.5191	31.5119	-0.530577	0	1	1	no
XLOC_004360	XLOC_004360	GRIK5	chr18:51529082-51579547	A	E	NOTEST	22.7503	31.499	0.469423	0	1	1	no
XLOC_008229	XLOC_008229	PRKAR1B	chr25:42490441-42549275	A	E	NOTEST	34.0984	31.4734	-0.115571	0	1	1	no
XLOC_006151	XLOC_006151	TFCP2L1	chr2:73379884-73441557	A	E	NOTEST	17.0284	31.4349	0.884429	0	1	1	no
XLOC_005635	XLOC_005635	CYB561	chr19:48414991-48419148	A	E	NOTEST	22.7038	31.4347	0.469423	0	1	1	no
XLOC_006072	XLOC_006072	RBM45	chr2:18759168-18776348	A	E	NOTEST	0	31.4157	inf	0	1	1	no
XLOC_010988	XLOC_010988	DTX3	chr5:56201576-56205137	A	E	NOTEST	16.9971	31.3773	0.884429	0	1	1	no
XLOC_014084	XLOC_014084	PCSK1N	chrX:92018741-92023258	A	E	NOTEST	33.9763	31.3587	-0.115664	0	1	1	no
XLOC_013091	XLOC_013091	XKR6	chr8:7983847-8255452	A	E	NOTEST	0	31.3582	inf	0	1	1	no
XLOC_012324	XLOC_012324	ATP5F1D	chr7:45302251-45304424	A	E	NOTEST	67.8698	31.3205	-1.11566	0	1	1	no
XLOC_001456	XLOC_001456	HTRA2	chr11:10071900-10093086	A	E	NOTEST	16.9454	31.2818	0.88443	0	1	1	no
XLOC_008226	XLOC_008226	COX19	chr25:42316374-42321966	A	E	NOTEST	11.2783	31.2309	1.46942	0	1	1	no
XLOC_010997	XLOC_010997	NEMP1	chr5:56697176-56707110	A	E	NOTEST	0	31.2244	inf	0	1	1	no
XLOC_011578	XLOC_011578	COPS7A	chr5:104080891-104087147	A	E	NOTEST	0	31.2118	inf	0	1	1	no
XLOC_005594	XLOC_005594	PLEKHH3	chr19:43366277-43374706	A	E	NOTEST	22.5383	31.2056	0.469423	0	1	1	no
XLOC_001379	XLOC_001379	USP20	chr11:100237004-100281197	A	E	NOTEST	6.76135	31.2054	2.20641	0	1	1	no
XLOC_012581	XLOC_012581	XAB2	chr7:17689652-17698397	A	E	NOTEST	0	31.1929	inf	0	1	1	no
XLOC_007860	XLOC_007860	MC5R	chr24:43983879-43984857	A	E	NOTEST	33.7292	31.1306	-0.115663	0	1	1	no
XLOC_007510	XLOC_007510	BTN1A1	chr23:31342498-31373025	A	E	NOTEST	0	31.1306	inf	0	1	1	no
XLOC_007657	XLOC_007657	CRISP3	chr23:22164281-22189901	A	E	NOTEST	0	31.1306	inf	0	1	1	no
XLOC_014083	XLOC_014083	SLC38A5	chrX:91662217-91670322	A	E	NOTEST	50.5896	31.1301	-0.700532	0	1	1	no
XLOC_003110	XLOC_003110	SCN2B	chr15:29291351-29303255	A	E	OK	640.078	31.0929	-4.36359	-1.76099	0.29065	0.538237	no
XLOC_008220	XLOC_008220	INTS1	chr25:41983695-42007511	A	E	NOTEST	42.0726	31.0685	-0.437428	0	1	1	no
XLOC_008018	XLOC_008018	NTN3	chr25:1977341-1979953	A	E	NOTEST	84.0613	31.036	-1.4375	0	1	1	no
XLOC_008101	XLOC_008101	YPEL3	chr25:26451071-26454436	A	E	NOTEST	0	31.0178	inf	0	1	1	no
XLOC_003833	XLOC_003833	MMAB	chr17:65882885-65892450	A	E	NOTEST	0	30.9804	inf	0	1	1	no
XLOC_004144	XLOC_004144	COX4I1	chr18:11788218-11807342	A	E	NOTEST	0	30.9804	inf	0	1	1	no
XLOC_008513	XLOC_008513	PLCE1	chr26:15371779-15702263	A	E	NOTEST	3.35615	30.9795	3.20643	0	1	1	no
XLOC_000626	XLOC_000626	JPH4	chr10:21206753-21214866	A	E	NOTEST	111.786	30.9548	-1.8525	0	1	1	no
XLOC_007098	XLOC_007098	IP6K1	chr22:51014685-51049409	A	E	NOTEST	16.7616	30.9426	0.884431	0	1	1	no
XLOC_009621	XLOC_009621	PMVK	chr3:15715718-15725510	A	E	NOTEST	0	30.9059	inf	0	1	1	no
XLOC_013234	XLOC_013234	RASEF	chr8:77514028-77609180	A	E	NOTEST	4.78299	30.9049	2.69185	0	1	1	no
XLOC_007362	XLOC_007362	GCLC	chr23:6922379-6965163	A	E	NOTEST	66.8451	30.8496	-1.11557	0	1	1	no
XLOC_012247	XLOC_012247	RAX2	chr7:21432611-21435431	A	E	NOTEST	16.6912	30.8126	0.884431	0	1	1	no
XLOC_008256	XLOC_008256	IGFALS	chr25:1366646-1368468	A	E	NOTEST	0	30.7757	inf	0	1	1	no
XLOC_003960	XLOC_003960	PGAM5	chr17:45491536-45499180	A	E	NOTEST	16.6612	30.7573	0.884431	0	1	1	no
XLOC_012259	XLOC_012259	SLC39A3	chr7:22177132-22183820	A	E	NOTEST	0	30.7573	inf	0	1	1	no
XLOC_013222	XLOC_013222	UBAP2	chr8:76667689-76791114	A	E	NOTEST	19.9638	30.7128	0.621452	0	1	1	no
XLOC_012653	XLOC_012653	CHSY3	chr7:25177742-25466387	A	E	NOTEST	8.31783	30.711	1.88448	0	1	1	no
XLOC_005554	XLOC_005554	KRT24	chr19:41557542-41561919	A	E	NOTEST	0	30.7021	inf	0	1	1	no
XLOC_002190	XLOC_002190	AAR2	chr13:66018135-66038296	A	E	NOTEST	0	30.6958	inf	0	1	1	no
XLOC_000102	XLOC_000102	KALRN	chr1:69105207-69724961	A	E	NOTEST	0	30.687	inf	0	1	1	no
XLOC_003283	XLOC_003283	MRPL16	chr15:84312813-84380430	A	E	NOTEST	0	30.6477	inf	0	1	1	no
XLOC_008327	XLOC_008327	ERI2	chr25:18657087-18732982	A	E	NOTEST	0	30.6226	inf	0	1	1	no
XLOC_006870	XLOC_006870	ARID3B	chr21:34476932-34523170	A	E	NOTEST	49.7454	30.6106	-0.700531	0	1	1	no
XLOC_005541	XLOC_005541	MED1	chr19:40495178-40516253	A	E	NOTEST	0	30.6103	inf	0	1	1	no
XLOC_008035	XLOC_008035	GLIS2	chr25:3492817-3499185	A	E	NOTEST	8.2881	30.6012	1.88448	0	1	1	no
XLOC_002549	XLOC_002549	KCNQ3	chr14:9793460-10085226	A	E	NOTEST	11.0499	30.5983	1.46942	0	1	1	no
XLOC_001362	XLOC_001362	SLC27A4	chr11:98957839-98971730	A	E	NOTEST	44.1643	30.574	-0.530575	0	1	1	no
XLOC_002672	XLOC_002672	GPT	chr14:1623901-1626907	A	E	NOTEST	33.0847	30.5378	-0.115568	0	1	1	no
XLOC_010885	XLOC_010885	KRT74	chr5:27487719-27496237	A	E	NOTEST	22.0297	30.5014	0.469425	0	1	1	no
XLOC_004684	XLOC_004684	ZNF345	chr18:47776662-47792652	A	E	NOTEST	0	30.4411	inf	0	1	1	no
XLOC_006989	XLOC_006989	RPSA	chr22:12729702-12741653	A	E	NOTEST	98.9093	30.4298	-1.70062	0	1	1	no
XLOC_004214	XLOC_004214	SETD6	chr18:26385001-26389746	A	E	NOTEST	21.9602	30.4051	0.469425	0	1	1	no
XLOC_006570	XLOC_006570	TTC23	chr21:7602846-7763656	A	E	NOTEST	0	30.3753	inf	0	1	1	no
XLOC_009963	XLOC_009963	D2HGDH	chr3:121212556-121237816	A	E	NOTEST	10.9628	30.3572	1.46943	0	1	1	no
XLOC_006014	XLOC_006014	LUZP1	chr2:130273636-130364944	A	E	NOTEST	0	30.3302	inf	0	1	1	no
XLOC_013543	XLOC_013543	SPACA1	chr9:62754531-62784964	A	E	NOTEST	98.5589	30.322	-1.70062	0	1	1	no
XLOC_009208	XLOC_009208	SLC22A9	chr29:42360324-42372753	A	E	NOTEST	0	30.322	inf	0	1	1	no
XLOC_008509	XLOC_008509	FFAR4	chr26:14916588-14937819	A	E	NOTEST	0	30.3215	inf	0	1	1	no
XLOC_008473	XLOC_008473	AP5Z1	chr25:39736430-39752106	A	E	NOTEST	0	30.3213	inf	0	1	1	no
XLOC_004605	XLOC_004605	SLC38A7	chr18:26514590-26525996	A	E	NOTEST	0	30.3212	inf	0	1	1	no
XLOC_013672	XLOC_013672	SMIM10	chrX:18627967-18629816	A	E	NOTEST	16.4058	30.2857	0.884433	0	1	1	no
XLOC_007144	XLOC_007144	XCR1	chr22:53944134-53945136	A	E	NOTEST	0	30.2506	inf	0	1	1	no
XLOC_010485	XLOC_010485	HOXA1	chr4:69401000-69402503	A	E	NOTEST	0	30.2506	inf	0	1	1	no
XLOC_013612	XLOC_013612	EZR	chr9:96598248-96643275	A	E	NOTEST	10.9069	30.2025	1.46943	0	1	1	no
XLOC_002961	XLOC_002961	FOLR2	chr15:52602818-52605539	A	E	NOTEST	0	30.1795	inf	0	1	1	no
XLOC_014078	XLOC_014078	SYN1	chrX:91191331-91437203	A	E	NOTEST	141.512	30.1434	-2.23101	0	1	1	no
XLOC_005772	XLOC_005772	METTL5	chr2:26582628-26599728	A	E	NOTEST	0	30.1087	inf	0	1	1	no
XLOC_008542	XLOC_008542	PPRC1	chr26:22677210-22691230	A	E	NOTEST	10.8704	30.102	1.46946	0	1	1	no
XLOC_005752	XLOC_005752	ZNF385B	chr2:17084638-17449868	A	E	NOTEST	10.8643	30.0845	1.46943	0	1	1	no
XLOC_008468	XLOC_008468	GRID2IP	chr25:38903899-38934907	A	E	NOTEST	32.5893	30.0815	-0.115522	0	1	1	no
XLOC_004477	XLOC_004477	ZNF784	chr18:62371837-62374877	A	E	NOTEST	0	30.073	inf	0	1	1	no
XLOC_011000	XLOC_011000	RDH16	chr5:56863814-56869724	A	E	NOTEST	0	30.0554	inf	0	1	1	no
XLOC_004491	XLOC_004491	KIR2DL5A	chr18:62827510-62834066	A	E	NOTEST	0	30.0383	inf	0	1	1	no
XLOC_009931	XLOC_009931	SMIM12	chr3:111426911-111431173	A	E	NOTEST	0	30.0383	inf	0	1	1	no
XLOC_010092	XLOC_010092	C3H1orf56	chr3:19777073-19779223	A	E	NOTEST	32.5075	30.0032	-0.115656	0	1	1	no
XLOC_003878	XLOC_003878	GSTT2	chr17:73309906-73315353	A	E	NOTEST	0	30.0032	inf	0	1	1	no
XLOC_011856	XLOC_011856	EVC2	chr6:105291555-105451674	A	E	NOTEST	0	30.0024	inf	0	1	1	no
XLOC_005601	XLOC_005601	VAT1	chr19:43687402-43694870	A	E	NOTEST	43.2714	29.9559	-0.530574	0	1	1	no
XLOC_005683	XLOC_005683	PGS1	chr19:54404339-54441590	A	E	NOTEST	24.328	29.9412	0.299516	0	1	1	no
XLOC_008479	XLOC_008479	MAFK	chr25:41960219-41961974	A	E	NOTEST	64.8634	29.9333	-1.11566	0	1	1	no
XLOC_012198	XLOC_012198	STXBP2	chr7:17706869-17715988	A	E	NOTEST	0	29.9328	inf	0	1	1	no
XLOC_004409	XLOC_004409	NPAS1	chr18:54516898-54532816	A	E	NOTEST	32.4103	29.9153	-0.115566	0	1	1	no
XLOC_000724	XLOC_000724	RORA	chr10:48949516-49751191	A	E	NOTEST	0	29.8979	inf	0	1	1	no
XLOC_003141	XLOC_003141	MYOD1	chr15:35331398-35334046	A	E	NOTEST	32.3726	29.8805	-0.115566	0	1	1	no
XLOC_011218	XLOC_011218	GTPBP1	chr5:110846366-110868293	A	E	NOTEST	0	29.8631	inf	0	1	1	no
XLOC_006207	XLOC_006207	RNF25	chr2:107346298-107355558	A	E	NOTEST	48.5024	29.8458	-0.700529	0	1	1	no
XLOC_002200	XLOC_002200	CTNNBL1	chr13:67257418-67431112	A	E	NOTEST	0	29.8458	inf	0	1	1	no
XLOC_011009	XLOC_011009	MIP	chr5:57264364-57267776	A	E	NOTEST	0	29.829	inf	0	1	1	no
XLOC_010293	XLOC_010293	NASP	chr3:101062572-101090570	A	E	NOTEST	0	29.8052	inf	0	1	1	no
XLOC_005660	XLOC_005660	SECTM1	chr19:50977052-50984331	A	E	NOTEST	0	29.7944	inf	0	1	1	no
XLOC_012231	XLOC_012231	PLIN3	chr7:20503791-20524337	A	E	NOTEST	0	29.7939	inf	0	1	1	no
XLOC_011646	XLOC_011646	TCF20	chr5:113634003-113683472	A	E	NOTEST	0	29.7787	inf	0	1	1	no
XLOC_004297	XLOC_004297	SBSN	chr18:46358552-46363204	A	E	NOTEST	129.04	29.7766	-2.11557	0	1	1	no
XLOC_012387	XLOC_012387	POU4F3	chr7:59524544-59525876	A	E	NOTEST	0	29.7254	inf	0	1	1	no
XLOC_007814	XLOC_007814	KLHL14	chr24:24673955-24787757	A	E	NOTEST	32.2039	29.7249	-0.115566	0	1	1	no
XLOC_007448	XLOC_007448	IL17A	chr23:24346987-24350509	A	E	NOTEST	0	29.691	inf	0	1	1	no
XLOC_005739	XLOC_005739	BIN1	chr2:5350653-5407857	A	E	NOTEST	0	29.6905	inf	0	1	1	no
XLOC_006802	XLOC_006802	NR2F2	chr21:10793102-10800183	A	E	NOTEST	96.4976	29.6904	-1.7005	0	1	1	no
XLOC_000259	XLOC_000259	CBR1	chr1:150054220-150064637	A	E	NOTEST	0	29.6567	inf	0	1	1	no
XLOC_008334	XLOC_008334	CDR2	chr25:20218555-20247294	A	E	NOTEST	10.7013	29.6333	1.46943	0	1	1	no
XLOC_000618	XLOC_000618	TINF2	chr10:20760373-20764024	A	E	NOTEST	0	29.6219	inf	0	1	1	no
XLOC_012066	XLOC_012066	WDR1	chr6:110136878-110178474	A	E	NOTEST	0	29.6219	inf	0	1	1	no
XLOC_000805	XLOC_000805	ACOT2	chr10:85358182-85365711	A	E	NOTEST	32.0555	29.5879	-0.115565	0	1	1	no
XLOC_001440	XLOC_001440	SEMA4C	chr11:2784989-2793644	A	E	NOTEST	42.7396	29.5877	-0.530573	0	1	1	no
XLOC_011364	XLOC_011364	KCNH3	chr5:30435180-30463019	A	E	NOTEST	32.0358	29.5706	-0.115521	0	1	1	no
XLOC_003234	XLOC_003234	PAMR1	chr15:66754733-66832246	A	E	NOTEST	10.6685	29.5424	1.46943	0	1	1	no
XLOC_007540	XLOC_007540	TFAP2A	chr23:45480545-45499035	A	E	NOTEST	0	29.531	inf	0	1	1	no
XLOC_002447	XLOC_002447	EIF6	chr13:65206236-65212123	A	E	NOTEST	0	29.5204	inf	0	1	1	no
XLOC_005067	XLOC_005067	PHB	chr19:37828779-37839397	A	E	NOTEST	0	29.5204	inf	0	1	1	no
XLOC_001329	XLOC_001329	YWHAQ	chr11:87842279-87873675	A	E	NOTEST	31.9818	29.5199	-0.115565	0	1	1	no
XLOC_000406	XLOC_000406	POLR2H	chr1:83437864-83442294	A	E	NOTEST	0	29.5029	inf	0	1	1	no
XLOC_008613	XLOC_008613	ZRANB1	chr26:44841834-44885239	A	E	NOTEST	10.6481	29.4858	1.46943	0	1	1	no
XLOC_000443	XLOC_000443	SMC4	chr1:107895049-107928238	A	E	NOTEST	19.1574	29.4722	0.621453	0	1	1	no
XLOC_006865	XLOC_006865	SCAMP5	chr21:34088421-34109601	A	E	NOTEST	0	29.4688	inf	0	1	1	no
XLOC_002883	XLOC_002883	TMEM136	chr15:31440212-31446971	A	E	NOTEST	15.9582	29.4604	0.884479	0	1	1	no
XLOC_003677	XLOC_003677	ARPC5	chr16:66150413-66159807	A	E	NOTEST	31.8902	29.4353	-0.115565	0	1	1	no
XLOC_006306	XLOC_006306	RCAN3	chr2:128984353-129018364	A	E	NOTEST	0	29.4295	inf	0	1	1	no
XLOC_005269	XLOC_005269	SLC16A6	chr19:62457705-62504667	A	E	NOTEST	15.936	29.4184	0.884435	0	1	1	no
XLOC_004456	XLOC_004456	EMC10	chr18:57071804-57078309	A	E	NOTEST	0	29.3848	inf	0	1	1	no
XLOC_003245	XLOC_003245	PEX16	chr15:76816892-76822547	A	E	NOTEST	0	29.3517	inf	0	1	1	no
XLOC_006322	XLOC_006322	CDA	chr2:132636461-132657392	A	E	NOTEST	0	29.3517	inf	0	1	1	no
XLOC_002504	XLOC_002504	ZFP64	chr13:80577977-80612353	A	E	NOTEST	158.991	29.351	-2.43746	0	1	1	no
XLOC_001390	XLOC_001390	NTNG2	chr11:102286503-102356915	A	E	NOTEST	21.1908	29.3399	0.469427	0	1	1	no
XLOC_009150	XLOC_009150	SLC37A2	chr29:28865146-28892893	A	E	NOTEST	10.5833	29.3064	1.46943	0	1	1	no
XLOC_009469	XLOC_009469	DKFZP761E198	chr29:44563254-44566140	A	E	NOTEST	0	29.2952	inf	0	1	1	no
XLOC_008262	XLOC_008262	NTHL1	chr25:1590250-1595934	A	E	NOTEST	95.1869	29.2847	-1.70061	0	1	1	no
XLOC_004781	XLOC_004781	HSD17B14	chr18:55878588-55899000	A	E	NOTEST	0	29.2847	inf	0	1	1	no
XLOC_009834	XLOC_009834	SSBP3	chr3:92411774-92576787	A	E	NOTEST	0	29.2843	inf	0	1	1	no
XLOC_008100	XLOC_008100	GDPD3	chr25:26444488-26449825	A	E	NOTEST	0	29.2514	inf	0	1	1	no
XLOC_005098	XLOC_005098	CDK12	chr19:40528268-40567373	A	E	NOTEST	0	29.245	inf	0	1	1	no
XLOC_012122	XLOC_012122	ABHD8	chr7:5744756-5751714	A	E	NOTEST	15.8362	29.2343	0.884436	0	1	1	no
XLOC_008066	XLOC_008066	ABCC1	chr25:14469280-14570639	A	E	NOTEST	12.6669	29.2306	1.20642	0	1	1	no
XLOC_008536	XLOC_008536	LZTS2	chr26:21703369-21710505	A	E	NOTEST	0	29.2286	inf	0	1	1	no
XLOC_009735	XLOC_009735	ALX3	chr3:33469021-33478299	A	E	NOTEST	0	29.2181	inf	0	1	1	no
XLOC_009320	XLOC_009320	IRF7	chr29:50903718-50906821	A	E	NOTEST	31.6543	29.2176	-0.115564	0	1	1	no
XLOC_008884	XLOC_008884	THAP1	chr27:37234388-37240538	A	E	NOTEST	31.6208	29.1849	-0.115651	0	1	1	no
XLOC_002937	XLOC_002937	TRIM3	chr15:47193827-47219562	A	E	NOTEST	0	29.1843	inf	0	1	1	no
XLOC_006303	XLOC_006303	TMEM50A	chr2:128256207-128272007	A	E	NOTEST	0	29.1518	inf	0	1	1	no
XLOC_005315	XLOC_005315	AP2B1	chr19:15026367-15076200	A	E	NOTEST	0	29.1513	inf	0	1	1	no
XLOC_007291	XLOC_007291	AMT	chr22:51257610-51261937	A	E	NOTEST	0	29.1513	inf	0	1	1	no
XLOC_006551	XLOC_006551	MARCH6,MIR6530	chr20:62936739-63017049	A	E	NOTEST	13.5346	29.151	1.10689	0	1	1	no
XLOC_008662	XLOC_008662	HPS1	chr26:19361241-19386569	A	E	NOTEST	10.5193	29.1291	1.46943	0	1	1	no
XLOC_009405	XLOC_009405	HRASLS5	chr29:39932982-39937118	A	E	NOTEST	63.0981	29.1187	-1.11565	0	1	1	no
XLOC_004428	XLOC_004428	FUT2	chr18:55786903-55787938	A	E	NOTEST	0	29.1187	inf	0	1	1	no
XLOC_013155	XLOC_013155	FAM166B	chr8:60134671-60198469	A	E	NOTEST	0	29.1187	inf	0	1	1	no
XLOC_008114	XLOC_008114	PRR14	chr25:27034799-27038835	A	E	NOTEST	0	29.1182	inf	0	1	1	no
XLOC_004440	XLOC_004440	ALDH16A1	chr18:56364564-56378722	A	E	NOTEST	10.5073	29.0961	1.46943	0	1	1	no
XLOC_008044	XLOC_008044	ALG1	chr25:4106049-4130229	A	E	NOTEST	15.7593	29.0933	0.884479	0	1	1	no
XLOC_002223	XLOC_002223	PKIG	chr13:73669766-73749988	A	E	NOTEST	0	29.0857	inf	0	1	1	no
XLOC_002416	XLOC_002416	TFAP2C	chr13:59903158-59912715	A	E	NOTEST	0	29.0741	inf	0	1	1	no
XLOC_009872	XLOC_009872	MUTYH	chr3:101320665-101332856	A	E	NOTEST	0	29.0524	inf	0	1	1	no
XLOC_009528	XLOC_009528	PKP3	chr29:51272550-51279442	A	E	NOTEST	0	29.0522	inf	0	1	1	no
XLOC_001798	XLOC_001798	STARD13	chr12:27866073-28033238	A	E	NOTEST	12.5696	29.0062	1.20642	0	1	1	no
XLOC_003118	XLOC_003118	BCL9L	chr15:29476821-30075285	A	E	NOTEST	6.2834	28.9996	2.20642	0	1	1	no
XLOC_010131	XLOC_010131	MAGI3	chr3:29849954-30117829	A	E	NOTEST	174.929	28.9818	-2.59355	0	1	1	no
XLOC_011110	XLOC_011110	LMO3	chr5:93693960-93757645	A	E	NOTEST	0	28.9546	inf	0	1	1	no
XLOC_007771	XLOC_007771	PHACTR1	chr23:43053331-43649504	A	E	NOTEST	41.7769	28.9213	-0.530572	0	1	1	no
XLOC_003422	XLOC_003422	C16H1orf159	chr16:52642159-52651239	A	E	NOTEST	0	28.9052	inf	0	1	1	no
XLOC_004791	XLOC_004791	SLC17A7	chr18:56343314-56354548	A	E	NOTEST	20.8728	28.8996	0.469428	0	1	1	no
XLOC_006916	XLOC_006916	LGMN	chr21:57965315-58004541	A	E	NOTEST	0	28.8727	inf	0	1	1	no
XLOC_002682	XLOC_002682	GPAA1	chr14:1942671-1945910	A	E	NOTEST	31.2631	28.8565	-0.115563	0	1	1	no
XLOC_009109	XLOC_009109	CTSC	chr29:7433481-7473316	A	E	NOTEST	15.6315	28.8565	0.884437	0	1	1	no
XLOC_006527	XLOC_006527	PTGER4	chr20:33762477-33774648	A	E	NOTEST	10.4208	28.8564	1.46943	0	1	1	no
XLOC_006334	XLOC_006334	SRARP	chr2:136647767-136650918	A	E	NOTEST	62.4607	28.8246	-1.11565	0	1	1	no
XLOC_004312	XLOC_004312	SDHAF1	chr18:46857106-46858153	A	E	NOTEST	31.1255	28.7279	-0.115648	0	1	1	no
XLOC_000833	XLOC_000833	NRXN3	chr10:91597566-92224180	A	E	NOTEST	0	28.7113	inf	0	1	1	no
XLOC_003315	XLOC_003315	UCHL5	chr16:12806689-12848626	A	E	NOTEST	0	28.6953	inf	0	1	1	no
XLOC_002201	XLOC_002201	VSTM2L	chr13:67460323-67498849	A	E	NOTEST	46.6066	28.6793	-0.700525	0	1	1	no
XLOC_000561	XLOC_000561	NREP	chr10:2161054-2193665	A	E	NOTEST	0	28.6633	inf	0	1	1	no
XLOC_002384	XLOC_002384	ZGPAT	chr13:54509563-54519454	A	E	NOTEST	46.5546	28.6473	-0.700525	0	1	1	no
XLOC_006079	XLOC_006079	HOXD11	chr2:20838824-20841537	A	E	NOTEST	30.9845	28.5994	-0.115562	0	1	1	no
XLOC_006936	XLOC_006936	BEGAIN	chr21:67072574-67100143	A	E	NOTEST	15.475	28.5676	0.884438	0	1	1	no
XLOC_011842	XLOC_011842	ENOPH1	chr6:98990765-99029323	A	E	NOTEST	0	28.5517	inf	0	1	1	no
XLOC_003435	XLOC_003435	TNN	chr16:57788140-57848388	A	E	NOTEST	6.18423	28.5419	2.20642	0	1	1	no
XLOC_005410	XLOC_005410	RNF167	chr19:27085161-27087524	A	E	NOTEST	0	28.5047	inf	0	1	1	no
XLOC_011877	XLOC_011877	FGFRL1	chr6:109131151-109135292	A	E	NOTEST	41.1741	28.5041	-0.530571	0	1	1	no
XLOC_000679	XLOC_000679	CHST14	chr10:36191060-36193019	A	E	NOTEST	107.845	28.4411	-1.92292	0	1	1	no
XLOC_009434	XLOC_009434	SLC22A6	chr29:41982589-41990431	A	E	NOTEST	0	28.4253	inf	0	1	1	no
XLOC_007400	XLOC_007400	ZFAND3	chr23:11712801-12040964	A	E	NOTEST	0	28.4095	inf	0	1	1	no
XLOC_010387	XLOC_010387	GATAD1	chr4:9613133-9620567	A	E	NOTEST	0	28.3787	inf	0	1	1	no
XLOC_000483	XLOC_000483	CLSTN2	chr1:129389225-130108428	A	E	NOTEST	0	28.3781	inf	0	1	1	no
XLOC_008322	XLOC_008322	GPR139	chr25:17757360-17799905	A	E	NOTEST	0	28.3473	inf	0	1	1	no
XLOC_010527	XLOC_010527	ARF5	chr4:92624396-92627378	A	E	NOTEST	0	28.3473	inf	0	1	1	no
XLOC_011425	XLOC_011425	INHBC	chr5:56340055-56350419	A	E	NOTEST	0	28.3473	inf	0	1	1	no
XLOC_006903	XLOC_006903	PPIP5K1	chr21:55831890-55866344	A	E	NOTEST	5.11541	28.331	2.46946	0	1	1	no
XLOC_001063	XLOC_001063	GPX2	chr10:77381300-77384925	A	E	NOTEST	0	28.3161	inf	0	1	1	no
XLOC_012871	XLOC_012871	SCARA5	chr8:10662267-10796380	A	E	NOTEST	15.3295	28.2998	0.884481	0	1	1	no
XLOC_004744	XLOC_004744	NKPD1	chr18:53211189-53218864	A	E	NOTEST	20.4359	28.2947	0.469429	0	1	1	no
XLOC_012735	XLOC_012735	PITX1	chr7:48062844-48069063	A	E	NOTEST	45.9143	28.2533	-0.700524	0	1	1	no
XLOC_004976	XLOC_004976	ALOX15	chr19:27331076-27339653	A	E	NOTEST	0	28.2221	inf	0	1	1	no
XLOC_004525	XLOC_004525	PDPR	chr18:1910951-1951890	A	E	NOTEST	0	28.1912	inf	0	1	1	no
XLOC_012528	XLOC_012528	PKN1	chr7:12402302-12426190	A	E	NOTEST	30.5304	28.1809	-0.115533	0	1	1	no
XLOC_003340	XLOC_003340	COQ8A	chr16:30656000-30703420	A	E	NOTEST	91.5578	28.1705	-1.7005	0	1	1	no
XLOC_006019	XLOC_006019	ECE1	chr2:132005288-132058681	A	E	NOTEST	0	28.15	inf	0	1	1	no
XLOC_012864	XLOC_012864	CTSB	chr8:7414944-7423429	A	E	NOTEST	15.2461	28.145	0.884439	0	1	1	no
XLOC_008496	XLOC_008496	IFIT3	chr26:11083266-11090210	A	E	NOTEST	30.4755	28.1296	-0.115561	0	1	1	no
XLOC_002675	XLOC_002675	ADCK5	chr14:1742710-1756301	A	E	NOTEST	15.2377	28.1296	0.884439	0	1	1	no
XLOC_001851	XLOC_001851	HS6ST3	chr12:77227237-77947529	A	E	NOTEST	15.2211	28.0988	0.884439	0	1	1	no
XLOC_002364	XLOC_002364	HSPA12B	chr13:51901881-51918849	A	E	NOTEST	101.434	28.0884	-1.8525	0	1	1	no
XLOC_002194	XLOC_002194	C13H20orf24	chr13:66362561-66395515	A	E	OK	1183.44	28.0073	-5.40105	-2.16125	0.2593	0.538237	no
XLOC_011870	XLOC_011870	MXD4	chr6:108490180-108501582	A	E	NOTEST	30.3447	28.0073	-0.115644	0	1	1	no
XLOC_011865	XLOC_011865	DRD5	chr6:107575517-107577505	A	E	NOTEST	45.489	27.9916	-0.700523	0	1	1	no
XLOC_008351	XLOC_008351	EIF3CL	chr25:26266728-26286903	A	E	NOTEST	50.5329	27.9864	-0.852498	0	1	1	no
XLOC_007895	XLOC_007895	CNDP2	chr24:4267544-4278276	A	E	NOTEST	30.2436	27.9155	-0.11556	0	1	1	no
XLOC_003023	XLOC_003023	EXT2	chr15:75074939-75265707	A	E	NOTEST	10.0445	27.8146	1.46943	0	1	1	no
XLOC_009481	XLOC_009481	B4GAT1	chr29:45043095-45045327	A	E	NOTEST	30.1289	27.8097	-0.11556	0	1	1	no
XLOC_004925	XLOC_004925	FOXN1	chr19:20548271-20561593	A	E	NOTEST	15.0645	27.8097	0.88444	0	1	1	no
XLOC_005276	XLOC_005276	COX11	chr19:5283755-5290259	A	E	NOTEST	0	27.7951	inf	0	1	1	no
XLOC_010039	XLOC_010039	RAB25	chr3:14755581-14762653	A	E	NOTEST	0	27.7951	inf	0	1	1	no
XLOC_004876	XLOC_004876	SMG8	chr19:10390869-10395905	A	E	NOTEST	7.52788	27.7945	1.88448	0	1	1	no
XLOC_010530	XLOC_010530	LEP	chr4:93249873-93266621	A	E	NOTEST	0	27.7645	inf	0	1	1	no
XLOC_003374	XLOC_003374	MAD2L2	chr16:42876000-42881566	A	E	NOTEST	0	27.7351	inf	0	1	1	no
XLOC_012201	XLOC_012201	EVI5L	chr7:17832595-17865098	A	E	NOTEST	7.51162	27.7344	1.88448	0	1	1	no
XLOC_004929	XLOC_004929	TRAF4	chr19:20723150-20729231	A	E	NOTEST	45.047	27.7197	-0.700522	0	1	1	no
XLOC_002462	XLOC_002462	TGM2	chr13:67663135-67697607	A	E	NOTEST	90.0422	27.7045	-1.70048	0	1	1	no
XLOC_006173	XLOC_006173	TMEM237	chr2:90588103-90610465	A	E	NOTEST	0	27.6946	inf	0	1	1	no
XLOC_006420	XLOC_006420	RAD1	chr20:39265240-39272006	A	E	NOTEST	0	27.6753	inf	0	1	1	no
XLOC_009604	XLOC_009604	SSR2	chr3:14808604-14815178	A	E	NOTEST	0	27.6753	inf	0	1	1	no
XLOC_010055	XLOC_010055	ZBTB7B	chr3:15634914-15648928	A	E	NOTEST	44.9742	27.6749	-0.700522	0	1	1	no
XLOC_008013	XLOC_008013	DNASE1L2	chr25:1763776-1766833	A	E	NOTEST	29.9667	27.66	-0.11556	0	1	1	no
XLOC_003694	XLOC_003694	FLVCR1	chr16:72570537-72596973	A	E	NOTEST	14.9753	27.6451	0.88444	0	1	1	no
XLOC_008275	XLOC_008275	CREBBP	chr25:3050213-3169185	A	E	NOTEST	13.309	27.6414	1.05443	0	1	1	no
XLOC_006428	XLOC_006428	CDH18	chr20:53409875-54014026	A	E	NOTEST	9.95826	27.5757	1.46943	0	1	1	no
XLOC_008221	XLOC_008221	MICALL2	chr25:42015482-42035251	A	E	NOTEST	0	27.5757	inf	0	1	1	no
XLOC_007579	XLOC_007579	WDR46	chr23:7396118-7405455	A	E	NOTEST	14.9191	27.5413	0.884441	0	1	1	no
XLOC_004831	XLOC_004831	U2AF2	chr18:62327713-62340671	A	E	NOTEST	0	27.5413	inf	0	1	1	no
XLOC_012687	XLOC_012687	F12	chr7:40258128-40266423	A	E	NOTEST	0	27.5413	inf	0	1	1	no
XLOC_001690	XLOC_001690	SH3GLB2	chr11:99506997-99524044	A	E	NOTEST	44.7092	27.5118	-0.700522	0	1	1	no
XLOC_013597	XLOC_013597	ZBTB2	chr9:89575311-89584314	A	E	NOTEST	0	27.4773	inf	0	1	1	no
XLOC_001956	XLOC_001956	EDNRB	chr12:53310603-53407024	A	E	NOTEST	0	27.453	inf	0	1	1	no
XLOC_003843	XLOC_003843	CMKLR1	chr17:66827050-66828139	A	E	NOTEST	0	27.4387	inf	0	1	1	no
XLOC_008453	XLOC_008453	ZSCAN25	chr25:37348779-37351884	A	E	NOTEST	0	27.4387	inf	0	1	1	no
XLOC_005716	XLOC_005716	COG1	chr19:58679647-58691874	A	E	NOTEST	0	27.4382	inf	0	1	1	no
XLOC_002870	XLOC_002870	PHLDB1	chr15:29476821-30075285	A	E	NOTEST	19.7991	27.4136	0.469458	0	1	1	no
XLOC_004502	XLOC_004502	ZNF444	chr18:63722443-63729368	A	E	NOTEST	29.6969	27.4095	-0.11564	0	1	1	no
XLOC_002137	XLOC_002137	PMEPA1	chr13:59023079-59076367	A	E	NOTEST	0	27.4095	inf	0	1	1	no
XLOC_012753	XLOC_012753	ECSCR	chr7:52346077-52354164	A	E	NOTEST	0	27.4095	inf	0	1	1	no
XLOC_000770	XLOC_000770	DAAM1	chr10:71730212-71916530	A	E	NOTEST	225.623	27.4029	-3.04151	0	1	1	no
XLOC_008120	XLOC_008120	SETD1A	chr25:27352588-27375056	A	E	NOTEST	9.889	27.3844	1.46946	0	1	1	no
XLOC_011878	XLOC_011878	MAEA	chr6:109330263-109344398	A	E	NOTEST	0	27.3798	inf	0	1	1	no
XLOC_001403	XLOC_001403	CACFD1	chr11:104408231-104417214	A	E	NOTEST	88.942	27.3652	-1.70052	0	1	1	no
XLOC_005304	XLOC_005304	PPM1D	chr19:12601550-12662410	A	E	NOTEST	9.88046	27.3602	1.46943	0	1	1	no
XLOC_005306	XLOC_005306	CA4	chr19:13109654-13117426	A	E	NOTEST	0	27.3511	inf	0	1	1	no
XLOC_007361	XLOC_007361	KLHL31	chr23:6771145-6785244	A	E	NOTEST	0	27.3216	inf	0	1	1	no
XLOC_013380	XLOC_013380	MMS22L	chr9:53228693-53352399	A	E	NOTEST	0	27.3214	inf	0	1	1	no
XLOC_006031	XLOC_006031	RNF186	chr2:133473126-133474220	A	E	NOTEST	0	27.2929	inf	0	1	1	no
XLOC_002236	XLOC_002236	TKDP4	chr13:74829012-74837316	A	E	NOTEST	0	27.264	inf	0	1	1	no
XLOC_013189	XLOC_013189	GFRA2	chr8:69500596-69604707	A	E	NOTEST	59.0117	27.2346	-1.11556	0	1	1	no
[truncated: 12,182 more rows]

## Sheet: p value < 0.05
test_id	gene_id	gene	locus	sample_1	sample_2	status	value_1	value_2	log2(fold_change)	test_stat	p_value	q_value
XLOC_001789	XLOC_001789	STOML3	chr12:23280344-23308336	A	E	OK	0	1321.28	inf	-nan	0.00085	0.14345
XLOC_012761	XLOC_012761	DND1	chr7:53483948-53486666	A	E	OK	1763.84	0	-inf	-nan	0.0012	0.14345
XLOC_006606	XLOC_006606	IL16	chr21:27590363-27606711	A	E	OK	624.691	0	-inf	-nan	0.0017	0.14345
XLOC_000677	XLOC_000677	IVD	chr10:36140625-36152403	A	E	OK	0	490.802	inf	-nan	0.0019	0.14345
XLOC_008722	XLOC_008722	PRDX3	chr26:39672037-39681392	A	E	OK	0	717.287	inf	-nan	0.00275	0.16006
XLOC_011887	XLOC_011887	TADA2B	chr6:118330607-118334263	A	E	OK	0	315.253	inf	-nan	0.00395	0.16006
XLOC_004231	XLOC_004231	HSD11B2	chr18:35159792-35165471	A	E	OK	511.293	0	-inf	-nan	0.0045	0.16006
XLOC_008169	XLOC_008169	CLDN15	chr25:36040491-36045873	A	E	OK	0	907.203	inf	-nan	0.0049	0.16006
XLOC_005765	XLOC_005765	CHN1	chr2:21880322-22081288	A	E	OK	0	494.89	inf	-nan	0.0052	0.16006
XLOC_002804	XLOC_002804	CHMP4C	chr14:83201744-83231069	A	E	OK	604.061	0	-inf	-nan	0.0053	0.16006
XLOC_006609	XLOC_006609	KLF13	chr21:28220561-28221094	A	E	OK	0	1942.27	inf	-nan	0.00765	0.186737
XLOC_008189	XLOC_008189	GJC3	chr25:36995860-37002547	A	E	OK	0	594.881	inf	-nan	0.00765	0.186737
XLOC_013235	XLOC_013235	FRMD3	chr8:77785720-77828221	A	E	OK	1255.98	0	-inf	-nan	0.0083	0.186737
XLOC_011773	XLOC_011773	ZAR1	chr6:68820786-68824912	A	E	OK	0	503.957	inf	-nan	0.01025	0.186737
XLOC_012718	XLOC_012718	MBD3	chr7:45577378-45579728	A	E	OK	0	390.292	inf	-nan	0.01235	0.186737
XLOC_000155	XLOC_000155	GPX6	chr1:95159025-95166530	A	E	OK	464.119	0	-inf	-nan	0.0125	0.186737
XLOC_011177	XLOC_011177	LPAR5	chr5:104163581-104173568	A	E	OK	0	318.564	inf	-nan	0.0129	0.186737
XLOC_007156	XLOC_007156	RPL32	chr22:56985248-56989014	A	E	OK	0	1437.96	inf	-nan	0.0136	0.186737
XLOC_011494	XLOC_011494	CACNG2	chr5:75343290-75464712	A	E	OK	0	380.199	inf	-nan	0.0136	0.186737
XLOC_013219	XLOC_013219	AQP7	chr8:76468678-76484933	A	E	OK	471.214	0	-inf	-nan	0.01365	0.186737
XLOC_001443	XLOC_001443	COA5	chr11:3758857-3793358	A	E	OK	805.303	0	-inf	-nan	0.0157	0.186737
XLOC_001472	XLOC_001472	NAGK	chr11:13405925-13415101	A	E	OK	462.474	0	-inf	-nan	0.0157	0.186737
XLOC_006658	XLOC_006658	INSM2	chr21:46199213-46200877	A	E	OK	331.463	0	-inf	-nan	0.0157	0.186737
XLOC_004067	XLOC_004067	SELENOM	chr17:72064475-72068000	A	E	OK	0	680.435	inf	-nan	0.01795	0.186737
XLOC_000407	XLOC_000407	FAM131A	chr1:83457838-83464244	A	E	OK	0	282.955	inf	-nan	0.018	0.186737
XLOC_010507	XLOC_010507	CAMK2B	chr4:77706697-77797332	A	E	OK	271.222	0	-inf	-nan	0.018	0.186737
XLOC_013625	XLOC_013625	MPC1	chr9:102880276-102893601	A	E	OK	587.644	0	-inf	-nan	0.018	0.186737
XLOC_006186	XLOC_006186	CRYGB	chr2:96836605-96865526	A	E	OK	0	5475.73	inf	-nan	0.0182	0.186737
XLOC_002404	XLOC_002404	PHACTR3	chr13:57207490-57217578	A	E	OK	0	404.803	inf	-nan	0.01855	0.186737
XLOC_008538	XLOC_008538	TLX1	chr26:21823911-21829144	A	E	OK	0	540.689	inf	-nan	0.01855	0.186737
XLOC_004434	XLOC_004434	RUVBL2	chr18:56013296-56026133	A	E	OK	268.141	0	-inf	-nan	0.02295	0.223577
XLOC_001153	XLOC_001153	LBX2	chr11:10120951-10122607	A	E	OK	760.951	0	-inf	-nan	0.02915	0.266767
XLOC_012485	XLOC_012485	SLC25A42	chr7:4052317-4062831	A	E	OK	267.334	0	-inf	-nan	0.02915	0.266767
XLOC_010900	XLOC_010900	CELA1	chr5:28622127-28637016	A	E	OK	0	423.164	inf	-nan	0.03075	0.267917
XLOC_007047	XLOC_007047	ARF4	chr22:44150603-44169288	A	E	OK	423.374	0	-inf	-nan	0.03105	0.267917
XLOC_007769	XLOC_007769	NOL7	chr23:42795775-42800011	A	E	OK	0	376.18	inf	-nan	0.03605	0.300013
XLOC_005493	XLOC_005493	TMEM11	chr19:35816340-35825642	A	E	OK	0	351.82	inf	-nan	0.03775	0.300013
XLOC_006991	XLOC_006991	EIF1B	chr22:13214223-13216691	A	E	OK	0	318.25	inf	-nan	0.03775	0.300013
XLOC_003886	XLOC_003886	MAPK1	chr17:74016490-74033720	A	E	OK	305.042	0	-inf	-nan	0.03915	0.303162
XLOC_000085	XLOC_000085	GSK3B	chr1:65245848-65463007	A	E	OK	0	366.097	inf	-nan	0.0439	0.327044
XLOC_009314	XLOC_009314	POLR2L	chr29:50689637-50694425	A	E	OK	0	443.92	inf	-nan	0.0444	0.327044
XLOC_000015	XLOC_000015	KRTAP11-1	chr1:3972169-3973051	A	E	OK	305.374	0	-inf	-nan	0.04695	0.335009
XLOC_012666	XLOC_012666	PRDM6	chr7:31950208-32058001	A	E	OK	984.898	0	-inf	-nan	0.0477	0.335009

## Sheet: p value < 0.05 + log2 > |2|
test_id	gene_id	gene	locus	sample_1	sample_2	status	value_1	value_2	log2(fold_change)	test_stat	p_value	q_value
XLOC_006186	XLOC_006186	CRYGB	chr2:96836605-96865526	A	E	OK	1e-05	5475.73	29.0285	-nan	0.0182	0.186737
XLOC_006609	XLOC_006609	KLF13	chr21:28220561-28221094	A	E	OK	1e-05	1942.27	27.5332	-nan	0.00765	0.186737
XLOC_007156	XLOC_007156	RPL32	chr22:56985248-56989014	A	E	OK	1e-05	1437.96	27.0994	-nan	0.0136	0.186737
XLOC_001789	XLOC_001789	STOML3	chr12:23280344-23308336	A	E	OK	1e-05	1321.28	26.9774	-nan	0.00085	0.14345
XLOC_008169	XLOC_008169	CLDN15	chr25:36040491-36045873	A	E	OK	1e-05	907.203	26.4349	-nan	0.0049	0.16006
XLOC_008722	XLOC_008722	PRDX3	chr26:39672037-39681392	A	E	OK	1e-05	717.287	26.096	-nan	0.00275	0.16006
XLOC_004067	XLOC_004067	SELENOM	chr17:72064475-72068000	A	E	OK	1e-05	680.435	26.02	-nan	0.01795	0.186737
XLOC_008189	XLOC_008189	GJC3	chr25:36995860-37002547	A	E	OK	1e-05	594.881	25.8261	-nan	0.00765	0.186737
XLOC_008538	XLOC_008538	TLX1	chr26:21823911-21829144	A	E	OK	1e-05	540.689	25.6883	-nan	0.01855	0.186737
XLOC_011773	XLOC_011773	ZAR1	chr6:68820786-68824912	A	E	OK	1e-05	503.957	25.5868	-nan	0.01025	0.186737
XLOC_005765	XLOC_005765	CHN1	chr2:21880322-22081288	A	E	OK	1e-05	494.89	25.5606	-nan	0.0052	0.16006
XLOC_000677	XLOC_000677	IVD	chr10:36140625-36152403	A	E	OK	1e-05	490.802	25.5486	-nan	0.0019	0.14345
XLOC_009314	XLOC_009314	POLR2L	chr29:50689637-50694425	A	E	OK	1e-05	443.92	25.4038	-nan	0.0444	0.327044
XLOC_010900	XLOC_010900	CELA1	chr5:28622127-28637016	A	E	OK	1e-05	423.164	25.3347	-nan	0.03075	0.267917
XLOC_002404	XLOC_002404	PHACTR3	chr13:57207490-57217578	A	E	OK	1e-05	404.803	25.2707	-nan	0.01855	0.186737
XLOC_012718	XLOC_012718	MBD3	chr7:45577378-45579728	A	E	OK	1e-05	390.292	25.2181	-nan	0.01235	0.186737
XLOC_011494	XLOC_011494	CACNG2	chr5:75343290-75464712	A	E	OK	1e-05	380.199	25.1803	-nan	0.0136	0.186737
XLOC_007769	XLOC_007769	NOL7	chr23:42795775-42800011	A	E	OK	1e-05	376.18	25.1649	-nan	0.03605	0.300013
XLOC_000085	XLOC_000085	GSK3B	chr1:65245848-65463007	A	E	OK	1e-05	366.097	25.1257	-nan	0.0439	0.327044
XLOC_005493	XLOC_005493	TMEM11	chr19:35816340-35825642	A	E	OK	1e-05	351.82	25.0683	-nan	0.03775	0.300013
XLOC_011177	XLOC_011177	LPAR5	chr5:104163581-104173568	A	E	OK	1e-05	318.564	24.9251	-nan	0.0129	0.186737
XLOC_006991	XLOC_006991	EIF1B	chr22:13214223-13216691	A	E	OK	1e-05	318.25	24.9237	-nan	0.03775	0.300013
XLOC_011887	XLOC_011887	TADA2B	chr6:118330607-118334263	A	E	OK	1e-05	315.253	24.91	-nan	0.00395	0.16006
XLOC_000407	XLOC_000407	FAM131A	chr1:83457838-83464244	A	E	OK	1e-05	282.955	24.7541	-nan	0.018	0.186737
XLOC_012485	XLOC_012485	SLC25A42	chr7:4052317-4062831	A	E	OK	267.334	1e-05	-24.6721	-nan	0.02915	0.266767
XLOC_004434	XLOC_004434	RUVBL2	chr18:56013296-56026133	A	E	OK	268.141	1e-05	-24.6765	-nan	0.02295	0.223577
XLOC_010507	XLOC_010507	CAMK2B	chr4:77706697-77797332	A	E	OK	271.222	1e-05	-24.693	-nan	0.018	0.186737
XLOC_003886	XLOC_003886	MAPK1	chr17:74016490-74033720	A	E	OK	305.042	1e-05	-24.8625	-nan	0.03915	0.303162
XLOC_000015	XLOC_000015	KRTAP11-1	chr1:3972169-3973051	A	E	OK	305.374	1e-05	-24.8641	-nan	0.04695	0.335009
XLOC_006658	XLOC_006658	INSM2	chr21:46199213-46200877	A	E	OK	331.463	1e-05	-24.9823	-nan	0.0157	0.186737
XLOC_007047	XLOC_007047	ARF4	chr22:44150603-44169288	A	E	OK	423.374	1e-05	-25.3354	-nan	0.03105	0.267917
XLOC_001472	XLOC_001472	NAGK	chr11:13405925-13415101	A	E	OK	462.474	1e-05	-25.4629	-nan	0.0157	0.186737
XLOC_000155	XLOC_000155	GPX6	chr1:95159025-95166530	A	E	OK	464.119	1e-05	-25.468	-nan	0.0125	0.186737
XLOC_013219	XLOC_013219	AQP7	chr8:76468678-76484933	A	E	OK	471.214	1e-05	-25.4899	-nan	0.01365	0.186737
XLOC_004231	XLOC_004231	HSD11B2	chr18:35159792-35165471	A	E	OK	511.293	1e-05	-25.6076	-nan	0.0045	0.16006
XLOC_013625	XLOC_013625	MPC1	chr9:102880276-102893601	A	E	OK	587.644	1e-05	-25.8084	-nan	0.018	0.186737
XLOC_002804	XLOC_002804	CHMP4C	chr14:83201744-83231069	A	E	OK	604.061	1e-05	-25.8482	-nan	0.0053	0.16006
XLOC_006606	XLOC_006606	IL16	chr21:27590363-27606711	A	E	OK	624.691	1e-05	-25.8966	-nan	0.0017	0.14345
XLOC_001153	XLOC_001153	LBX2	chr11:10120951-10122607	A	E	OK	760.951	1e-05	-26.1813	-nan	0.02915	0.266767
XLOC_001443	XLOC_001443	COA5	chr11:3758857-3793358	A	E	OK	805.303	1e-05	-26.263	-nan	0.0157	0.186737
XLOC_012666	XLOC_012666	PRDM6	chr7:31950208-32058001	A	E	OK	984.898	1e-05	-26.5535	-nan	0.0477	0.335009
XLOC_013235	XLOC_013235	FRMD3	chr8:77785720-77828221	A	E	OK	1255.98	1e-05	-26.9042	-nan	0.0083	0.186737
XLOC_012761	XLOC_012761	DND1	chr7:53483948-53486666	A	E	OK	1763.84	1e-05	-27.3941	-nan	0.0012	0.14345
