# Supplementary material for: In vitro impact of ethanolic extract of Bryonia laciniosa seed on Gir bull spermatozoa: a comprehensive evaluation through transcriptome profiling
Source: Front Vet Sci. 2024 Jul 12;11:1419573. doi: 10.3389/fvets.2024.1419573 (PMC11273328; doi:10.3389/fvets.2024.1419573)
Supplement: Supplementary Data Sheet 2 — Differential gene expression between control non-motile and seed-S treated non-motile spermatozoa. [file Data_Sheet_2.xlsx]

## Sheet: Sheet1
test_id	gene_id	gene	locus	sample_1	sample_2	status	value_1	value_2	log2(fold_change)	test_stat	p_value	q_value	significant
XLOC_011906	XLOC_011906	GAR1	chr6:16747756-16755365	B	F	OK	0	12742.4	inf	-nan	0.11525	0.351152	no
XLOC_003288	XLOC_003288	THYN1	chr15:84856200-84860720	B	F	OK	126.308	10413.8	6.36541	2.51637	0.4426	0.486569	no
XLOC_004800	XLOC_004800	NUP62	chr18:56702987-56729591	B	F	OK	0	6517.24	inf	-nan	0.10375	0.342903	no
XLOC_006571	XLOC_006571	IGF1R	chr21:7967717-8268093	B	F	OK	2448.82	4296.26	0.810991	0.239131	0.7467	0.750549	no
XLOC_004200	XLOC_004200	PLLP	chr18:25371532-25371802	B	F	OK	372.686	3520.75	3.23985	1.47015	0.29435	0.462205	no
XLOC_003873	XLOC_003873	SMARCB1	chr17:73222639-73239873	B	F	OK	0	3090.71	inf	-nan	0.12305	0.358065	no
XLOC_014134	XLOC_014134	LANCL3	chrX:111213905-111326034	B	F	OK	0	2959.95	inf	-nan	0.1251	0.358065	no
XLOC_007634	XLOC_007634	SUMO2	chr23:16664563-16664930	B	F	OK	425.763	2745.25	2.68882	1.25087	0.2851	0.462205	no
XLOC_001388	XLOC_001388	PLPP7	chr11:101502264-101517589	B	F	OK	129.1	2450.75	4.24666	1.83143	0.32685	0.462205	no
XLOC_013204	XLOC_013204	NEFL	chr8:73180098-73184369	B	F	OK	274.615	2006.04	2.86887	1.23455	0.32315	0.462205	no
XLOC_002266	XLOC_002266	PAK5	chr13:2472599-2899069	B	F	OK	30.9539	1936.38	5.9671	2.37761	0.39435	0.47014	no
XLOC_009311	XLOC_009311	CTSD	chr29:50352063-50361497	B	F	OK	990.411	1770.02	0.837666	0.351163	0.41665	0.483612	no
XLOC_001809	XLOC_001809	URAD	chr12:32300109-32309279	B	F	OK	0	1643.55	inf	-nan	0.05525	0.250552	no
XLOC_007854	XLOC_007854	IMPA2	chr24:43189672-43209175	B	F	OK	0	1582.88	inf	-nan	0.07965	0.287625	no
XLOC_000066	XLOC_000066	TAGLN3	chr1:57178553-57192436	B	F	OK	0	1569.48	inf	-nan	0.06125	0.265417	no
XLOC_004369	XLOC_004369	ZNF576	chr18:52156626-52159134	B	F	OK	0	1475.69	inf	-nan	0.0472	0.250552	no
XLOC_010811	XLOC_010811	PDIA4	chr4:112989510-113006466	B	F	OK	0	1469.13	inf	-nan	0.1105	0.34754	no
XLOC_010998	XLOC_010998	MYO1A	chr5:56712796-56738770	B	F	OK	0	1353.08	inf	-nan	0.12435	0.358065	no
XLOC_005069	XLOC_005069	PHOSPHO1	chr19:37978509-37985160	B	F	OK	2923.92	1277.98	-1.19404	-0.471521	0.5126	0.534529	no
XLOC_005999	XLOC_005999	RUNX3	chr2:128629675-128656642	B	F	OK	1091.65	1258.2	0.204856	0.0920693	0.24805	0.462205	no
XLOC_001410	XLOC_001410	ENTPD2	chr11:106183597-106189097	B	F	OK	53.397	1222.58	4.51703	1.98693	0.36805	0.47014	no
XLOC_008529	XLOC_008529	CNNM1	chr26:20206337-20279273	B	F	OK	35.4698	1109.71	4.96745	2.09468	0.35575	0.47014	no
XLOC_012165	XLOC_012165	DHPS	chr7:13931314-13939754	B	F	OK	99.7729	1102.35	3.4658	1.5921	0.27045	0.462205	no
XLOC_004496	XLOC_004496	LOC407171	chr18:63174841-63177879	B	F	OK	33.2576	1080.31	5.02161	2.17452	0.37385	0.47014	no
XLOC_009906	XLOC_009906	POU3F1	chr3:108508757-108511219	B	F	OK	144.448	1070.95	2.89027	1.32726	0.2811	0.462205	no
XLOC_005251	XLOC_005251	NT5C	chr19:56955612-56957740	B	F	OK	1233.58	1070.27	-0.20487	-0.0960177	0.0856	0.303491	no
XLOC_007618	XLOC_007618	LRFN2	chr23:14309127-14351087	B	F	OK	62.9304	1003.31	3.99486	1.79953	0.32565	0.462205	no
XLOC_002256	XLOC_002256	SNAI1	chr13:78766067-78772194	B	F	OK	0	990.56	inf	-nan	0.07175	0.285536	no
XLOC_011304	XLOC_011304	CCER1	chr5:20898141-20899948	B	F	OK	0	986.664	inf	-nan	0.07435	0.287165	no
XLOC_008443	XLOC_008443	MBLAC1	chr25:36868135-36869514	B	F	OK	0	978.68	inf	-nan	0.05305	0.250552	no
XLOC_006658	XLOC_006658	INSM2	chr21:46199213-46200877	B	F	OK	61.4398	977.929	3.99249	1.78629	0.3276	0.462205	no
XLOC_007324	XLOC_007324	TMEM42	chr22:54903387-54906875	B	F	OK	0	963.499	inf	-nan	0.02435	0.188175	no
XLOC_013287	XLOC_013287	LPAR1	chr8:102051153-102141484	B	F	OK	332.576	881.884	1.4069	0.662146	0.32945	0.462205	no
XLOC_006075	XLOC_006075	MTX2	chr2:20603381-20678885	B	F	OK	0	832.669	inf	-nan	0.02615	0.188175	no
XLOC_001718	XLOC_001718	SURF6	chr11:104296130-104302894	B	F	OK	0	828.207	inf	-nan	0.05525	0.250552	no
XLOC_007936	XLOC_007936	TMEM200C	chr24:39736796-39739328	B	F	OK	20.3498	770.627	5.24295	2.25833	0.38895	0.47014	no
XLOC_009191	XLOC_009191	DAGLA	chr29:40857730-40883995	B	F	OK	0	746.496	inf	-nan	0.0934	0.325232	no
XLOC_010022	XLOC_010022	CD1A	chr3:11993521-11997024	B	F	OK	38.417	744.753	4.27695	1.73098	0.3943	0.47014	no
XLOC_004618	XLOC_004618	TRADD	chr18:34912744-34922481	B	F	OK	33.7178	737.564	4.45119	1.95026	0.29815	0.462205	no
XLOC_011063	XLOC_011063	TIMP3	chr5:71475668-71926718	B	F	OK	23.4171	730.825	4.96389	1.17748	0.3589	0.47014	no
XLOC_004756	XLOC_004756	SYMPK	chr18:53800319-53829837	B	F	OK	0	727.851	inf	-nan	0.10635	0.345637	no
XLOC_003393	XLOC_003393	TNNT2	chr16:49257641-49269907	B	F	OK	1204.28	716.594	-0.748937	-0.367601	0.6828	0.689876	no
XLOC_005984	XLOC_005984	FAM46B	chr2:126799590-126807057	B	F	OK	85.1025	678.366	2.99479	1.40561	0.2719	0.462205	no
XLOC_001501	XLOC_001501	SIX2	chr11:27260021-27263699	B	F	OK	102.271	677.876	2.72863	1.29027	0.23	0.462205	no
XLOC_003800	XLOC_003800	SH2B3	chr17:57398013-57422729	B	F	OK	0	642.44	inf	-nan	0.06125	0.265417	no
XLOC_011772	XLOC_011772	SLC10A4	chr6:68813853-68819851	B	F	OK	48.2496	640.7	3.73106	1.68828	0.30055	0.462205	no
XLOC_012547	XLOC_012547	FBXL12	chr7:15511710-15518457	B	F	OK	0	638.1	inf	-nan	0.04905	0.250552	no
XLOC_003340	XLOC_003340	COQ8A	chr16:30656000-30703420	B	F	OK	16.9521	631.059	5.21824	2.25109	0.3857	0.47014	no
XLOC_004457	XLOC_004457	CLEC11A	chr18:57259805-57262109	B	F	OK	0	629.406	inf	-nan	0.0156	0.156975	no
XLOC_002115	XLOC_002115	SOX18	chr13:54295528-54297259	B	F	OK	291.978	623.771	1.09516	0.523842	0.33175	0.462205	no
XLOC_004254	XLOC_004254	ZNF821	chr18:39351470-39368533	B	F	OK	0	606.23	inf	-nan	0.0313	0.196887	no
XLOC_009270	XLOC_009270	CCS	chr29:45274393-45288012	B	F	OK	0	588.224	inf	-nan	0.00795	0.156975	no
XLOC_004317	XLOC_004317	ZNF383	chr18:47532345-47545035	B	F	OK	0	559.16	inf	-nan	0.05415	0.250552	no
XLOC_008411	XLOC_008411	VPS37D	chr25:34092803-34096082	B	F	OK	129.126	553.471	2.09973	0.987649	0.3736	0.47014	no
XLOC_006541	XLOC_006541	NPR3	chr20:40965737-41042094	B	F	OK	326.031	546.792	0.745984	0.333625	0.2545	0.462205	no
XLOC_009172	XLOC_009172	ADAMTS15	chr29:37143461-37165575	B	F	OK	48.3764	546.767	3.49855	1.6081	0.28845	0.462205	no
XLOC_002194	XLOC_002194	C13H20orf24	chr13:66362561-66395515	B	F	OK	0	536.223	inf	-nan	0.0111	0.156975	no
XLOC_013424	XLOC_013424	STX11	chr9:82603270-82634208	B	F	OK	134.111	534.01	1.99344	0.959993	0.2463	0.462205	no
XLOC_004157	XLOC_004157	CPNE7	chr18:14543394-14555530	B	F	OK	259.293	532.167	1.0373	0.489823	0.35455	0.47014	no
XLOC_007181	XLOC_007181	CFAP100	chr22:61319020-61344877	B	F	OK	5331.14	521.069	-3.3549	-1.26418	0.3609	0.47014	no
XLOC_012712	XLOC_012712	PRSS57	chr7:44904024-44909195	B	F	OK	0	512.163	inf	-nan	0.0132	0.156975	no
XLOC_003890	XLOC_003890	HIC2	chr17:74054343-74490537	B	F	OK	105.576	508.007	2.26656	0.612174	0.58735	0.599651	no
XLOC_001507	XLOC_001507	KCNK12	chr11:29759456-29808334	B	F	OK	0	504.674	inf	-nan	0.0156	0.156975	no
XLOC_005945	XLOC_005945	TRIM62	chr2:121347860-121383138	B	F	OK	0	482.659	inf	-nan	0.00725	0.156975	no
XLOC_004536	XLOC_004536	CHST6	chr18:2866948-2870945	B	F	OK	240.488	477.721	0.990203	0.484766	0.62355	0.633293	no
XLOC_011084	XLOC_011084	YARS2	chr5:77502139-77575339	B	F	OK	53.0163	476.074	3.16668	1.48068	0.26495	0.462205	no
XLOC_007478	XLOC_007478	C23H6orf47	chr23:27457505-27459148	B	F	OK	342.694	475.178	0.471547	0.226643	0.3954	0.47014	no
XLOC_013842	XLOC_013842	VSIG4	chrX:99894565-99933656	B	F	OK	102.045	473.473	2.21407	1.06205	0.3131	0.462205	no
XLOC_001126	XLOC_001126	FAHD2A	chr11:2119289-2130742	B	F	OK	0	471.875	inf	-nan	0.0107	0.156975	no
XLOC_001991	XLOC_001991	ATP4B	chr12:90758091-90763021	B	F	OK	0	465.708	inf	-nan	0.0103	0.156975	no
XLOC_008054	XLOC_008054	SHISA9	chr25:11704175-12233645	B	F	OK	0	465.199	inf	-nan	0.00725	0.156975	no
XLOC_003013	XLOC_003013	DGCR6L	chr15:73440855-73441128	B	F	OK	0	459.392	inf	-nan	0.09855	0.331332	no
XLOC_010935	XLOC_010935	VDR	chr5:32550520-32606305	B	F	OK	0	456.147	inf	-nan	0.0066	0.156975	no
XLOC_010597	XLOC_010597	AOC1	chr4:114249781-114262315	B	F	OK	173.571	451.128	1.37801	0.643309	0.33895	0.462205	no
XLOC_009010	XLOC_009010	SIPA1L2	chr28:5250005-5367946	B	F	OK	15.1595	444.105	4.87261	2.11062	0.39225	0.47014	no
XLOC_013135	XLOC_013135	DMRT1	chr8:43917163-43972570	B	F	OK	0	442.407	inf	-nan	0.01585	0.156975	no
XLOC_005604	XLOC_005604	SOST	chr19:44268493-44271758	B	F	OK	0	440.168	inf	-nan	0.04055	0.232566	no
XLOC_002569	XLOC_002569	NPBWR1	chr14:23263814-23264810	B	F	OK	55.1759	437.305	2.98653	1.36129	0.32395	0.462205	no
XLOC_010607	XLOC_010607	RNF32	chr4:118895447-118932266	B	F	OK	0	436.493	inf	-nan	0.0145	0.156975	no
XLOC_008556	XLOC_008556	INA	chr26:24131989-24144142	B	F	OK	135.766	431.335	1.66768	0.782707	0.31235	0.462205	no
XLOC_001886	XLOC_001886	PCDH17	chr12:5085885-5200843	B	F	OK	117.445	429.772	1.87159	0.866085	0.3116	0.462205	no
XLOC_006149	XLOC_006149	TMEM185B	chr2:72355935-72358049	B	F	OK	118.282	424.109	1.84221	0.891723	0.23535	0.462205	no
XLOC_012422	XLOC_012422	HAVCR1	chr7:70213697-70224457	B	F	OK	0	413.762	inf	-nan	0.0249	0.188175	no
XLOC_008287	XLOC_008287	NAGPA	chr25:4077586-4086314	B	F	OK	21.3443	411.164	4.26779	1.89482	0.28705	0.462205	no
XLOC_001805	XLOC_001805	SLC7A1	chr12:31004651-31019183	B	F	OK	53.4278	407.762	2.93206	1.35854	0.20855	0.462205	no
XLOC_005106	XLOC_005106	GSDMA	chr19:40943949-40955439	B	F	OK	57.6167	401.351	2.80031	1.30024	0.2779	0.462205	no
XLOC_002572	XLOC_002572	SOX17	chr14:23884841-23886642	B	F	OK	0	398.641	inf	-nan	0.0145	0.156975	no
XLOC_010171	XLOC_010171	S1PR1	chr3:42184096-42188752	B	F	OK	128.914	396.399	1.62054	0.768535	0.30355	0.462205	no
XLOC_002547	XLOC_002547	SLA	chr14:9262249-9508938	B	F	OK	0	395.567	inf	-nan	0.1851	0.462205	no
XLOC_012315	XLOC_012315	ELANE	chr7:44988171-44990573	B	F	OK	119.618	394.713	1.72237	0.813734	0.4607	0.499092	no
XLOC_004414	XLOC_004414	DHX34	chr18:54786975-54810524	B	F	OK	53.7394	393.191	2.87118	1.35557	0.2603	0.462205	no
XLOC_003744	XLOC_003744	PGRMC2	chr17:29872405-29890869	B	F	OK	27.6059	384.678	3.8006	1.70605	0.26615	0.462205	no
XLOC_008579	XLOC_008579	ADRA2A	chr26:31870224-31871586	B	F	OK	461.02	381.691	-0.272426	-0.132758	0.8718	0.8718	no
XLOC_002519	XLOC_002519	SCRT1	chr14:1782900-1790463	B	F	NOTEST	0	375.721	inf	0	1	1	no
XLOC_012808	XLOC_012808	SAP30L	chr7:67737171-67745739	B	F	NOTEST	0	375.171	inf	0	1	1	no
XLOC_008869	XLOC_008869	ADRB3	chr27:32912523-32915668	B	F	NOTEST	25.6768	374.957	3.86819	0	1	1	no
XLOC_011854	XLOC_011854	JAKMIP1	chr6:104789269-104918268	B	F	NOTEST	135.142	372.029	1.46094	0	1	1	no
XLOC_013130	XLOC_013130	PLPP6	chr8:40109067-40162154	B	F	NOTEST	0	371.137	inf	0	1	1	no
XLOC_009000	XLOC_009000	ACTA1	chr28:419153-421910	B	F	NOTEST	104.581	369.652	1.82155	0	1	1	no
XLOC_007980	XLOC_007980	FAM234A	chr25:282553-290840	B	F	NOTEST	0	369.566	inf	0	1	1	no
XLOC_004816	XLOC_004816	KLK10	chr18:57448223-57454197	B	F	NOTEST	85.4559	368.969	2.11025	0	1	1	no
XLOC_007986	XLOC_007986	WFIKKN1	chr25:540853-543477	B	F	OK	496.226	367.912	-0.431639	-0.205161	0.4277	0.486569	no
XLOC_010824	XLOC_010824	TMUB1	chr4:114455521-114457946	B	F	NOTEST	0	359.23	inf	0	1	1	no
XLOC_000626	XLOC_000626	JPH4	chr10:21206753-21214866	B	F	NOTEST	18.6302	359.046	4.26846	0	1	1	no
XLOC_006517	XLOC_006517	FAU	chr20:27972656-27972879	B	F	NOTEST	0	354.259	inf	0	1	1	no
XLOC_009444	XLOC_009444	BAD	chr29:43190200-43201979	B	F	NOTEST	0	353.884	inf	0	1	1	no
XLOC_001169	XLOC_001169	CYP26B1	chr11:12371179-12387041	B	F	NOTEST	0	352.754	inf	0	1	1	no
XLOC_013079	XLOC_013079	MFAP3L	chr8:1697552-1712467	B	F	NOTEST	0	351.418	inf	0	1	1	no
XLOC_004625	XLOC_004625	TPPP3	chr18:35121240-35124820	B	F	NOTEST	105.812	349.563	1.72405	0	1	1	no
XLOC_012526	XLOC_012526	CCDC105	chr7:9168856-9178475	B	F	NOTEST	58.4533	348.986	2.57781	0	1	1	no
XLOC_003814	XLOC_003814	CFAP73	chr17:63439742-63448400	B	F	NOTEST	0	343.305	inf	0	1	1	no
XLOC_003370	XLOC_003370	DHRS3	chr16:42039113-42040601	B	F	OK	785.813	341.987	-1.20024	-0.58641	0.58035	0.595622	no
XLOC_008419	XLOC_008419	YWHAG	chr25:34884278-34906639	B	F	NOTEST	36.7124	340.523	3.21342	0	1	1	no
XLOC_009524	XLOC_009524	TALDO1	chr29:50856122-50863486	B	F	NOTEST	42.8646	340.436	2.98952	0	1	1	no
XLOC_012591	XLOC_012591	KANK3	chr7:18200290-18210847	B	F	NOTEST	131.851	339.663	1.3652	0	1	1	no
XLOC_003390	XLOC_003390	TNFRSF25	chr16:47751956-47756274	B	F	NOTEST	33.7178	335.257	3.31368	0	1	1	no
XLOC_001945	XLOC_001945	MRPL57	chr12:35840398-35841483	B	F	NOTEST	168.951	334.697	0.986253	0	1	1	no
XLOC_001103	XLOC_001103	TMED8	chr10:89619637-89648224	B	F	NOTEST	280.901	333.892	0.249321	0	1	1	no
XLOC_000977	XLOC_000977	LRRC57	chr10:37989930-37995318	B	F	OK	3135.63	333.579	-3.23266	-1.36396	0.3133	0.462205	no
XLOC_004144	XLOC_004144	COX4I1	chr18:11788218-11807342	B	F	NOTEST	0	333.491	inf	0	1	1	no
XLOC_007686	XLOC_007686	HSPA1A	chr23:27331435-27333909	B	F	NOTEST	279.733	331.888	0.246646	0	1	1	no
XLOC_007080	XLOC_007080	RRP9	chr22:49544957-49552848	B	F	NOTEST	0	330.943	inf	0	1	1	no
XLOC_007414	XLOC_007414	PTCRA	chr23:16554040-16559396	B	F	NOTEST	0	329.532	inf	0	1	1	no
XLOC_004106	XLOC_004106	CLDN5	chr17:74749249-74750524	B	F	NOTEST	372.67	328.946	-0.180045	0	1	1	no
XLOC_008150	XLOC_008150	DNAJC30	chr25:34084147-34085618	B	F	OK	1268.34	326.871	-1.95615	-0.907144	0.2968	0.462205	no
XLOC_012110	XLOC_012110	COMP	chr7:4354382-4362113	B	F	NOTEST	0	325.616	inf	0	1	1	no
XLOC_006209	XLOC_006209	FEV	chr2:107646741-107650448	B	F	NOTEST	82.2023	324.264	1.97992	0	1	1	no
XLOC_004537	XLOC_004537	TMEM231	chr18:2882153-2903093	B	F	NOTEST	18.4006	317.95	4.11097	0	1	1	no
XLOC_012306	XLOC_012306	TRIM41	chr7:41751289-41761042	B	F	NOTEST	85.1658	317.034	1.89629	0	1	1	no
XLOC_004172	XLOC_004172	ADCY7	chr18:18745673-18809260	B	F	NOTEST	7.67269	316.725	5.36735	0	1	1	no
XLOC_004313	XLOC_004313	OVOL3	chr18:46960039-46963214	B	F	NOTEST	0	314.406	inf	0	1	1	no
XLOC_002683	XLOC_002683	EXOSC4	chr14:1947197-1949074	B	F	NOTEST	135.752	313.141	1.20584	0	1	1	no
XLOC_003146	XLOC_003146	INSC	chr15:37874410-38013439	B	F	NOTEST	0	310.404	inf	0	1	1	no
XLOC_004079	XLOC_004079	GGT5	chr17:73425745-73434932	B	F	NOTEST	73.2909	308.171	2.07202	0	1	1	no
XLOC_001595	XLOC_001595	KRTCAP3	chr11:72223038-72224689	B	F	NOTEST	331.127	305.611	-0.115688	0	1	1	no
XLOC_010520	XLOC_010520	KCND2	chr4:85436726-86002870	B	F	NOTEST	0	303.437	inf	0	1	1	no
XLOC_008163	XLOC_008163	UPK3B	chr25:35018573-35023605	B	F	NOTEST	0	303.171	inf	0	1	1	no
XLOC_004385	XLOC_004385	CLPTM1	chr18:53066527-53093157	B	F	NOTEST	90.8337	301.228	1.72956	0	1	1	no
XLOC_014013	XLOC_014013	ARMCX2	chrX:55447559-55451996	B	F	NOTEST	39.4008	301.064	2.93378	0	1	1	no
XLOC_002565	XLOC_002565	CEBPD	chr14:20738813-20740407	B	F	NOTEST	193.297	299.047	0.62955	0	1	1	no
XLOC_007657	XLOC_007657	CRISP3	chr23:22164281-22189901	B	F	NOTEST	0	297.867	inf	0	1	1	no
XLOC_002154	XLOC_002154	ID1	chr13:61726124-61727284	B	F	NOTEST	56.2484	297.15	2.40131	0	1	1	no
XLOC_008219	XLOC_008219	TMEM184A	chr25:41946138-41956712	B	F	NOTEST	131.521	296.786	1.17414	0	1	1	no
XLOC_012689	XLOC_012689	PDLIM7	chr7:40333462-40353545	B	F	NOTEST	0	295.936	inf	0	1	1	no
XLOC_013623	XLOC_013623	TBXT	chr9:102666695-102676022	B	F	NOTEST	0	292.948	inf	0	1	1	no
XLOC_003862	XLOC_003862	C17H5orf52	chr17:71755942-71760587	B	F	NOTEST	0	292.113	inf	0	1	1	no
XLOC_006289	XLOC_006289	HMGN2	chr2:127251764-127255331	B	F	NOTEST	0	291.465	inf	0	1	1	no
XLOC_011472	XLOC_011472	PAH	chr5:66950500-67040705	B	F	NOTEST	0	288.465	inf	0	1	1	no
XLOC_009201	XLOC_009201	UQCC3	chr29:41698904-41699791	B	F	NOTEST	0	286.246	inf	0	1	1	no
XLOC_011696	XLOC_011696	NEUROG2	chr6:14249045-14250538	B	F	OK	624.286	285.799	-1.12721	-0.550415	0.5479	0.568079	no
XLOC_001638	XLOC_001638	KCNF1	chr11:86759336-86761647	B	F	NOTEST	300.901	285.529	-0.0756512	0	1	1	no
XLOC_012724	XLOC_012724	SHROOM1	chr7:46035047-46038731	B	F	NOTEST	34.3061	285.053	3.05469	0	1	1	no
XLOC_006143	XLOC_006143	GPR39	chr2:65216982-65279810	B	F	NOTEST	0	284.261	inf	0	1	1	no
XLOC_009005	XLOC_009005	EGLN1	chr28:3273933-3274843	B	F	NOTEST	184.43	283.924	0.62243	0	1	1	no
XLOC_010365	XLOC_010365	ASB18	chr3:116287436-116359129	B	F	NOTEST	141.681	281.667	0.991339	0	1	1	no
XLOC_004348	XLOC_004348	CYP2S1	chr18:50655121-50667303	B	F	NOTEST	99.4754	277.592	1.48056	0	1	1	no
XLOC_007806	XLOC_007806	TPGS2	chr24:20573847-20639450	B	F	NOTEST	0	276.229	inf	0	1	1	no
XLOC_011555	XLOC_011555	RIMKLB	chr5:101581508-101618950	B	F	NOTEST	0	275.975	inf	0	1	1	no
XLOC_007893	XLOC_007893	GALR1	chr24:2406660-2418040	B	F	NOTEST	51.8397	274.063	2.40238	0	1	1	no
XLOC_004515	XLOC_004515	RPS5	chr18:65845924-65851516	B	F	NOTEST	0	273.074	inf	0	1	1	no
XLOC_000578	XLOC_000578	AGGF1,MRPL23	chr10:8110495-8157658	B	F	NOTEST	0	272.603	inf	0	1	1	no
XLOC_008587	XLOC_008587	ADRB1	chr26:34805080-34806484	B	F	NOTEST	0	270.539	inf	0	1	1	no
XLOC_005415	XLOC_005415	TM4SF5	chr19:27210645-27216974	B	F	NOTEST	0	268.796	inf	0	1	1	no
XLOC_011370	XLOC_011370	WNT1	chr5:31000182-31003266	B	F	NOTEST	134.967	267.884	0.989008	0	1	1	no
XLOC_012480	XLOC_012480	CILP2	chr7:3702329-3711347	B	F	NOTEST	140.791	265.408	0.914663	0	1	1	no
XLOC_000236	XLOC_000236	ABCG1	chr1:143990493-144053577	B	F	NOTEST	0	263.319	inf	0	1	1	no
XLOC_008114	XLOC_008114	PRR14	chr25:27034799-27038835	B	F	NOTEST	0	261.87	inf	0	1	1	no
XLOC_008250	XLOC_008250	TSR3	chr25:1067752-1070205	B	F	NOTEST	87.7604	261.332	1.57424	0	1	1	no
XLOC_009889	XLOC_009889	GUCA2A	chr3:104603561-104619283	B	F	NOTEST	0	259.349	inf	0	1	1	no
XLOC_012607	XLOC_012607	VMAC	chr7:19694191-19697346	B	F	NOTEST	154.489	256.36	0.730664	0	1	1	no
XLOC_002649	XLOC_002649	INTS8	chr14:71795220-71818067	B	F	NOTEST	0	254.794	inf	0	1	1	no
XLOC_009924	XLOC_009924	COL8A2	chr3:110299483-110302298	B	F	NOTEST	22.4954	253.977	3.49699	0	1	1	no
XLOC_009235	XLOC_009235	SAC3D1	chr29:43917754-43936186	B	F	NOTEST	34.6516	252.623	2.866	0	1	1	no
XLOC_007147	XLOC_007147	TMEM158	chr22:54635350-54636968	B	F	NOTEST	63.3741	252.138	1.99225	0	1	1	no
XLOC_013985	XLOC_013985	PDZD4	chrX:39932977-39959534	B	F	OK	774.577	250.725	-1.6273	-0.741392	0.33895	0.462205	no
XLOC_001117	XLOC_001117	RPS6KA5	chr10:103508677-103703817	B	F	NOTEST	11.7118	249.355	4.41217	0	1	1	no
XLOC_002385	XLOC_002385	TNFRSF6B	chr13:54526441-54527951	B	F	NOTEST	0	248.351	inf	0	1	1	no
XLOC_013508	XLOC_013508	CALHM6	chr9:34687290-34689575	B	F	NOTEST	0	244.971	inf	0	1	1	no
XLOC_002386	XLOC_002386	RTEL1	chr13:54528273-54547433	B	F	NOTEST	170.742	242.91	0.508603	0	1	1	no
XLOC_011287	XLOC_011287	PHLDA1	chr5:5557937-5559917	B	F	NOTEST	99.4158	241.655	1.2814	0	1	1	no
XLOC_007417	XLOC_007417	PPP2R5D	chr23:16602164-16626991	B	F	NOTEST	16.4872	241.137	3.87043	0	1	1	no
XLOC_012619	XLOC_012619	SHD	chr7:21002489-21010652	B	F	NOTEST	90.0096	238.807	1.4077	0	1	1	no
XLOC_004361	XLOC_004361	RABAC1	chr18:51607793-51610671	B	F	NOTEST	0	238.17	inf	0	1	1	no
XLOC_004636	XLOC_004636	DDX28	chr18:35600675-35602509	B	F	NOTEST	0	238.134	inf	0	1	1	no
XLOC_007787	XLOC_007787	SERPINB1	chr23:50681841-50682245	B	F	NOTEST	0	236.808	inf	0	1	1	no
XLOC_004100	XLOC_004100	ZNF74	chr17:74559800-74564762	B	F	NOTEST	0	235.273	inf	0	1	1	no
XLOC_001768	XLOC_001768	SPERT	chr12:15820184-15832442	B	F	NOTEST	0	234.544	inf	0	1	1	no
XLOC_011508	XLOC_011508	KLHL42	chr5:82452345-82468760	B	F	NOTEST	264.711	234.128	-0.177121	0	1	1	no
XLOC_000391	XLOC_000391	RTP4	chr1:80502595-80506904	B	F	NOTEST	0	233.98	inf	0	1	1	no
XLOC_004604	XLOC_004604	CNOT1	chr18:26390036-26473032	B	F	NOTEST	6.12639	232.561	5.24643	0	1	1	no
XLOC_006411	XLOC_006411	EGFLAM	chr20:35988526-35994134	B	F	NOTEST	0	231.496	inf	0	1	1	no
XLOC_005500	XLOC_005500	CACNA1G	chr19:36731341-36792932	B	F	NOTEST	120.566	228.84	0.924522	0	1	1	no
XLOC_005442	XLOC_005442	HES7	chr19:28375016-28377490	B	F	NOTEST	0	228.079	inf	0	1	1	no
XLOC_005624	XLOC_005624	C1QL1	chr19:45288534-45295627	B	F	NOTEST	170.198	225.3	0.404639	0	1	1	no
XLOC_000551	XLOC_000551	COLQ	chr1:154218713-154285721	B	F	NOTEST	0	223.749	inf	0	1	1	no
XLOC_004640	XLOC_004640	CHTF8	chr18:36458138-36469860	B	F	NOTEST	16.8166	223.582	3.73285	0	1	1	no
XLOC_005912	XLOC_005912	DES	chr2:108075459-108082535	B	F	NOTEST	133.545	221.736	0.731517	0	1	1	no
XLOC_006931	XLOC_006931	SYNE3	chr21:61852803-61963799	B	F	NOTEST	82.7551	220.336	1.41278	0	1	1	no
XLOC_002210	XLOC_002210	PLCG1	chr13:70510824-70524393	B	F	OK	401.86	220.187	-0.867966	-0.393698	0.19795	0.462205	no
XLOC_011078	XLOC_011078	MPST	chr5:75817921-75827377	B	F	NOTEST	123.982	218.888	0.820058	0	1	1	no
XLOC_006930	XLOC_006930	DICER1	chr21:60956930-61706763	B	F	NOTEST	0	218.516	inf	0	1	1	no
XLOC_012952	XLOC_012952	TRMT10B	chr8:62326344-62339564	B	F	NOTEST	0	218.246	inf	0	1	1	no
XLOC_013237	XLOC_013237	GKAP1	chr8:78327705-78419468	B	F	NOTEST	0	218.133	inf	0	1	1	no
XLOC_003875	XLOC_003875	MIF	chr17:73273378-73274171	B	F	NOTEST	111.022	217.966	0.973256	0	1	1	no
XLOC_004582	XLOC_004582	SNX20	chr18:19157438-19166134	B	F	NOTEST	0	216.855	inf	0	1	1	no
XLOC_009348	XLOC_009348	AQP11	chr29:18477127-18488713	B	F	NOTEST	130.952	215.851	0.720995	0	1	1	no
XLOC_008547	XLOC_008547	FBXL15	chr26:22917658-22919707	B	F	NOTEST	36.0829	215.177	2.57614	0	1	1	no
XLOC_004846	XLOC_004846	ZNF787	chr18:63687552-63695160	B	F	NOTEST	0	214.775	inf	0	1	1	no
XLOC_004663	XLOC_004663	LGI4	chr18:46040471-46049240	B	F	NOTEST	18.8809	213.299	3.49788	0	1	1	no
XLOC_010234	XLOC_010234	IL12RB2	chr3:78269731-78343709	B	F	NOTEST	15.9808	212.499	3.73305	0	1	1	no
XLOC_004907	XLOC_004907	MYO1D	chr19:17665143-18028444	B	F	NOTEST	9.09208	211.821	4.54209	0	1	1	no
XLOC_011850	XLOC_011850	AFF1	chr6:103688010-103825580	B	F	NOTEST	38.5165	211.495	2.45707	0	1	1	no
XLOC_006706	XLOC_006706	CYP46A1	chr21:66321421-66349422	B	F	NOTEST	53.0605	211.289	1.99351	0	1	1	no
XLOC_004478	XLOC_004478	FIZ1	chr18:62393200-62397564	B	F	NOTEST	0	211.046	inf	0	1	1	no
XLOC_011956	XLOC_011956	BEND4	chr6:62632293-62661142	B	F	NOTEST	63.5481	210.689	1.72919	0	1	1	no
XLOC_013107	XLOC_013107	IFN-tau-c1,IFNT,IFNT2	chr8:22607642-22634255	B	F	NOTEST	0	210.175	inf	0	1	1	no
XLOC_001412	XLOC_001412	FUT7	chr11:106201875-106202759	B	F	NOTEST	191.025	209.977	0.13647	0	1	1	no
XLOC_013140	XLOC_013140	KLF9	chr8:46883355-46907760	B	F	NOTEST	0	209.262	inf	0	1	1	no
XLOC_001153	XLOC_001153	LBX2	chr11:10120951-10122607	B	F	NOTEST	212.557	208.776	-0.0258981	0	1	1	no
XLOC_001163	XLOC_001163	EGR4	chr11:11145924-11148403	B	F	NOTEST	0	208.012	inf	0	1	1	no
XLOC_007201	XLOC_007201	CSRNP1	chr22:12520392-12532806	B	F	NOTEST	0	207.581	inf	0	1	1	no
XLOC_001433	XLOC_001433	DUSP2	chr11:2250454-2252492	B	F	NOTEST	0	207.156	inf	0	1	1	no
XLOC_013530	XLOC_013530	PRDM1	chr9:44355219-44377512	B	F	NOTEST	48.5597	206.847	2.09073	0	1	1	no
XLOC_000891	XLOC_000891	CLN6	chr10:15025857-15041922	B	F	NOTEST	0	206.461	inf	0	1	1	no
XLOC_013083	XLOC_013083	FBXO8	chr8:6410064-6449539	B	F	NOTEST	0	204.817	inf	0	1	1	no
XLOC_005606	XLOC_005606	MPP3	chr19:44326945-44337288	B	F	NOTEST	0	204.77	inf	0	1	1	no
XLOC_009049	XLOC_009049	PCBD1	chr28:27226794-27231724	B	F	OK	496.428	204.686	-1.27817	-0.626601	0.5506	0.568079	no
XLOC_004755	XLOC_004755	SIX5	chr18:53754943-53759029	B	F	NOTEST	0	204.408	inf	0	1	1	no
XLOC_004725	XLOC_004725	TMEM145	chr18:51293110-51302924	B	F	NOTEST	0	204.119	inf	0	1	1	no
XLOC_005794	XLOC_005794	CYTIP	chr2:38682029-38711144	B	F	NOTEST	0	204.097	inf	0	1	1	no
XLOC_004667	XLOC_004667	IGFLR1	chr18:46641555-46644180	B	F	NOTEST	0	204.073	inf	0	1	1	no
XLOC_001000	XLOC_001000	FBXL22	chr10:46461584-46466076	B	F	NOTEST	38.3865	203.401	2.40565	0	1	1	no
XLOC_002692	XLOC_002692	ADGRB1	chr14:2948771-3014380	B	F	NOTEST	107.417	202.591	0.915344	0	1	1	no
XLOC_012289	XLOC_012289	HIGD2A	chr7:39207844-39208829	B	F	NOTEST	0	200.749	inf	0	1	1	no
XLOC_003025	XLOC_003025	TSPAN18	chr15:75693433-75843208	B	F	NOTEST	0	200.103	inf	0	1	1	no
XLOC_001987	XLOC_001987	PCID2	chr12:90546659-90561670	B	F	NOTEST	0	199.851	inf	0	1	1	no
XLOC_012040	XLOC_012040	HSD17B13	chr6:103971528-103991240	B	F	NOTEST	0	197.947	inf	0	1	1	no
XLOC_001242	XLOC_001242	CD8B	chr11:47915425-47935169	B	F	NOTEST	0	197.543	inf	0	1	1	no
XLOC_009545	XLOC_009545	SPATA46	chr3:7112317-7115085	B	F	NOTEST	179.195	197.104	0.137427	0	1	1	no
XLOC_007297	XLOC_007297	P4HTM	chr22:51556256-51569916	B	F	NOTEST	0	196.974	inf	0	1	1	no
XLOC_008616	XLOC_008616	FOXI2	chr26:47537543-47539155	B	F	NOTEST	0	195.358	inf	0	1	1	no
XLOC_011300	XLOC_011300	DUSP6	chr5:19276347-19280028	B	F	NOTEST	48.7834	194.328	1.99403	0	1	1	no
XLOC_000595	XLOC_000595	SMAD3	chr10:13857916-13980372	B	F	NOTEST	0	192.912	inf	0	1	1	no
XLOC_008470	XLOC_008470	FSCN1	chr25:39292718-39302192	B	F	NOTEST	36.2537	192.759	2.4106	0	1	1	no
XLOC_012057	XLOC_012057	ATP5ME	chr6:108717320-108930709	B	F	NOTEST	0	192.565	inf	0	1	1	no
XLOC_006873	XLOC_006873	LOXL1	chr21:35058002-35081938	B	F	NOTEST	131.297	191.713	0.546115	0	1	1	no
XLOC_000002	XLOC_000002	KCNE1	chr1:401205-407701	B	F	NOTEST	0	190.831	inf	0	1	1	no
XLOC_003415	XLOC_003415	MXRA8	chr16:52424101-52428457	B	F	NOTEST	242.732	190.529	-0.349356	0	1	1	no
XLOC_000819	XLOC_000819	FOS	chr10:86883738-86887170	B	F	NOTEST	190.909	190.138	-0.00584108	0	1	1	no
XLOC_011400	XLOC_011400	CAND1	chr5:46719645-46753948	B	F	OK	963.147	189.358	-2.34664	-0.996318	0.29485	0.462205	no
XLOC_005369	XLOC_005369	CRK	chr19:23139101-23159120	B	F	NOTEST	13.533	189.027	3.80404	0	1	1	no
XLOC_003110	XLOC_003110	SCN2B	chr15:29291351-29303255	B	F	OK	957.387	185.943	-2.36424	-1.13097	0.2132	0.462205	no
XLOC_012363	XLOC_012363	UBE2D2	chr7:52414546-52457132	B	F	NOTEST	0	185.158	inf	0	1	1	no
XLOC_004958	XLOC_004958	HASPIN	chr19:25010756-25013740	B	F	NOTEST	0	185.084	inf	0	1	1	no
XLOC_011224	XLOC_011224	SYNGR1	chr5:111293865-111317965	B	F	NOTEST	0	184.831	inf	0	1	1	no
XLOC_001853	XLOC_001853	RAP2A	chr12:78507682-78546608	B	F	NOTEST	0	184.365	inf	0	1	1	no
XLOC_009240	XLOC_009240	CAPN1	chr29:44063462-44089990	B	F	NOTEST	0	183.893	inf	0	1	1	no
XLOC_010688	XLOC_010688	CAV2	chr4:52230673-52235915	B	F	NOTEST	0	179.763	inf	0	1	1	no
XLOC_012261	XLOC_012261	LMNB2	chr7:22428090-22448438	B	F	NOTEST	0	179.29	inf	0	1	1	no
XLOC_012048	XLOC_012048	HGFAC	chr6:106365303-107356641	B	F	NOTEST	0	177.239	inf	0	1	1	no
XLOC_011328	XLOC_011328	HOXC12	chr5:26234885-26236477	B	F	NOTEST	134.373	177.141	0.398652	0	1	1	no
XLOC_003469	XLOC_003469	BATF3	chr16:72740450-72753761	B	F	NOTEST	0	177.141	inf	0	1	1	no
XLOC_002011	XLOC_002011	ITIH5	chr13:16278274-16404468	B	F	NOTEST	13.9573	176.374	3.65955	0	1	1	no
XLOC_004268	XLOC_004268	NUDT19	chr18:43336311-43342666	B	F	NOTEST	0	176.251	inf	0	1	1	no
XLOC_004140	XLOC_004140	DNAAF1	chr18:10451443-10472160	B	F	NOTEST	0	176.01	inf	0	1	1	no
XLOC_000718	XLOC_000718	PPIB	chr10:45875013-45886880	B	F	NOTEST	0	175.879	inf	0	1	1	no
XLOC_003987	XLOC_003987	ORAI1	chr17:55858839-55873788	B	F	NOTEST	0	175.499	inf	0	1	1	no
XLOC_010243	XLOC_010243	AK4	chr3:80491322-80582219	B	F	NOTEST	0	174.652	inf	0	1	1	no
XLOC_006644	XLOC_006644	STOML1	chr21:35027785-35036053	B	F	NOTEST	0	174.55	inf	0	1	1	no
XLOC_013442	XLOC_013442	ESR1	chr9:89967416-90256185	B	F	NOTEST	87.268	173.891	0.994659	0	1	1	no
XLOC_000208	XLOC_000208	PAQR9	chr1:127041079-127043159	B	F	NOTEST	357.363	172.315	-1.05234	0	1	1	no
XLOC_012318	XLOC_012318	ARID3A	chr7:45084726-45114518	B	F	NOTEST	19.8951	171.843	3.11061	0	1	1	no
XLOC_009368	XLOC_009368	HEPACAM	chr29:28751156-28767534	B	F	NOTEST	39.7049	171.476	2.11062	0	1	1	no
XLOC_006259	XLOC_006259	DCDC2B	chr2:122141904-122146489	B	F	NOTEST	0	171.004	inf	0	1	1	no
XLOC_001603	XLOC_001603	TCF23	chr11:72470282-72474442	B	F	NOTEST	96.6487	170.884	0.822195	0	1	1	no
XLOC_005007	XLOC_005007	TMEM88	chr19:28156791-28157771	B	F	NOTEST	0	170.77	inf	0	1	1	no
XLOC_003828	XLOC_003828	ACADS	chr17:65220604-65237484	B	F	NOTEST	0	170.718	inf	0	1	1	no
XLOC_007230	XLOC_007230	GRM7	chr22:18701583-19647970	B	F	NOTEST	11.58	169.506	3.87163	0	1	1	no
XLOC_000237	XLOC_000237	UBASH3A	chr1:144257057-144297829	B	F	NOTEST	23.0785	168.581	2.86882	0	1	1	no
XLOC_011729	XLOC_011729	TSPAN5	chr6:27333478-27512869	B	F	NOTEST	143.883	166.843	0.213597	0	1	1	no
XLOC_004842	XLOC_004842	RPS9	chr18:63381414-63388728	B	F	NOTEST	0	166.183	inf	0	1	1	no
XLOC_008930	XLOC_008930	RUFY2	chr28:24960875-24963080	B	F	NOTEST	0	165.704	inf	0	1	1	no
XLOC_004835	XLOC_004835	ZNF628	chr18:62475321-62481823	B	F	OK	635.257	164.836	-1.94631	-0.891903	0.3197	0.462205	no
XLOC_010131	XLOC_010131	MAGI3	chr3:29849954-30117829	B	F	NOTEST	0	164.098	inf	0	1	1	no
XLOC_005815	XLOC_005815	MCM6	chr2:61821929-61856346	B	F	NOTEST	0	163.71	inf	0	1	1	no
XLOC_004651	XLOC_004651	ATXN1L	chr18:39373802-39381731	B	F	NOTEST	9.74465	162.142	4.05651	0	1	1	no
XLOC_002849	XLOC_002849	NCAM1	chr15:23807380-24165753	B	F	OK	947.588	162.071	-2.54764	-1.11922	0.32095	0.462205	no
XLOC_005785	XLOC_005785	GCG	chr2:34398010-34408393	B	F	NOTEST	97.9749	161.943	0.725	0	1	1	no
XLOC_009466	XLOC_009466	MAP3K11	chr29:44444054-44460617	B	F	NOTEST	162.301	161.929	-0.00331343	0	1	1	no
XLOC_004160	XLOC_004160	SPIRE2	chr18:14694398-14723121	B	F	NOTEST	0	161.919	inf	0	1	1	no
XLOC_013430	XLOC_013430	SAMD5	chr9:85917824-86020619	B	F	NOTEST	0	161.771	inf	0	1	1	no
XLOC_000011	XLOC_000011	CFAP298	chr1:2204894-2216522	B	F	NOTEST	0	161.462	inf	0	1	1	no
XLOC_002383	XLOC_002383	ABHD16B	chr13:54428988-54430673	B	F	OK	666.55	160.76	-2.05181	-0.983661	0.25335	0.462205	no
XLOC_006609	XLOC_006609	KLF13	chr21:28220561-28221094	B	F	NOTEST	122.198	159.717	0.386303	0	1	1	no
XLOC_002096	XLOC_002096	ADRA1D	chr13:51370889-51392113	B	F	NOTEST	29.9256	158.795	2.40772	0	1	1	no
XLOC_003289	XLOC_003289	B3GAT1	chr15:85016077-85023350	B	F	NOTEST	0	158.087	inf	0	1	1	no
XLOC_010965	XLOC_010965	IL22	chr5:45721766-45727534	B	F	NOTEST	0	157.885	inf	0	1	1	no
XLOC_006441	XLOC_006441	LPCAT1	chr20:71144852-71167619	B	F	NOTEST	0	157.729	inf	0	1	1	no
XLOC_005610	XLOC_005610	PYY2	chr19:44456885-44458077	B	F	NOTEST	0	156.928	inf	0	1	1	no
XLOC_000594	XLOC_000594	SMAD6	chr10:13507073-13583546	B	F	NOTEST	176.777	156.612	-0.174734	0	1	1	no
XLOC_006615	XLOC_006615	OTUD7A	chr21:30596445-30754025	B	F	NOTEST	156.883	156.466	-0.00384267	0	1	1	no
XLOC_011743	XLOC_011743	SOD3	chr6:45927553-45930821	B	F	NOTEST	47.1899	156.048	1.72544	0	1	1	no
XLOC_002502	XLOC_002502	KCNG1	chr13:79646132-79651314	B	F	NOTEST	260.672	155.713	-0.743345	0	1	1	no
XLOC_012524	XLOC_012524	LOC534967	chr7:8585119-8616384	B	F	NOTEST	0	155.593	inf	0	1	1	no
XLOC_000596	XLOC_000596	MAP2K5	chr10:14354648-14626133	B	F	NOTEST	263.206	155.202	-0.762043	0	1	1	no
XLOC_004095	XLOC_004095	THAP7	chr17:74054343-74490537	B	F	NOTEST	0	155.108	inf	0	1	1	no
XLOC_011274	XLOC_011274	SELENOO	chr5:119771343-119791796	B	F	NOTEST	127.186	154.892	0.284317	0	1	1	no
XLOC_004326	XLOC_004326	ACTN4	chr18:48668481-48741351	B	F	NOTEST	0	154.77	inf	0	1	1	no
XLOC_010395	XLOC_010395	PPP1R9A	chr4:12038498-12381524	B	F	NOTEST	313.551	154.146	-1.0244	0	1	1	no
XLOC_012686	XLOC_012686	PFN3	chr7:40254113-40254661	B	F	OK	1764.7	153.855	-3.51978	-1.64799	0.21435	0.462205	no
XLOC_001872	XLOC_001872	ING1	chr12:89339067-89340019	B	F	NOTEST	58.2293	153.756	1.40083	0	1	1	no
XLOC_003768	XLOC_003768	DHX37	chr17:53092134-53122862	B	F	NOTEST	0	152.481	inf	0	1	1	no
XLOC_005518	XLOC_005518	ATP5MC1	chr19:38253558-38255681	B	F	NOTEST	348.61	151.994	-1.1976	0	1	1	no
XLOC_013154	XLOC_013154	FAM214B	chr8:59773127-59784218	B	F	NOTEST	0	151.488	inf	0	1	1	no
XLOC_004164	XLOC_004164	DEF8	chr18:14775249-14789108	B	F	NOTEST	0	151.359	inf	0	1	1	no
XLOC_012256	XLOC_012256	LOC618071	chr7:21665538-21667783	B	F	NOTEST	0	151.305	inf	0	1	1	no
XLOC_005833	XLOC_005833	GLI2	chr2:72977074-73168449	B	F	NOTEST	9.86087	150.947	3.93618	0	1	1	no
XLOC_009812	XLOC_009812	DIRAS3	chr3:77571198-77573844	B	F	NOTEST	129.95	150.776	0.214446	0	1	1	no
XLOC_010144	XLOC_010144	KCNC4	chr3:33302948-33325104	B	F	NOTEST	0	150.721	inf	0	1	1	no
XLOC_004266	XLOC_004266	PDCD5	chr18:43254167-43260907	B	F	NOTEST	0	150.177	inf	0	1	1	no
XLOC_001371	XLOC_001371	ENDOG	chr11:99314599-99318326	B	F	NOTEST	226.043	149.546	-0.596008	0	1	1	no
XLOC_012628	XLOC_012628	GIPC3	chr7:21573036-21573786	B	F	NOTEST	0	149.458	inf	0	1	1	no
XLOC_003861	XLOC_003861	SLC35E4	chr17:71733168-71739630	B	F	NOTEST	32.1268	149.111	2.21453	0	1	1	no
XLOC_003140	XLOC_003140	KCNC1	chr15:35272149-35317245	B	F	NOTEST	0	148.905	inf	0	1	1	no
XLOC_012873	XLOC_012873	CCDC25	chr8:10889708-10919924	B	F	NOTEST	0	148.872	inf	0	1	1	no
XLOC_006397	XLOC_006397	HMGCS1,TRH	chr20:31451293-31477033	B	F	NOTEST	0	148.763	inf	0	1	1	no
XLOC_012218	XLOC_012218	TUBB4A	chr7:19126798-19622975	B	F	NOTEST	0	148.472	inf	0	1	1	no
XLOC_007679	XLOC_007679	PPT2	chr23:27028164-27035589	B	F	NOTEST	0	148.394	inf	0	1	1	no
XLOC_001084	XLOC_001084	PNMA1	chr10:85511320-85513973	B	F	NOTEST	0	147.918	inf	0	1	1	no
XLOC_006042	XLOC_006042	ARHGEF19	chr2:136480736-136491545	B	F	NOTEST	17.0961	147.736	3.11129	0	1	1	no
XLOC_013379	XLOC_013379	POU3F2	chr9:51603894-51604245	B	F	NOTEST	0	147.392	inf	0	1	1	no
XLOC_001051	XLOC_001051	TIMM9	chr10:70929688-70945858	B	F	NOTEST	0	147.334	inf	0	1	1	no
XLOC_004894	XLOC_004894	CCL3	chr19:14673969-14675478	B	F	NOTEST	0	146.716	inf	0	1	1	no
XLOC_008691	XLOC_008691	ATP5MD	chr26:24211947-24231943	B	F	NOTEST	0	146.716	inf	0	1	1	no
XLOC_012503	XLOC_012503	MAP1S	chr7:5335659-5367540	B	F	NOTEST	0	146.005	inf	0	1	1	no
XLOC_010805	XLOC_010805	FAM131B	chr4:107559653-107567847	B	F	NOTEST	24.4174	145.899	2.57899	0	1	1	no
XLOC_013584	XLOC_013584	SF3B5	chr9:82549525-82550198	B	F	NOTEST	0	145.311	inf	0	1	1	no
XLOC_007354	XLOC_007354	CHST13	chr22:61123414-61130341	B	F	OK	500.823	145.3	-1.78526	-0.860476	0.2397	0.462205	no
XLOC_000031	XLOC_000031	HSPA13	chr1:22290119-22300233	B	F	NOTEST	0	144.683	inf	0	1	1	no
XLOC_005123	XLOC_005123	CNP	chr19:42774248-42780091	B	F	NOTEST	0	144.57	inf	0	1	1	no
XLOC_012634	XLOC_012634	GNA11	chr7:21937771-21953533	B	F	NOTEST	36.2241	144.009	1.99114	0	1	1	no
XLOC_009496	XLOC_009496	CABP2	chr29:46042200-46046958	B	F	NOTEST	0	143.345	inf	0	1	1	no
XLOC_010363	XLOC_010363	ARL4C	chr3:114715052-114716812	B	F	NOTEST	30.8016	142.992	2.21486	0	1	1	no
XLOC_004660	XLOC_004660	CEBPA	chr18:43928609-43929840	B	F	NOTEST	43.104	142.635	1.72643	0	1	1	no
XLOC_012055	XLOC_012055	ADD1	chr6:107929463-108018620	B	F	NOTEST	0	142.178	inf	0	1	1	no
XLOC_005802	XLOC_005802	ARL5A	chr2:44468904-44491774	B	F	NOTEST	178.467	141.913	-0.330656	0	1	1	no
XLOC_009460	XLOC_009460	ZNHIT2	chr29:43986565-43987804	B	F	NOTEST	0	141.588	inf	0	1	1	no
XLOC_012453	XLOC_012453	NR2F1	chr7:95453276-95464060	B	F	NOTEST	53.1213	141.02	1.40854	0	1	1	no
XLOC_012473	XLOC_012473	RNF187	chr7:2453799-2457284	B	F	NOTEST	0	140.813	inf	0	1	1	no
XLOC_003320	XLOC_003320	LYPLAL1	chr16:23350278-23382371	B	F	NOTEST	0	140.53	inf	0	1	1	no
XLOC_007982	XLOC_007982	PDIA2	chr25:309844-312517	B	F	NOTEST	35.2585	140.194	1.99138	0	1	1	no
XLOC_000908	XLOC_000908	LTB4R2	chr10:20692298-20704721	B	F	NOTEST	0	140.173	inf	0	1	1	no
XLOC_000525	XLOC_000525	ITGB2	chr1:145104431-145133581	B	F	NOTEST	17.4505	139.191	2.99573	0	1	1	no
XLOC_009190	XLOC_009190	LRRC10B	chr29:40674001-40676161	B	F	NOTEST	0	138.136	inf	0	1	1	no
XLOC_002520	XLOC_002520	DGAT1	chr14:1795424-1804838	B	F	NOTEST	207.867	137.882	-0.592227	0	1	1	no
XLOC_007149	XLOC_007149	SLC6A11	chr22:55497663-55623261	B	F	NOTEST	0	137.656	inf	0	1	1	no
XLOC_012186	XLOC_012186	TIMM29	chr7:16593457-16595367	B	F	NOTEST	88.7443	137.356	0.630193	0	1	1	no
XLOC_011202	XLOC_011202	PDXP	chr5:110000367-110006139	B	F	NOTEST	77.5033	137.181	0.823753	0	1	1	no
XLOC_008555	XLOC_008555	CNNM2	chr26:23795435-23972895	B	F	NOTEST	58.8825	137.049	1.21879	0	1	1	no
XLOC_008700	XLOC_008700	SPRN	chr26:25469309-26398291	B	F	NOTEST	0	136.456	inf	0	1	1	no
XLOC_012094	XLOC_012094	HIST3H2A	chr7:2485680-2487189	B	F	NOTEST	136.966	136.173	-0.00837389	0	1	1	no
XLOC_005666	XLOC_005666	NPB	chr19:51601520-51601969	B	F	NOTEST	0	136.093	inf	0	1	1	no
XLOC_004706	XLOC_004706	TTC9B	chr18:49888144-49890488	B	F	NOTEST	0	135.977	inf	0	1	1	no
XLOC_003209	XLOC_003209	KLHL35	chr15:55380884-55387365	B	F	NOTEST	116.759	135.546	0.215251	0	1	1	no
XLOC_010595	XLOC_010595	GIMAP5	chr4:114127187-114137742	B	F	NOTEST	0	135.497	inf	0	1	1	no
XLOC_002813	XLOC_002813	DCUN1D5	chr15:5718671-5747360	B	F	NOTEST	40.7517	134.904	1.72701	0	1	1	no
XLOC_012116	XLOC_012116	JUND	chr7:4859845-4861601	B	F	NOTEST	115.81	134.45	0.215309	0	1	1	no
XLOC_003239	XLOC_003239	ALX4	chr15:75360872-75363907	B	F	OK	615.499	134.407	-2.19515	-1.04836	0.3725	0.47014	no
XLOC_007997	XLOC_007997	TMEM204	chr25:1194759-1207351	B	F	NOTEST	67.3376	133.909	0.991766	0	1	1	no
XLOC_009786	XLOC_009786	SYDE2	chr3:59081327-59119092	B	F	NOTEST	0	133.685	inf	0	1	1	no
XLOC_006705	XLOC_006705	CCNK	chr21:66159546-66175336	B	F	NOTEST	140.839	133.675	-0.0753156	0	1	1	no
XLOC_002545	XLOC_002545	ST3GAL1	chr14:8970644-8985785	B	F	NOTEST	100.64	133.426	0.406833	0	1	1	no
XLOC_002619	XLOC_002619	SYBU	chr14:56953458-56997971	B	F	NOTEST	0	132.984	inf	0	1	1	no
XLOC_007057	XLOC_007057	CHDH	chr22:47692468-47717179	B	F	NOTEST	30.7412	132.865	2.11171	0	1	1	no
XLOC_004712	XLOC_004712	NUMBL	chr18:50226764-50251494	B	F	NOTEST	46.0965	132.821	1.52675	0	1	1	no
XLOC_003106	XLOC_003106	BACE1	chr15:28400684-28422342	B	F	NOTEST	19.9896	132.813	2.73207	0	1	1	no
XLOC_000895	XLOC_000895	LARP6	chr10:17662467-17669431	B	F	NOTEST	28.542	132.553	2.21541	0	1	1	no
XLOC_006807	XLOC_006807	KLHL25	chr21:16946193-16960419	B	F	NOTEST	24.9302	132.4	2.40894	0	1	1	no
XLOC_009314	XLOC_009314	POLR2L	chr29:50689637-50694425	B	F	NOTEST	0	132.149	inf	0	1	1	no
XLOC_004329	XLOC_004329	ACP7	chr18:49094424-49108117	B	F	NOTEST	0	132.132	inf	0	1	1	no
XLOC_000915	XLOC_000915	RNF31	chr10:20826443-20837713	B	F	NOTEST	39.6374	131.829	1.73373	0	1	1	no
XLOC_007840	XLOC_007840	EMILIN2	chr24:37496730-37556313	B	F	NOTEST	37.1462	131.798	1.82704	0	1	1	no
XLOC_013886	XLOC_013886	VEGFD	chrX:135366418-135410970	B	F	NOTEST	0	131.624	inf	0	1	1	no
XLOC_006325	XLOC_006325	HTR6	chr2:133610638-133623061	B	F	NOTEST	0	131.345	inf	0	1	1	no
XLOC_005732	XLOC_005732	HS6ST1	chr2:4111870-4149372	B	F	NOTEST	158.541	131.233	-0.272723	0	1	1	no
XLOC_006529	XLOC_006529	EGFLAM	chr20:35999048-36178472	B	F	NOTEST	0	131.14	inf	0	1	1	no
XLOC_005819	XLOC_005819	LYPD1	chr2:65216982-65279810	B	F	NOTEST	0	130.786	inf	0	1	1	no
XLOC_007191	XLOC_007191	DYNC1LI1	chr22:7045914-7098962	B	F	NOTEST	0	130.235	inf	0	1	1	no
XLOC_006837	XLOC_006837	AP3B2	chr21:23429311-23466211	B	F	NOTEST	65.133	129.978	0.996809	0	1	1	no
XLOC_010528	XLOC_010528	SND1	chr4:92679168-93108508	B	F	NOTEST	292.135	129.531	-1.17333	0	1	1	no
XLOC_001598	XLOC_001598	TRIM54	chr11:72327350-72348528	B	F	NOTEST	0	129.417	inf	0	1	1	no
XLOC_012156	XLOC_012156	FARSA	chr7:13741742-13751840	B	F	NOTEST	138.525	128.684	-0.106315	0	1	1	no
XLOC_000564	XLOC_000564	CDO1	chr10:4608175-4608558	B	F	NOTEST	198.726	128.425	-0.629852	0	1	1	no
XLOC_002937	XLOC_002937	TRIM3	chr15:47193827-47219562	B	F	NOTEST	0	128.412	inf	0	1	1	no
XLOC_002518	XLOC_002518	CPSF1	chr14:1728206-1742668	B	F	NOTEST	0	128.309	inf	0	1	1	no
XLOC_007323	XLOC_007323	CLEC3B	chr22:54791196-54797301	B	F	NOTEST	0	127.901	inf	0	1	1	no
XLOC_006944	XLOC_006944	ANKRD9	chr21:68908372-68911835	B	F	NOTEST	0	127.863	inf	0	1	1	no
XLOC_011659	XLOC_011659	CDPF1	chr5:117240030-117248391	B	F	NOTEST	0	127.679	inf	0	1	1	no
XLOC_005962	XLOC_005962	SERINC2	chr2:122784557-122889605	B	F	NOTEST	128.767	127.373	-0.0157052	0	1	1	no
XLOC_012632	XLOC_012632	NCLN	chr7:21870308-21882869	B	F	NOTEST	27.3289	126.945	2.21571	0	1	1	no
XLOC_009184	XLOC_009184	PGA5	chr29:40456335-40466768	B	F	NOTEST	0	126.916	inf	0	1	1	no
XLOC_009973	XLOC_009973	POGK	chr3:2107181-2126252	B	F	NOTEST	89.0318	126.914	0.511457	0	1	1	no
XLOC_009739	XLOC_009739	AMIGO1	chr3:34054794-34060289	B	F	NOTEST	85.7349	126.809	0.564706	0	1	1	no
XLOC_007401	XLOC_007401	APOBEC2	chr23:14985520-14998187	B	F	NOTEST	191.492	126.631	-0.596657	0	1	1	no
XLOC_002241	XLOC_002241	SNX21	chr13:75322275-75326903	B	F	NOTEST	96.4851	126.526	0.391058	0	1	1	no
XLOC_011473	XLOC_011473	C5H12orf73	chr5:67960358-67967214	B	F	NOTEST	96.0902	126.016	0.391145	0	1	1	no
XLOC_012200	XLOC_012200	TRAPPC5	chr7:17750386-17752622	B	F	NOTEST	0	125.258	inf	0	1	1	no
XLOC_007226	XLOC_007226	SETD5	chr22:17174693-17217707	B	F	NOTEST	15.0486	125.245	3.05705	0	1	1	no
XLOC_003247	XLOC_003247	CHRM4	chr15:77249973-77254055	B	F	NOTEST	0	124.962	inf	0	1	1	no
XLOC_007947	XLOC_007947	ST8SIA5	chr24:46884520-46951725	B	F	NOTEST	23.5003	124.836	2.40929	0	1	1	no
XLOC_003176	XLOC_003176	LOC616948,TRIM5	chr15:48428343-48489384	B	F	NOTEST	0	124.556	inf	0	1	1	no
XLOC_001776	XLOC_001776	ARL11	chr12:19275073-19276925	B	F	NOTEST	0	124.21	inf	0	1	1	no
XLOC_007433	XLOC_007433	TMEM151B	chr23:17891618-17895776	B	F	NOTEST	31.175	124.042	1.99237	0	1	1	no
XLOC_002160	XLOC_002160	HCK	chr13:62106256-62151619	B	F	NOTEST	0	123.793	inf	0	1	1	no
XLOC_003655	XLOC_003655	ADIPOR1	chr16:55521390-55527455	B	F	NOTEST	0	123.746	inf	0	1	1	no
XLOC_009520	XLOC_009520	TSPAN4	chr29:50560711-50570675	B	F	NOTEST	37.244	123.365	1.72786	0	1	1	no
XLOC_003726	XLOC_003726	FBXW7	chr17:5298963-5332295	B	F	NOTEST	0	123.216	inf	0	1	1	no
XLOC_009698	XLOC_009698	ZNF697	chr3:23794922-23798630	B	F	NOTEST	309.457	123.135	-1.3295	0	1	1	no
XLOC_006689	XLOC_006689	SERPINA3-1,SERPINA3-2	chr21:59822519-59830426	B	F	NOTEST	0	123.065	inf	0	1	1	no
XLOC_012715	XLOC_012715	SBNO2	chr7:45208808-45247465	B	F	NOTEST	9.64919	122.023	3.6606	0	1	1	no
XLOC_008040	XLOC_008040	NUDT16L1	chr25:3802676-3820051	B	F	NOTEST	30.6588	122	1.9925	0	1	1	no
XLOC_007650	XLOC_007650	ADGRF5	chr23:20052362-20128180	B	F	NOTEST	0	121.929	inf	0	1	1	no
XLOC_002734	XLOC_002734	CRH	chr14:32213512-32215194	B	F	NOTEST	0	121.522	inf	0	1	1	no
XLOC_004235	XLOC_004235	THAP11	chr18:35472715-35474390	B	F	NOTEST	60.9946	121.36	0.992539	0	1	1	no
XLOC_007754	XLOC_007754	PRP-VII	chr23:34531401-34873060	B	F	NOTEST	0	120.573	inf	0	1	1	no
XLOC_005978	XLOC_005978	AHDC1	chr2:126344032-126355000	B	F	NOTEST	18.0741	120.309	2.73475	0	1	1	no
XLOC_000271	XLOC_000271	GALNT15	chr1:154923158-154969397	B	F	NOTEST	60.2663	120.286	0.997047	0	1	1	no
XLOC_007093	XLOC_007093	MON1A	chr22:50912975-50924039	B	F	NOTEST	77.1589	119.502	0.631136	0	1	1	no
XLOC_005542	XLOC_005542	NEUROD2	chr19:40632829-40636954	B	F	NOTEST	32.6605	119.423	1.87047	0	1	1	no
XLOC_004097	XLOC_004097	SLC7A4	chr17:74054343-74490537	B	F	NOTEST	89.8944	119.403	0.409536	0	1	1	no
XLOC_010798	XLOC_010798	PRSS37	chr4:105909790-105915720	B	F	NOTEST	0	119.33	inf	0	1	1	no
XLOC_002626	XLOC_002626	LRP12	chr14:62215197-62305653	B	F	NOTEST	0	119.307	inf	0	1	1	no
XLOC_000968	XLOC_000968	INO80	chr10:36618284-36742002	B	F	NOTEST	44.7964	119.306	1.41321	0	1	1	no
XLOC_009145	XLOC_009145	LOC787625	chr29:27770677-27771604	B	F	NOTEST	0	119.023	inf	0	1	1	no
XLOC_004036	XLOC_004036	USP30	chr17:66239944-66263958	B	F	NOTEST	16.2671	118.963	2.87048	0	1	1	no
XLOC_010706	XLOC_010706	ADCYAP1R1	chr4:65670542-65729276	B	F	NOTEST	0	118.759	inf	0	1	1	no
XLOC_002482	XLOC_002482	PLTP	chr13:75368316-75384734	B	F	NOTEST	0	118.584	inf	0	1	1	no
XLOC_002218	XLOC_002218	TOX2	chr13:73188593-73196853	B	F	NOTEST	0	118.35	inf	0	1	1	no
XLOC_011283	XLOC_011283	PANX2	chr5:121176166-121178484	B	F	NOTEST	0	117.872	inf	0	1	1	no
XLOC_007655	XLOC_007655	RHAG	chr23:22088740-22109658	B	F	NOTEST	0	117.809	inf	0	1	1	no
XLOC_012518	XLOC_012518	AP1M1	chr7:7820649-7850254	B	F	NOTEST	154.983	117.64	-0.397737	0	1	1	no
XLOC_005742	XLOC_005742	ORMDL1	chr2:6511309-6523391	B	F	NOTEST	0	117.233	inf	0	1	1	no
XLOC_005844	XLOC_005844	PLCL1	chr2:86717861-87087608	B	F	NOTEST	31.0508	117.097	1.915	0	1	1	no
XLOC_010145	XLOC_010145	SLC6A17	chr3:33334403-33373481	B	F	NOTEST	0	117.083	inf	0	1	1	no
XLOC_001539	XLOC_001539	NCK2	chr11:45780699-45829966	B	F	NOTEST	0	116.971	inf	0	1	1	no
XLOC_005560	XLOC_005560	KRT20	chr19:41720236-41731802	B	F	NOTEST	0	116.388	inf	0	1	1	no
XLOC_001069	XLOC_001069	PIGH	chr10:79811031-79819504	B	F	OK	4484.21	116.269	-5.26932	-2.23449	0.5101	0.534529	no
XLOC_006925	XLOC_006925	SERPINA11	chr21:59650973-59664635	B	F	NOTEST	0	116.038	inf	0	1	1	no
XLOC_010719	XLOC_010719	EVX1	chr4:69252419-69255793	B	F	NOTEST	0	115.821	inf	0	1	1	no
XLOC_005607	XLOC_005607	MPP2	chr19:44387967-44412456	B	F	NOTEST	0	115.664	inf	0	1	1	no
XLOC_002333	XLOC_002333	THBD	chr13:42217370-42221004	B	F	NOTEST	26.6301	115.137	2.11222	0	1	1	no
XLOC_003068	XLOC_003068	VPS26B	chr15:84839104-84855877	B	F	NOTEST	19.2419	115.075	2.58025	0	1	1	no
XLOC_008625	XLOC_008625	DKK1	chr26:6853316-6855767	B	F	NOTEST	0	115.031	inf	0	1	1	no
XLOC_012418	XLOC_012418	HAND1	chr7:67715958-67719275	B	F	NOTEST	28.7726	114.53	1.99296	0	1	1	no
XLOC_001517	XLOC_001517	RTN4	chr11:37575263-37649757	B	F	NOTEST	64.5686	114.37	0.824806	0	1	1	no
XLOC_001530	XLOC_001530	MRPL19	chr11:43885449-43896122	B	F	NOTEST	0	114.319	inf	0	1	1	no
XLOC_009679	XLOC_009679	LOC504599	chr3:20823725-20824139	B	F	NOTEST	0	114.156	inf	0	1	1	no
XLOC_005832	XLOC_005832	INHBB	chr2:72523470-72529070	B	F	NOTEST	280.773	114.086	-1.29928	0	1	1	no
XLOC_004417	XLOC_004417	SELENOW	chr18:55112227-55116595	B	F	NOTEST	0	114.039	inf	0	1	1	no
XLOC_010812	XLOC_010812	ZNF777	chr4:113238977-113261531	B	F	NOTEST	85.2913	113.393	0.41086	0	1	1	no
XLOC_013171	XLOC_013171	SHB	chr8:62466445-62601823	B	F	NOTEST	42.4537	112.803	1.40984	0	1	1	no
XLOC_005763	XLOC_005763	ATP5MC3	chr2:21702149-21705266	B	F	NOTEST	0	112.189	inf	0	1	1	no
XLOC_001130	XLOC_001130	CNNM4	chr11:2690658-2725964	B	F	NOTEST	189.996	112.188	-0.760056	0	1	1	no
XLOC_001827	XLOC_001827	GJB6	chr12:36310778-36318422	B	F	NOTEST	0	111.751	inf	0	1	1	no
XLOC_006784	XLOC_006784	ASPG	chr21:70269909-70292675	B	F	NOTEST	0	111.496	inf	0	1	1	no
XLOC_005016	XLOC_005016	NTN1	chr19:29084418-29269338	B	F	NOTEST	27.9729	111.362	1.99316	0	1	1	no
XLOC_010012	XLOC_010012	DUSP23	chr3:10029473-10030882	B	F	NOTEST	0	110.987	inf	0	1	1	no
XLOC_011034	XLOC_011034	TMPO	chr5:63027193-63052822	B	F	NOTEST	0	110.878	inf	0	1	1	no
XLOC_001422	XLOC_001422	IFITM5	chr11:107202289-107203659	B	F	NOTEST	252.869	110.789	-1.19058	0	1	1	no
XLOC_004598	XLOC_004598	CCDC102A	chr18:25580586-25602166	B	F	NOTEST	290.777	110.382	-1.3974	0	1	1	no
XLOC_012568	XLOC_012568	SPC24	chr7:16811447-16817517	B	F	NOTEST	251.501	110.199	-1.19045	0	1	1	no
XLOC_003571	XLOC_003571	SELP	chr16:38049257-38080860	B	F	NOTEST	36.8306	110.147	1.58045	0	1	1	no
XLOC_012374	XLOC_012374	HARS2	chr7:53500351-53507322	B	F	NOTEST	0	109.259	inf	0	1	1	no
XLOC_008077	XLOC_008077	EEF2K	chr25:20115007-20165902	B	F	NOTEST	0	109.237	inf	0	1	1	no
XLOC_007001	XLOC_007001	KLHL40	chr22:15444469-15451281	B	F	OK	793.006	108.874	-2.86467	-1.35427	0.24955	0.462205	no
XLOC_009305	XLOC_009305	ASCL2	chr29:49955759-49957635	B	F	NOTEST	0	108.779	inf	0	1	1	no
XLOC_013511	XLOC_013511	MARCKS	chr9:37023770-37026571	B	F	NOTEST	0	108.557	inf	0	1	1	no
XLOC_010258	XLOC_010258	BSND	chr3:91901852-91911965	B	F	NOTEST	0	108.43	inf	0	1	1	no
XLOC_004541	XLOC_004541	MAF	chr18:6551019-6552879	B	F	NOTEST	271.845	108.238	-1.32858	0	1	1	no
XLOC_009517	XLOC_009517	TNNI2	chr29:50285048-50287648	B	F	NOTEST	82.2023	108.088	0.394954	0	1	1	no
XLOC_010396	XLOC_010396	ASB4	chr4:12597837-12699701	B	F	NOTEST	0	108.018	inf	0	1	1	no
XLOC_001692	XLOC_001692	IER5L	chr11:99644906-99646485	B	F	NOTEST	0	107.923	inf	0	1	1	no
XLOC_001687	XLOC_001687	ZER1	chr11:99255600-99284282	B	F	NOTEST	54.0631	107.796	0.995587	0	1	1	no
XLOC_003141	XLOC_003141	MYOD1	chr15:35331398-35334046	B	F	NOTEST	0	107.484	inf	0	1	1	no
XLOC_012320	XLOC_012320	CNN2	chr7:45159982-45163658	B	F	NOTEST	0	107.472	inf	0	1	1	no
XLOC_007175	XLOC_007175	GATA2	chr22:60016984-60024586	B	F	OK	614.265	107.471	-2.51492	-1.16702	0.27495	0.462205	no
XLOC_005438	XLOC_005438	TP53	chr19:27985493-27997841	B	F	NOTEST	277.219	107.386	-1.36822	0	1	1	no
XLOC_012061	XLOC_012061	SPON2	chr6:109224625-109228237	B	F	NOTEST	0	106.988	inf	0	1	1	no
XLOC_001309	XLOC_001309	PFN4	chr11:75023804-75027667	B	F	NOTEST	0	106.784	inf	0	1	1	no
XLOC_003511	XLOC_003511	PM20D1	chr16:3438788-3463795	B	F	NOTEST	183.531	106.644	-0.783223	0	1	1	no
XLOC_000321	XLOC_000321	IFT57	chr1:53295476-53368940	B	F	NOTEST	0	106.214	inf	0	1	1	no
XLOC_000784	XLOC_000784	HSPA2	chr10:76992201-76994112	B	F	NOTEST	53.3048	106.129	0.993478	0	1	1	no
XLOC_005067	XLOC_005067	PHB	chr19:37828779-37839397	B	F	NOTEST	53.4558	105.949	0.986948	0	1	1	no
XLOC_005336	XLOC_005336	NOS2	chr19:19758763-19956549	B	F	NOTEST	36.7239	105.871	1.52752	0	1	1	no
XLOC_001373	XLOC_001373	PHYHD1	chr11:99441597-99458550	B	F	NOTEST	0	105.796	inf	0	1	1	no
XLOC_000940	XLOC_000940	TPPP2	chr10:26128306-26130477	B	F	NOTEST	0	105.691	inf	0	1	1	no
XLOC_011343	XLOC_011343	KRT89	chr5:27711061-27729751	B	F	NOTEST	0	105.601	inf	0	1	1	no
XLOC_002771	XLOC_002771	BAALC	chr14:63446260-63534092	B	F	NOTEST	0	105.273	inf	0	1	1	no
XLOC_010504	XLOC_010504	TMED4	chr4:77540573-77543352	B	F	NOTEST	0	105.129	inf	0	1	1	no
XLOC_004951	XLOC_004951	DPH1,OVCA2	chr19:23636130-23646340	B	F	OK	464.997	104.869	-2.14864	-0.917863	0.50675	0.534142	no
XLOC_012759	XLOC_012759	CD14	chr7:53447568-53448985	B	F	NOTEST	0	104.808	inf	0	1	1	no
XLOC_001935	XLOC_001935	GSX1	chr12:32444652-32446747	B	F	NOTEST	39.3657	104.277	1.40541	0	1	1	no
XLOC_005906	XLOC_005906	RETREG2	chr2:107850047-107855573	B	F	NOTEST	0	103.614	inf	0	1	1	no
XLOC_008291	XLOC_008291	CARHSP1	chr25:7734584-7746003	B	F	NOTEST	0	103.57	inf	0	1	1	no
XLOC_002010	XLOC_002010	KIN	chr13:16187649-16196406	B	F	NOTEST	0	103.345	inf	0	1	1	no
XLOC_001432	XLOC_001432	ADRA2B	chr11:2221055-2222399	B	F	NOTEST	0	103.317	inf	0	1	1	no
XLOC_008313	XLOC_008313	ABCC6	chr25:14577129-14643302	B	F	NOTEST	0	103.272	inf	0	1	1	no
XLOC_009747	XLOC_009747	OLFM3	chr3:41420908-41642411	B	F	NOTEST	129.389	103.058	-0.328261	0	1	1	no
XLOC_006442	XLOC_006442	CLPTM1L	chr20:71235490-71247878	B	F	NOTEST	132.97	103.033	-0.367995	0	1	1	no
XLOC_010196	XLOC_010196	BRDT	chr3:51546134-51565701	B	F	NOTEST	103.796	102.888	-0.0126729	0	1	1	no
XLOC_009304	XLOC_009304	KCNQ1	chr29:49781450-49781895	B	F	NOTEST	0	102.715	inf	0	1	1	no
XLOC_007714	XLOC_007714	BOLA,JSP.1	chr23:28330911-28506312	B	F	NOTEST	0	102.026	inf	0	1	1	no
XLOC_012655	XLOC_012655	ISOC1	chr7:26174295-26197424	B	F	NOTEST	0	101.981	inf	0	1	1	no
XLOC_005048	XLOC_005048	KCNJ12	chr19:35955795-35991035	B	F	NOTEST	76.6479	101.755	0.408785	0	1	1	no
XLOC_001255	XLOC_001255	RETSAT	chr11:49475070-49489800	B	F	NOTEST	0	101.232	inf	0	1	1	no
XLOC_005992	XLOC_005992	SLC30A2	chr2:127638454-127645772	B	F	NOTEST	0	101.133	inf	0	1	1	no
XLOC_003296	XLOC_003296	OPTC	chr16:1060373-1069426	B	F	NOTEST	30.4572	101.001	1.72951	0	1	1	no
XLOC_012120	XLOC_012120	INSL3	chr7:5252675-5254252	B	F	NOTEST	76.6371	100.868	0.396348	0	1	1	no
XLOC_002474	XLOC_002474	ELP	chr13:74484058-74486991	B	F	NOTEST	0	100.757	inf	0	1	1	no
XLOC_010264	XLOC_010264	TCEANC2	chr3:92701745-92745663	B	F	NOTEST	0	100.279	inf	0	1	1	no
XLOC_008244	XLOC_008244	NARFL	chr25:627453-633977	B	F	NOTEST	0	100.105	inf	0	1	1	no
XLOC_005708	XLOC_005708	OTOP2	chr19:57112191-57121003	B	F	NOTEST	90.4787	100.019	0.144625	0	1	1	no
XLOC_013526	XLOC_013526	SOBP	chr9:42923994-43070235	B	F	NOTEST	244.455	99.9695	-1.29001	0	1	1	no
XLOC_006959	XLOC_006959	CMC1	chr22:2685119-2763669	B	F	NOTEST	33.4027	99.9244	1.58087	0	1	1	no
XLOC_004321	XLOC_004321	C18H19orf33	chr18:48337452-48338292	B	F	NOTEST	0	99.8059	inf	0	1	1	no
XLOC_003030	XLOC_003030	LARGE2	chr15:76826957-76832382	B	F	NOTEST	0	99.687	inf	0	1	1	no
XLOC_005199	XLOC_005199	ALYREF	chr19:51609698-51613483	B	F	NOTEST	0	99.4619	inf	0	1	1	no
XLOC_005923	XLOC_005923	MRPL44	chr2:112851019-112858968	B	F	NOTEST	0	99.4075	inf	0	1	1	no
XLOC_009051	XLOC_009051	VSIR	chr28:27729163-28123449	B	F	NOTEST	239.715	99.375	-1.27036	0	1	1	no
XLOC_008384	XLOC_008384	VKORC1	chr25:27457363-27459608	B	F	NOTEST	0	99.0889	inf	0	1	1	no
XLOC_005706	XLOC_005706	CDR2L	chr19:57053364-57064917	B	F	NOTEST	0	99.0884	inf	0	1	1	no
XLOC_012140	XLOC_012140	GIPC1	chr7:12391793-12395710	B	F	NOTEST	149.146	98.929	-0.59226	0	1	1	no
XLOC_013631	XLOC_013631	THBS2	chr9:104731028-104763842	B	F	NOTEST	148.533	98.8302	-0.587762	0	1	1	no
XLOC_006842	XLOC_006842	CTSH	chr21:25675906-25696632	B	F	NOTEST	37.244	98.6924	1.40593	0	1	1	no
XLOC_007369	XLOC_007369	SLC39A7	chr23:7327197-7331684	B	F	NOTEST	190.954	98.6573	-0.952727	0	1	1	no
XLOC_012132	XLOC_012132	CYP4F2	chr7:8550499-8566437	B	F	NOTEST	0	98.613	inf	0	1	1	no
XLOC_009523	XLOC_009523	RPLP2	chr29:50768652-50770791	B	F	NOTEST	151.411	98.5644	-0.619327	0	1	1	no
XLOC_003843	XLOC_003843	CMKLR1	chr17:66827050-66828139	B	F	NOTEST	0	98.5096	inf	0	1	1	no
XLOC_010636	XLOC_010636	DLX5	chr4:14291964-14296237	B	F	NOTEST	0	98.3778	inf	0	1	1	no
XLOC_008837	XLOC_008837	VEGFC	chr27:6999516-7084944	B	F	NOTEST	0	98.0491	inf	0	1	1	no
XLOC_008982	XLOC_008982	RGR	chr28:39531570-39542180	B	F	NOTEST	0	97.8321	inf	0	1	1	no
XLOC_011615	XLOC_011615	SOX10	chr5:110261031-110280622	B	F	NOTEST	0	97.8133	inf	0	1	1	no
XLOC_004146	XLOC_004146	FOXC2	chr18:12422845-12425239	B	F	NOTEST	126.204	97.8088	-0.36772	0	1	1	no
XLOC_010362	XLOC_010362	DNAJB3	chr3:113907719-114031374	B	F	NOTEST	345.103	97.7814	-1.8194	0	1	1	no
XLOC_009310	XLOC_009310	H19	chr29:50150774-50153147	B	F	NOTEST	24.482	97.5221	1.99401	0	1	1	no
XLOC_012427	XLOC_012427	ADRA1B	chr7:73611116-73672127	B	F	NOTEST	58.75	97.4301	0.729779	0	1	1	no
XLOC_003076	XLOC_003076	PGR	chr15:8091830-8093247	B	F	NOTEST	330.674	97.3692	-1.76387	0	1	1	no
XLOC_004887	XLOC_004887	DHRS11	chr19:13237730-13247624	B	F	NOTEST	0	97.2924	inf	0	1	1	no
XLOC_012037	XLOC_012037	NKX6-1	chr6:101090296-101095292	B	F	NOTEST	49.0394	97.2678	0.988022	0	1	1	no
XLOC_013057	XLOC_013057	SLC31A2	chr8:104101560-104109954	B	F	NOTEST	183.271	97.1393	-0.915853	0	1	1	no
XLOC_012164	XLOC_012164	FBXW9	chr7:13922168-13927085	B	F	NOTEST	0	96.9405	inf	0	1	1	no
XLOC_004148	XLOC_004148	JPH3	chr18:13186022-13261250	B	F	NOTEST	97.0232	96.7572	-0.00396062	0	1	1	no
XLOC_013594	XLOC_013594	ULBP17	chr9:88231928-88500753	B	F	NOTEST	0	96.6602	inf	0	1	1	no
XLOC_003206	XLOC_003206	XRRA1	chr15:54931231-54968552	B	F	NOTEST	0	96.5765	inf	0	1	1	no
XLOC_000658	XLOC_000658	CCNB1IP1	chr10:26830646-26838482	B	F	NOTEST	29.0981	96.5161	1.72985	0	1	1	no
XLOC_008243	XLOC_008243	FBXL16	chr25:569039-605515	B	F	NOTEST	144.903	96.3643	-0.588512	0	1	1	no
XLOC_004615	XLOC_004615	RRAD	chr18:34746054-34749250	B	F	NOTEST	72.6186	96.2307	0.406159	0	1	1	no
XLOC_006583	XLOC_006583	NGRN	chr21:22060132-22066206	B	F	NOTEST	0	96.2152	inf	0	1	1	no
XLOC_007970	XLOC_007970	BCL2	chr24:61914151-62105526	B	F	NOTEST	0	96.0088	inf	0	1	1	no
XLOC_008842	XLOC_008842	CASP3	chr27:14084620-14110610	B	F	NOTEST	48.125	95.9882	0.996071	0	1	1	no
XLOC_011185	XLOC_011185	VWF	chr5:104603431-104727429	B	F	NOTEST	16.6158	95.9122	2.52916	0	1	1	no
XLOC_007513	XLOC_007513	LOC617875	chr23:31534730-31535523	B	F	NOTEST	0	95.8598	inf	0	1	1	no
XLOC_000240	XLOC_000240	CRYAA	chr1:144887618-144890446	B	F	NOTEST	0	95.7112	inf	0	1	1	no
XLOC_004143	XLOC_004143	CRISPLD2	chr18:10985131-11050906	B	F	NOTEST	0	95.6573	inf	0	1	1	no
XLOC_014162	XLOC_014162	MOSPD2	chrX:135804045-135892336	B	F	NOTEST	0	95.6439	inf	0	1	1	no
XLOC_005167	XLOC_005167	TANC2	chr19:48089630-48406633	B	F	NOTEST	0	95.4434	inf	0	1	1	no
XLOC_001441	XLOC_001441	COX5B	chr11:2916016-2918064	B	F	NOTEST	0	95.3018	inf	0	1	1	no
XLOC_001640	XLOC_001640	HPCAL1	chr11:87191208-87307998	B	F	NOTEST	28.6302	94.9718	1.72996	0	1	1	no
XLOC_002082	XLOC_002082	LOC515358	chr13:44229669-44230472	B	F	NOTEST	0	94.394	inf	0	1	1	no
XLOC_009333	XLOC_009333	MTNR1B	chr29:1871383-1886180	B	F	NOTEST	0	94.2962	inf	0	1	1	no
XLOC_012720	XLOC_012720	TCF3	chr7:45599592-45630734	B	F	NOTEST	31.2813	93.5949	1.58113	0	1	1	no
XLOC_007968	XLOC_007968	MC4R	chr24:59670130-59671928	B	F	NOTEST	141.058	93.5895	-0.591865	0	1	1	no
XLOC_012722	XLOC_012722	REXO1	chr7:45765018-45784173	B	F	NOTEST	10.8069	93.488	3.11283	0	1	1	no
XLOC_002870	XLOC_002870	PHLDB1	chr15:29476821-30075285	B	F	NOTEST	8.24229	93.2819	3.50048	0	1	1	no
XLOC_008160	XLOC_008160	HSPB1	chr25:34858437-34861035	B	F	NOTEST	0	92.9723	inf	0	1	1	no
XLOC_002473	XLOC_002473	MATN4	chr13:74358169-74381016	B	F	NOTEST	84.071	92.9693	0.145146	0	1	1	no
XLOC_004098	XLOC_004098	MZT2B	chr17:74054343-74490537	B	F	NOTEST	0	92.5541	inf	0	1	1	no
XLOC_010385	XLOC_010385	FZD1	chr4:8490675-8494830	B	F	NOTEST	243.179	92.4576	-1.39515	0	1	1	no
XLOC_012600	XLOC_012600	GPR108	chr7:18971359-18976632	B	F	NOTEST	92.9586	92.2298	-0.0113549	0	1	1	no
XLOC_004344	XLOC_004344	SNRPA	chr18:50299425-50310257	B	F	NOTEST	0	92.2298	inf	0	1	1	no
XLOC_001601	XLOC_001601	ATRAID	chr11:72405111-72409446	B	F	NOTEST	0	92.0024	inf	0	1	1	no
XLOC_006857	XLOC_006857	CHRNB4	chr21:31518369-31537227	B	F	NOTEST	0	91.9999	inf	0	1	1	no
XLOC_009447	XLOC_009447	RASGRP2	chr29:43590192-43602499	B	F	NOTEST	27.7216	91.972	1.73018	0	1	1	no
XLOC_006346	XLOC_006346	ATP6V0E1	chr20:4641617-4671634	B	F	NOTEST	0	91.5928	inf	0	1	1	no
XLOC_008248	XLOC_008248	TEKT4	chr25:871129-877122	B	F	NOTEST	0	91.5904	inf	0	1	1	no
XLOC_002462	XLOC_002462	TGM2	chr13:67663135-67697607	B	F	NOTEST	49.9963	91.4655	0.871407	0	1	1	no
XLOC_009057	XLOC_009057	OIT3	chr28:29074091-29105089	B	F	NOTEST	0	91.4571	inf	0	1	1	no
XLOC_009681	XLOC_009681	HJV	chr3:21470720-21475086	B	F	NOTEST	45.724	91.094	0.994404	0	1	1	no
XLOC_006777	XLOC_006777	EXOC3L4	chr21:69418978-69428154	B	F	NOTEST	19.5341	90.8576	2.21761	0	1	1	no
XLOC_009570	XLOC_009570	DCAF16,IGSF8	chr3:9695128-9702145	B	F	NOTEST	0	90.7814	inf	0	1	1	no
XLOC_013201	XLOC_013201	ENTPD4	chr8:71430480-71457015	B	F	NOTEST	0	90.737	inf	0	1	1	no
XLOC_003488	XLOC_003488	CRB1	chr16:78094757-78320235	B	F	NOTEST	11.3444	90.5808	2.99722	0	1	1	no
XLOC_008856	XLOC_008856	PPP1R3B	chr27:24314781-24323720	B	F	NOTEST	108.994	90.4095	-0.269702	0	1	1	no
XLOC_007345	XLOC_007345	HDAC11	chr22:59089633-59103701	B	F	NOTEST	0	90.2521	inf	0	1	1	no
XLOC_007296	XLOC_007296	WDR6	chr22:51545118-51555978	B	F	NOTEST	12.3195	90.154	2.87145	0	1	1	no
XLOC_004477	XLOC_004477	ZNF784	chr18:62371837-62374877	B	F	NOTEST	0	90.1454	inf	0	1	1	no
XLOC_014065	XLOC_014065	DLG3	chrX:85245061-85298606	B	F	NOTEST	0	90.1281	inf	0	1	1	no
XLOC_002842	XLOC_002842	HSPB2	chr15:22571244-22572575	B	F	NOTEST	0	90.1219	inf	0	1	1	no
XLOC_006852	XLOC_006852	NSMCE3	chr21:28691423-28692943	B	F	NOTEST	0	90.0538	inf	0	1	1	no
XLOC_004060	XLOC_004060	SF3A1	chr17:71497412-71517122	B	F	NOTEST	0	90.0198	inf	0	1	1	no
XLOC_008228	XLOC_008228	GET4	chr25:42380406-42388252	B	F	NOTEST	0	89.7289	inf	0	1	1	no
XLOC_008461	XLOC_008461	TRRAP	chr25:37807382-37895047	B	F	NOTEST	315.498	89.7171	-1.81417	0	1	1	no
XLOC_001431	XLOC_001431	GPAT2	chr11:2130833-2140973	B	F	NOTEST	0	89.6511	inf	0	1	1	no
XLOC_013191	XLOC_013191	HR	chr8:69930953-69946715	B	F	NOTEST	0	89.314	inf	0	1	1	no
XLOC_007076	XLOC_007076	DUSP7	chr22:49379909-49386856	B	F	NOTEST	0	89.0232	inf	0	1	1	no
XLOC_002192	XLOC_002192	MYL9	chr13:66306259-66314230	B	F	NOTEST	0	88.8663	inf	0	1	1	no
XLOC_003941	XLOC_003941	PCDH10	chr17:25474595-25495147	B	F	NOTEST	14.8291	88.7506	2.58133	0	1	1	no
XLOC_002042	XLOC_002042	ARHGAP12	chr13:33713675-33830941	B	F	NOTEST	36.3681	88.717	1.28654	0	1	1	no
XLOC_012555	XLOC_012555	FDX2	chr7:16068661-16073072	B	F	NOTEST	0	88.5703	inf	0	1	1	no
XLOC_010027	XLOC_010027	RRNAD1	chr3:14146762-14153732	B	F	NOTEST	106.365	88.2384	-0.269542	0	1	1	no
XLOC_002006	XLOC_002006	CCDC3	chr13:11543627-11636250	B	F	NOTEST	94.8299	88.2234	-0.10418	0	1	1	no
XLOC_005949	XLOC_005949	FNDC5	chr2:121636111-121638405	B	F	NOTEST	0	88.1255	inf	0	1	1	no
XLOC_011312	XLOC_011312	TMCC3	chr5:24466578-24537335	B	F	NOTEST	37.8699	88.0796	1.21776	0	1	1	no
XLOC_008008	XLOC_008008	SLC9A3R2	chr25:1581873-1589620	B	F	NOTEST	0	88.0626	inf	0	1	1	no
XLOC_000260	XLOC_000260	MGC127133	chr1:150108437-150110508	B	F	OK	487.768	88.0215	-2.47027	-1.15525	0.30885	0.462205	no
XLOC_011887	XLOC_011887	TADA2B	chr6:118330607-118334263	B	F	NOTEST	0	88.011	inf	0	1	1	no
XLOC_000250	XLOC_000250	TRAPPC10	chr1:146767725-146842733	B	F	NOTEST	0	87.8563	inf	0	1	1	no
XLOC_000344	XLOC_000344	LRRC58	chr1:65680765-65700685	B	F	NOTEST	33.0912	87.7496	1.40694	0	1	1	no
XLOC_008676	XLOC_008676	LBX1	chr26:21894401-21896298	B	F	NOTEST	88.1783	87.5223	-0.0107732	0	1	1	no
XLOC_000620	XLOC_000620	NEDD8	chr10:20778226-20779461	B	F	NOTEST	0	87.1509	inf	0	1	1	no
XLOC_005983	XLOC_005983	SLC9A1	chr2:126676549-126727482	B	F	NOTEST	117.903	87.1413	-0.436169	0	1	1	no
XLOC_007421	XLOC_007421	SRF	chr23:16747957-16755478	B	F	NOTEST	0	87.1206	inf	0	1	1	no
XLOC_005652	XLOC_005652	FN3KRP	chr19:50555060-50562978	B	F	NOTEST	98.3598	86.9463	-0.177944	0	1	1	no
XLOC_005101	XLOC_005101	TCAP	chr19:40691157-40691886	B	F	NOTEST	0	86.9108	inf	0	1	1	no
XLOC_004091	XLOC_004091	SDF2L1	chr17:74054343-74490537	B	F	NOTEST	0	86.5826	inf	0	1	1	no
XLOC_009218	XLOC_009218	FERMT3	chr29:43126403-43142481	B	F	NOTEST	0	86.2184	inf	0	1	1	no
XLOC_003294	XLOC_003294	FMOD	chr16:925080-935131	B	F	NOTEST	0	86.1136	inf	0	1	1	no
XLOC_003651	XLOC_003651	TMEM51	chr16:53534180-53538875	B	F	NOTEST	0	86.0974	inf	0	1	1	no
XLOC_012078	XLOC_012078	CCDC96	chr6:118315792-118318096	B	F	NOTEST	0	85.9369	inf	0	1	1	no
XLOC_000679	XLOC_000679	CHST14	chr10:36191060-36193019	B	F	NOTEST	102.764	85.2645	-0.269322	0	1	1	no
XLOC_001877	XLOC_001877	F10	chr12:90516720-90530178	B	F	NOTEST	64.2536	85.2061	0.407179	0	1	1	no
XLOC_001472	XLOC_001472	NAGK	chr11:13405925-13415101	B	F	NOTEST	0	85.1872	inf	0	1	1	no
XLOC_003937	XLOC_003937	RAB33B	chr17:18553784-18573502	B	F	NOTEST	0	85.1757	inf	0	1	1	no
XLOC_000949	XLOC_000949	CHRM5	chr10:28577030-28578629	B	F	NOTEST	32.1045	85.1473	1.40718	0	1	1	no
XLOC_009084	XLOC_009084	GLUD1	chr28:41940488-41979641	B	F	NOTEST	32.0168	85.1463	1.41112	0	1	1	no
XLOC_010052	XLOC_010052	EFNA4	chr3:15587569-15591685	B	F	NOTEST	0	85.0308	inf	0	1	1	no
XLOC_008233	XLOC_008233	NPRL3	chr25:146908-179877	B	F	NOTEST	21.3344	85.0294	1.99478	0	1	1	no
XLOC_006844	XLOC_006844	MTHFS	chr21:26449625-26466916	B	F	NOTEST	25.5775	84.8893	1.73071	0	1	1	no
XLOC_006984	XLOC_006984	EXOG	chr22:11906822-11928571	B	F	NOTEST	0	84.7971	inf	0	1	1	no
XLOC_000896	XLOC_000896	THAP10	chr10:17720042-17721650	B	F	NOTEST	0	84.6221	inf	0	1	1	no
XLOC_009521	XLOC_009521	CD151	chr29:50695516-50700467	B	F	NOTEST	31.8834	84.5641	1.40724	0	1	1	no
XLOC_010808	XLOC_010808	TCAF1	chr4:107839214-107876940	B	F	NOTEST	0	84.5626	inf	0	1	1	no
XLOC_012250	XLOC_012250	TBXA2R	chr7:21561178-21569885	B	F	NOTEST	0	84.4249	inf	0	1	1	no
XLOC_007990	XLOC_007990	FAM173A	chr25:618417-619924	B	F	NOTEST	63.6751	83.9909	0.399504	0	1	1	no
XLOC_000713	XLOC_000713	PTGDR	chr10:45205472-45212960	B	F	NOTEST	110.342	83.8452	-0.396178	0	1	1	no
XLOC_006347	XLOC_006347	BNIP1	chr20:4749694-4762879	B	F	NOTEST	0	83.7995	inf	0	1	1	no
XLOC_009987	XLOC_009987	FCRLB	chr3:7881816-7886772	B	F	NOTEST	0	83.7995	inf	0	1	1	no
XLOC_007121	XLOC_007121	TMEM89	chr22:51834382-51835268	B	F	NOTEST	0	83.6804	inf	0	1	1	no
XLOC_005904	XLOC_005904	WNT6	chr2:107544662-107556745	B	F	NOTEST	0	83.6481	inf	0	1	1	no
XLOC_005125	XLOC_005125	HSPB9	chr19:42896708-42897226	B	F	NOTEST	0	83.0187	inf	0	1	1	no
XLOC_003834	XLOC_003834	KCTD10	chr17:65950165-65979499	B	F	NOTEST	0	82.9717	inf	0	1	1	no
XLOC_013462	XLOC_013462	FAM120B	chr9:105530204-105597626	B	F	NOTEST	0	82.8158	inf	0	1	1	no
XLOC_005056	XLOC_005056	CHAD	chr19:36871717-36903082	B	F	NOTEST	31.217	82.8059	1.4074	0	1	1	no
XLOC_012918	XLOC_012918	FAM122A	chr8:45177228-45178870	B	F	NOTEST	31.175	82.695	1.40741	0	1	1	no
XLOC_004897	XLOC_004897	CCL14	chr19:14775261-14780085	B	F	NOTEST	0	82.5311	inf	0	1	1	no
XLOC_013476	XLOC_013476	FILIP1	chr9:15140840-15249645	B	F	NOTEST	11.2726	82.5078	2.87171	0	1	1	no
XLOC_001719	XLOC_001719	MED22	chr11:104305075-104311650	B	F	NOTEST	41.5191	82.4563	0.989853	0	1	1	no
XLOC_004010	XLOC_004010	IQCD	chr17:63474989-63497850	B	F	NOTEST	0	82.3639	inf	0	1	1	no
XLOC_003806	XLOC_003806	HRK	chr17:60417155-60437117	B	F	NOTEST	0	82.1523	inf	0	1	1	no
XLOC_005487	XLOC_005487	GID4	chr19:35111311-35125579	B	F	NOTEST	0	81.9679	inf	0	1	1	no
XLOC_003925	XLOC_003925	SMAD1	chr17:12906375-12953417	B	F	NOTEST	0	81.9647	inf	0	1	1	no
XLOC_012844	XLOC_012844	ERAP1	chr7:98582888-98618194	B	F	NOTEST	0	81.8986	inf	0	1	1	no
XLOC_004516	XLOC_004516	TRIM28	chr18:65953793-65960264	B	F	NOTEST	17.5697	81.7476	2.21809	0	1	1	no
XLOC_013808	XLOC_013808	WDR13	chrX:91784375-91791384	B	F	NOTEST	30.8016	81.7098	1.4075	0	1	1	no
XLOC_009491	XLOC_009491	PPP1CA	chr29:45932453-45941065	B	F	NOTEST	0	81.5845	inf	0	1	1	no
XLOC_004019	XLOC_004019	ALDH2	chr17:64551610-64577901	B	F	NOTEST	49.1198	81.526	0.730954	0	1	1	no
XLOC_013072	XLOC_013072	RNASEH1	chr8:112911767-112920760	B	F	NOTEST	82.0027	81.4351	-0.0100209	0	1	1	no
XLOC_007103	XLOC_007103	GPX1	chr22:51325105-51326274	B	F	NOTEST	0	81.3349	inf	0	1	1	no
XLOC_009882	XLOC_009882	C3H1orf210	chr3:103324512-103327562	B	F	NOTEST	0	81.0147	inf	0	1	1	no
XLOC_003277	XLOC_003277	GAT	chr15:83472190-83493607	B	F	NOTEST	0	80.8007	inf	0	1	1	no
XLOC_003043	XLOC_003043	SLC39A13	chr15:78442312-78450583	B	F	NOTEST	40.5393	80.8001	0.995037	0	1	1	no
XLOC_000957	XLOC_000957	RASGRP1	chr10:34202005-34280992	B	F	NOTEST	15.1692	80.6941	2.41132	0	1	1	no
XLOC_012714	XLOC_012714	POLR2E	chr7:45195511-45199965	B	F	NOTEST	0	80.5203	inf	0	1	1	no
XLOC_007837	XLOC_007837	ADCYAP1	chr24:36115486-36119625	B	F	NOTEST	0	80.4716	inf	0	1	1	no
XLOC_011781	XLOC_011781	GSX2	chr6:71279031-71280632	B	F	NOTEST	0	80.2772	inf	0	1	1	no
XLOC_008241	XLOC_008241	LOC516108	chr25:556857-558249	B	F	NOTEST	0	80.173	inf	0	1	1	no
XLOC_012790	XLOC_012790	CDX1	chr7:63457381-63457913	B	F	OK	735.082	80.062	-3.19872	-1.11117	0.33635	0.462205	no
XLOC_008232	XLOC_008232	RHBDF1	chr25:115785-134128	B	F	NOTEST	17.2041	80.0515	2.21818	0	1	1	no
XLOC_004547	XLOC_004547	SLC38A8	chr18:10355404-10385409	B	F	NOTEST	120.662	79.895	-0.594794	0	1	1	no
XLOC_005516	XLOC_005516	IGF2BP1	chr19:38137126-38178538	B	F	NOTEST	24.0122	79.7152	1.73109	0	1	1	no
XLOC_008756	XLOC_008756	SPCS3	chr27:6753004-6802531	B	F	NOTEST	0	79.6565	inf	0	1	1	no
XLOC_006568	XLOC_006568	CERS3	chr21:6262123-6420993	B	F	NOTEST	0	79.6016	inf	0	1	1	no
XLOC_004853	XLOC_004853	AST1,MGC157368	chr18:64216858-64229275	B	F	NOTEST	0	79.5507	inf	0	1	1	no
XLOC_012802	XLOC_012802	FAT2	chr7:64703773-64769033	B	F	NOTEST	9.92651	79.3452	2.99878	0	1	1	no
XLOC_001048	XLOC_001048	OTX2	chr10:69458817-69462865	B	F	NOTEST	0	79.2794	inf	0	1	1	no
XLOC_007337	XLOC_007337	RAF1	chr22:57122370-57204952	B	F	NOTEST	0	79.0925	inf	0	1	1	no
XLOC_000683	XLOC_000683	SPINT1	chr10:36490426-36504315	B	F	NOTEST	0	79.075	inf	0	1	1	no
XLOC_000814	XLOC_000814	VRTN	chr10:86073365-86075468	B	F	NOTEST	0	78.9808	inf	0	1	1	no
XLOC_012076	XLOC_012076	QDPR	chr6:117727459-117746408	B	F	OK	2421.9	78.8742	-4.94044	-2.12425	0.3927	0.47014	no
XLOC_010339	XLOC_010339	KIAA0754	chr3:107179185-107518531	B	F	NOTEST	0	78.8724	inf	0	1	1	no
XLOC_012978	XLOC_012978	CHMP7	chr8:71228580-71251803	B	F	NOTEST	16.9397	78.8248	2.21824	0	1	1	no
XLOC_000666	XLOC_000666	TMCO5B	chr10:29404395-29421044	B	F	NOTEST	39.6693	78.807	0.990303	0	1	1	no
XLOC_006284	XLOC_006284	NUDC	chr2:126860365-126873806	B	F	NOTEST	0	78.807	inf	0	1	1	no
XLOC_009558	XLOC_009558	USF1	chr3:8455699-8461693	B	F	NOTEST	0	78.7897	inf	0	1	1	no
XLOC_000309	XLOC_000309	CPOX	chr1:42518055-42531538	B	F	NOTEST	71.1509	78.7391	0.146198	0	1	1	no
XLOC_009275	XLOC_009275	C29H11orf86	chr29:45624665-45626151	B	F	NOTEST	0	78.2422	inf	0	1	1	no
XLOC_002691	XLOC_002691	THEM6	chr14:2839178-2842655	B	F	NOTEST	47.1201	78.2202	0.731199	0	1	1	no
XLOC_002291	XLOC_002291	APBB1IP	chr13:18259065-18334728	B	F	NOTEST	58.6271	77.9107	0.410252	0	1	1	no
XLOC_002048	XLOC_002048	MKX	chr13:37127925-37198160	B	F	NOTEST	29.1898	77.4551	1.4079	0	1	1	no
XLOC_007962	XLOC_007962	FECH	chr24:57298433-57333273	B	F	NOTEST	87.3491	77.2612	-0.177049	0	1	1	no
XLOC_013427	XLOC_013427	RAB32	chr9:84937642-84969790	B	F	NOTEST	0	77.2129	inf	0	1	1	no
XLOC_012530	XLOC_012530	IL27RA	chr7:12743317-12767187	B	F	NOTEST	19.3464	77.1319	1.99526	0	1	1	no
XLOC_006625	XLOC_006625	ISL2	chr21:32107361-32113036	B	F	NOTEST	0	77.1164	inf	0	1	1	no
XLOC_007340	XLOC_007340	NR2C2	chr22:57916364-57951507	B	F	NOTEST	0	77.0102	inf	0	1	1	no
XLOC_001024	XLOC_001024	SLC27A2	chr10:60221115-60275998	B	F	NOTEST	0	76.8186	inf	0	1	1	no
XLOC_001756	XLOC_001756	RGCC	chr12:11625777-11641054	B	F	NOTEST	0	76.5919	inf	0	1	1	no
XLOC_003332	XLOC_003332	FBXO28	chr16:28009797-28033719	B	F	NOTEST	0	76.5907	inf	0	1	1	no
XLOC_001983	XLOC_001983	RAB20	chr12:89182099-89212365	B	F	NOTEST	115.876	76.497	-0.599103	0	1	1	no
XLOC_000165	XLOC_000165	ACTRT3	chr1:98396411-98398347	B	F	NOTEST	0	76.4642	inf	0	1	1	no
XLOC_012254	XLOC_012254	DOHH	chr7:21649445-21654929	B	F	NOTEST	0	76.4642	inf	0	1	1	no
XLOC_009792	XLOC_009792	GNG5	chr3:59783838-59791977	B	F	NOTEST	0	76.1813	inf	0	1	1	no
XLOC_009661	XLOC_009661	LYSMD1	chr3:19687359-19698696	B	F	NOTEST	22.93	76.1364	1.73135	0	1	1	no
XLOC_012979	XLOC_012979	SLC25A37	chr8:71542980-71584026	B	F	NOTEST	0	76.1196	inf	0	1	1	no
XLOC_001351	XLOC_001351	LRSAM1	chr11:98196089-98229896	B	F	NOTEST	277.81	76.0503	-1.86907	0	1	1	no
XLOC_012599	XLOC_012599	MIR6535,TRIP10	chr7:18967188-18970393	B	F	NOTEST	0	76.0259	inf	0	1	1	no
XLOC_006796	XLOC_006796	ASB7	chr21:6153518-6206080	B	F	NOTEST	0	76.0242	inf	0	1	1	no
XLOC_003879	XLOC_003879	DDT	chr17:73316335-73319009	B	F	NOTEST	116.203	75.997	-0.612636	0	1	1	no
XLOC_008702	XLOC_008702	PAOX	chr26:25469309-26398291	B	F	NOTEST	28.6302	75.9774	1.40803	0	1	1	no
XLOC_007046	XLOC_007046	DNASE1L3	chr22:43639143-43660067	B	F	NOTEST	0	75.7438	inf	0	1	1	no
XLOC_009396	XLOC_009396	PAG14	chr29:38918585-38929109	B	F	NOTEST	0	75.6532	inf	0	1	1	no
XLOC_012497	XLOC_012497	IFI30	chr7:4981193-4984553	B	F	NOTEST	0	75.4682	inf	0	1	1	no
XLOC_009537	XLOC_009537	FAM78B	chr3:2775287-2868354	B	F	NOTEST	0	75.3761	inf	0	1	1	no
XLOC_009279	XLOC_009279	ANKRD13D	chr29:45858001-45869012	B	F	NOTEST	0	74.8078	inf	0	1	1	no
XLOC_013730	XLOC_013730	IKBKG	chrX:40501901-40519263	B	F	NOTEST	0	74.6991	inf	0	1	1	no
XLOC_001699	XLOC_001699	FAM78A	chr11:101477217-101489266	B	F	NOTEST	37.5156	74.5557	0.990828	0	1	1	no
XLOC_002373	XLOC_002373	TGM3	chr13:53261631-53304213	B	F	NOTEST	0	74.4946	inf	0	1	1	no
XLOC_007172	XLOC_007172	HMCES	chr22:59818078-59832821	B	F	NOTEST	196.285	74.4203	-1.39918	0	1	1	no
XLOC_001631	XLOC_001631	FAM84A	chr11:83655859-83659066	B	F	NOTEST	67.225	74.411	0.146518	0	1	1	no
XLOC_012779	XLOC_012779	PPP2R2B	chr7:59782766-60294948	B	F	NOTEST	0	74.3393	inf	0	1	1	no
XLOC_006180	XLOC_006180	KLF7	chr2:95781393-95903310	B	F	NOTEST	0	74.3163	inf	0	1	1	no
XLOC_007161	XLOC_007161	RBSN	chr22:57836760-57857029	B	F	NOTEST	37.1855	74.1367	0.995447	0	1	1	no
XLOC_006224	XLOC_006224	CHPF	chr2:108191927-108197357	B	F	NOTEST	15.9258	74.1196	2.21849	0	1	1	no
XLOC_002899	XLOC_002899	KCNJ11	chr15:35650714-35653364	B	F	NOTEST	0	74.0478	inf	0	1	1	no
XLOC_004860	XLOC_004860	SLC27A5	chr18:65918285-65927090	B	F	NOTEST	0	74.0184	inf	0	1	1	no
XLOC_002701	XLOC_002701	TRIB1	chr14:16353387-16361545	B	F	NOTEST	27.814	73.9958	1.41163	0	1	1	no
XLOC_007347	XLOC_007347	CNBP	chr22:59738465-59740725	B	F	NOTEST	0	73.9011	inf	0	1	1	no
XLOC_012795	XLOC_012795	RPS14	chr7:63761688-63779271	B	F	NOTEST	0	73.8521	inf	0	1	1	no
XLOC_008196	XLOC_008196	CCZ1	chr25:38509854-38525813	B	F	NOTEST	0	73.7534	inf	0	1	1	no
XLOC_012486	XLOC_012486	ARMC6	chr7:4097532-4113435	B	F	NOTEST	0	73.7003	inf	0	1	1	no
XLOC_005446	XLOC_005446	BORCS6	chr19:28443495-28445326	B	F	NOTEST	82.9662	73.4026	-0.176692	0	1	1	no
XLOC_009280	XLOC_009280	SSH3	chr29:45870039-45877739	B	F	NOTEST	36.8159	73.4021	0.995492	0	1	1	no
XLOC_012069	XLOC_012069	NKX3-2	chr6:113624672-113627173	B	F	NOTEST	0	73.1433	inf	0	1	1	no
XLOC_011098	XLOC_011098	BCAT1	chr5:85480246-85597790	B	F	NOTEST	0	73.1068	inf	0	1	1	no
XLOC_009114	XLOC_009114	CCDC89	chr29:9934144-9935560	B	F	NOTEST	73.5414	73.0845	-0.00899048	0	1	1	no
XLOC_014135	XLOC_014135	LOC523631	chrX:111752107-111752677	B	F	NOTEST	0	72.9933	inf	0	1	1	no
XLOC_009511	XLOC_009511	TSSC4	chr29:49836431-49840072	B	F	NOTEST	0	72.9119	inf	0	1	1	no
XLOC_010501	XLOC_010501	PURB	chr4:77365870-77368993	B	F	NOTEST	31.218	72.6492	1.21857	0	1	1	no
XLOC_012079	XLOC_012079	GRPEL1	chr6:118335667-118349721	B	F	NOTEST	73.0771	72.6259	-0.0089339	0	1	1	no
XLOC_006774	XLOC_006774	TECPR2	chr21:68837090-68901644	B	F	NOTEST	0	72.5676	inf	0	1	1	no
XLOC_003517	XLOC_003517	PIGR	chr16:4533502-4551518	B	F	NOTEST	0	72.5606	inf	0	1	1	no
XLOC_008683	XLOC_008683	PITX3	chr26:22745903-22757812	B	F	NOTEST	0	72.5401	inf	0	1	1	no
XLOC_001573	XLOC_001573	WDR92	chr11:66536902-66565908	B	F	NOTEST	54.5934	72.4549	0.408358	0	1	1	no
XLOC_010485	XLOC_010485	HOXA1	chr4:69401000-69402503	B	F	NOTEST	0	72.3715	inf	0	1	1	no
XLOC_008085	XLOC_008085	CHP2	chr25:21657895-21661311	B	F	NOTEST	0	72.3422	inf	0	1	1	no
XLOC_008468	XLOC_008468	GRID2IP	chr25:38903899-38934907	B	F	NOTEST	67.8635	72.2211	0.0897843	0	1	1	no
XLOC_008549	XLOC_008549	MFSD13A	chr26:22945833-22960683	B	F	NOTEST	21.7351	72.1835	1.73164	0	1	1	no
XLOC_010990	XLOC_010990	SLC26A10	chr5:56214538-56220522	B	F	NOTEST	0	72.1585	inf	0	1	1	no
XLOC_011368	XLOC_011368	PRPH	chr5:30688659-30692263	B	F	NOTEST	0	72.1163	inf	0	1	1	no
XLOC_004622	XLOC_004622	FHOD1	chr18:34977243-34993391	B	F	NOTEST	0	72.1156	inf	0	1	1	no
XLOC_012060	XLOC_012060	CPLX1	chr6:109036387-109121951	B	F	NOTEST	0	71.8645	inf	0	1	1	no
XLOC_009082	XLOC_009082	LRIT1	chr28:39516529-39527943	B	F	NOTEST	27.0416	71.7809	1.40842	0	1	1	no
XLOC_008479	XLOC_008479	MAFK	chr25:41960219-41961974	B	F	NOTEST	0	71.6159	inf	0	1	1	no
XLOC_002827	XLOC_002827	FAM76B	chr15:14758711-14778587	B	F	NOTEST	0	71.5477	inf	0	1	1	no
XLOC_011374	XLOC_011374	CCDC184	chr5:32277007-32278883	B	F	NOTEST	0	71.49	inf	0	1	1	no
XLOC_001253	XLOC_001253	GGCX	chr11:49282708-49294460	B	F	NOTEST	0	71.3822	inf	0	1	1	no
XLOC_006992	XLOC_006992	ENTPD3	chr22:13271525-13302316	B	F	NOTEST	0	71.339	inf	0	1	1	no
XLOC_012242	XLOC_012242	EEF2	chr7:21252437-21261328	B	F	NOTEST	15.2995	71.2125	2.21864	0	1	1	no
XLOC_007302	XLOC_007302	CATHL1	chr22:51943768-52818676	B	F	NOTEST	0	71.1717	inf	0	1	1	no
XLOC_010976	XLOC_010976	AVPR1A	chr5:50592289-50595768	B	F	OK	643.362	71.1603	-3.17648	-1.49183	0.2507	0.462205	no
XLOC_001555	XLOC_001555	RNF181	chr11:49244483-49246356	B	F	NOTEST	0	71.0104	inf	0	1	1	no
XLOC_008264	XLOC_008264	MIR1842,MIR2382,PGP	chr25:1744510-1747366	B	F	NOTEST	89.0309	71.0098	-0.326289	0	1	1	no
XLOC_009271	XLOC_009271	RBM14	chr29:45299518-45308722	B	F	NOTEST	35.5713	70.9282	0.995644	0	1	1	no
XLOC_012660	XLOC_012660	LMNB1	chr7:28414056-28465720	B	F	NOTEST	0	70.6575	inf	0	1	1	no
XLOC_007670	XLOC_007670	ELOVL5	chr23:25155741-25228997	B	F	NOTEST	17.7108	70.6306	1.99566	0	1	1	no
XLOC_003677	XLOC_003677	ARPC5	chr16:66150413-66159807	B	F	NOTEST	0	70.5907	inf	0	1	1	no
XLOC_003531	XLOC_003531	SLC30A10	chr16:24125198-24137830	B	F	NOTEST	71.0037	70.5777	-0.00868118	0	1	1	no
XLOC_004661	XLOC_004661	PEPD	chr18:44018756-44137173	B	F	NOTEST	26.5607	70.5101	1.40854	0	1	1	no
XLOC_009160	XLOC_009160	SRPRA	chr29:29983302-29984667	B	F	NOTEST	322.463	70.373	-2.19604	0	1	1	no
XLOC_005973	XLOC_005973	PTAFR	chr2:125808443-125809472	B	F	NOTEST	0	70.1509	inf	0	1	1	no
XLOC_002193	XLOC_002193	TGIF2	chr13:66337750-66352681	B	F	NOTEST	0	69.9508	inf	0	1	1	no
XLOC_012605	XLOC_012605	CLPP	chr7:19126798-19622975	B	F	NOTEST	0	69.9126	inf	0	1	1	no
XLOC_011860	XLOC_011860	HGFAC	chr6:106365303-107356641	B	F	NOTEST	0	69.8335	inf	0	1	1	no
XLOC_011655	XLOC_011655	TTLL12	chr5:114610663-114627819	B	F	NOTEST	0	69.7864	inf	0	1	1	no
XLOC_009555	XLOC_009555	PFDN2	chr3:8395604-8407551	B	F	NOTEST	0	69.7467	inf	0	1	1	no
XLOC_008139	XLOC_008139	RABGEF1	chr25:28509105-28532974	B	F	NOTEST	0	69.7274	inf	0	1	1	no
XLOC_011773	XLOC_011773	ZAR1	chr6:68820786-68824912	B	F	OK	735.945	69.6749	-3.40089	-1.55108	0.2623	0.462205	no
XLOC_004892	XLOC_004892	DUSP14	chr19:14096512-14122127	B	F	NOTEST	105.055	69.6225	-0.593526	0	1	1	no
XLOC_008788	XLOC_008788	RBPMS	chr27:25637685-25816020	B	F	NOTEST	0	69.5189	inf	0	1	1	no
XLOC_005526	XLOC_005526	PNPO	chr19:39181603-39188148	B	F	NOTEST	34.9392	69.4658	0.991456	0	1	1	no
XLOC_003958	XLOC_003958	GUCY1A1	chr17:44600508-44665571	B	F	NOTEST	0	69.4499	inf	0	1	1	no
XLOC_000177	XLOC_000177	RARRES1	chr1:109661961-109704523	B	F	NOTEST	0	69.2072	inf	0	1	1	no
XLOC_000447	XLOC_000447	SCHIP1	chr1:108383676-108454122	B	F	NOTEST	0	69.2062	inf	0	1	1	no
XLOC_009109	XLOC_009109	CTSC	chr29:7433481-7473316	B	F	NOTEST	0	69.2058	inf	0	1	1	no
XLOC_003260	XLOC_003260	RAPSN	chr15:78463130-78475425	B	F	NOTEST	34.7295	69.0514	0.991507	0	1	1	no
XLOC_006055	XLOC_006055	ASNSD1	chr2:6605442-6616484	B	F	NOTEST	0	69.0198	inf	0	1	1	no
XLOC_003257	XLOC_003257	MYBPC3	chr15:78383682-78401416	B	F	NOTEST	0	69.0159	inf	0	1	1	no
XLOC_011270	XLOC_011270	GRAMD4	chr5:118008559-118012356	B	F	NOTEST	0	68.9792	inf	0	1	1	no
XLOC_002201	XLOC_002201	VSTM2L	chr13:67460323-67498849	B	F	NOTEST	0	68.7817	inf	0	1	1	no
XLOC_006816	XLOC_006816	MFGE8	chr21:20889910-20904940	B	F	NOTEST	129.461	68.7434	-0.913227	0	1	1	no
XLOC_012559	XLOC_012559	CDC37	chr7:16153894-16158004	B	F	NOTEST	0	68.6683	inf	0	1	1	no
XLOC_002393	XLOC_002393	OGFR	chr13:55043085-55050690	B	F	NOTEST	0	68.6669	inf	0	1	1	no
XLOC_002148	XLOC_002148	TCF15	chr13:60991999-60997980	B	F	NOTEST	155.694	68.592	-1.1826	0	1	1	no
XLOC_004303	XLOC_004303	RBM42	chr18:46544685-46552114	B	F	NOTEST	239.513	68.0367	-1.81572	0	1	1	no
XLOC_010623	XLOC_010623	SAMD9	chr4:10302237-10321358	B	F	NOTEST	0	67.923	inf	0	1	1	no
XLOC_008671	XLOC_008671	CWF19L1	chr26:21010621-21035035	B	F	NOTEST	0	67.9115	inf	0	1	1	no
XLOC_009287	XLOC_009287	NDUFV1	chr29:46108280-46114242	B	F	NOTEST	136.461	67.8373	-1.00834	0	1	1	no
XLOC_002152	XLOC_002152	REM1	chr13:61619568-61628688	B	F	NOTEST	34.0401	67.6885	0.991675	0	1	1	no
XLOC_006311	XLOC_006311	RPL11	chr2:129791370-129795563	B	F	NOTEST	0	67.639	inf	0	1	1	no
XLOC_009282	XLOC_009282	TBC1D10C	chr29:45942102-45947883	B	F	NOTEST	0	67.6139	inf	0	1	1	no
XLOC_006382	XLOC_006382	PLPP1	chr20:23658801-23853125	B	F	NOTEST	0	67.5404	inf	0	1	1	no
XLOC_000743	XLOC_000743	CYP19A1	chr10:59227894-59282939	B	F	NOTEST	36.8826	67.5122	0.872209	0	1	1	no
XLOC_002072	XLOC_002072	ANKRD16	chr13:43253788-43268437	B	F	NOTEST	0	67.442	inf	0	1	1	no
XLOC_001851	XLOC_001851	HS6ST3	chr12:77227237-77947529	B	F	NOTEST	152.287	67.3925	-1.17614	0	1	1	no
XLOC_003979	XLOC_003979	TMED2	chr17:54330420-54338333	B	F	NOTEST	0	67.3481	inf	0	1	1	no
XLOC_008019	XLOC_008019	TBC1D24	chr25:1981116-2007805	B	F	NOTEST	0	67.2747	inf	0	1	1	no
XLOC_003070	XLOC_003070	MRE11	chr15:1640851-1716775	B	F	NOTEST	33.719	67.2452	0.995871	0	1	1	no
XLOC_010884	XLOC_010884	KRT72	chr5:27464195-27476582	B	F	NOTEST	0	67.063	inf	0	1	1	no
XLOC_004627	XLOC_004627	ATP6V0D1	chr18:35165957-35205066	B	F	NOTEST	0	66.7131	inf	0	1	1	no
XLOC_008899	XLOC_008899	EXOC8	chr28:3358380-3360843	B	F	NOTEST	0	66.6932	inf	0	1	1	no
XLOC_001612	XLOC_001612	SLC35F6	chr11:72793628-72809693	B	F	NOTEST	14.3199	66.6641	2.21888	0	1	1	no
XLOC_003338	XLOC_003338	STUM	chr16:30304539-30360118	B	F	NOTEST	33.4257	66.4737	0.991825	0	1	1	no
XLOC_006934	XLOC_006934	SLC25A29	chr21:66852434-66865682	B	F	OK	439.012	66.2921	-2.72735	-1.28944	0.2441	0.462205	no
XLOC_007248	XLOC_007248	PTPRG	chr22:39174993-40361285	B	F	NOTEST	0	66.2605	inf	0	1	1	no
XLOC_005218	XLOC_005218	TIMP2	chr19:54079296-54131054	B	F	NOTEST	0	66.2368	inf	0	1	1	no
XLOC_009210	XLOC_009210	RTN3	chr29:42665401-42725794	B	F	NOTEST	0	66.209	inf	0	1	1	no
XLOC_007116	XLOC_007116	PRKAR2A	chr22:51658043-51727840	B	F	NOTEST	33.2338	66.0941	0.991872	0	1	1	no
XLOC_002853	XLOC_002853	REXO2	chr15:25293298-25304052	B	F	NOTEST	49.9386	66.0242	0.402841	0	1	1	no
XLOC_002437	XLOC_002437	SNTA1	chr13:63408785-63490256	B	F	NOTEST	74.5898	66.023	-0.17601	0	1	1	no
XLOC_009835	XLOC_009835	CYB5RL	chr3:92603825-92621189	B	F	NOTEST	0	65.9999	inf	0	1	1	no
XLOC_004153	XLOC_004153	ACSF3	chr18:14254105-14292739	B	F	NOTEST	0	65.9877	inf	0	1	1	no
XLOC_003159	XLOC_003159	SWAP70	chr15:43509668-43585976	B	F	NOTEST	0	65.9755	inf	0	1	1	no
XLOC_002955	XLOC_002955	LOC407148	chr15:52268974-52271897	B	F	NOTEST	0	65.9537	inf	0	1	1	no
XLOC_002114	XLOC_002114	RGS19	chr13:54270411-54276001	B	F	NOTEST	66.2772	65.9059	-0.00810492	0	1	1	no
XLOC_000813	XLOC_000813	VSX2	chr10:85992306-86011537	B	F	NOTEST	49.8311	65.8833	0.402867	0	1	1	no
XLOC_004531	XLOC_004531	BCAR1	chr18:2612797-2625218	B	F	NOTEST	49.5323	65.8582	0.410994	0	1	1	no
XLOC_013988	XLOC_013988	NAA10	chrX:40058716-40063410	B	F	NOTEST	0	65.7915	inf	0	1	1	no
XLOC_002601	XLOC_002601	GDAP1	chr14:39757049-39776012	B	F	NOTEST	12.3162	65.5491	2.41202	0	1	1	no
XLOC_009421	XLOC_009421	EML3	chr29:41645575-41654604	B	F	NOTEST	0	65.4624	inf	0	1	1	no
XLOC_006031	XLOC_006031	RNF186	chr2:133473126-133474220	B	F	NOTEST	0	65.3255	inf	0	1	1	no
XLOC_012065	XLOC_012065	NELFA	chr6:109830017-109845615	B	F	NOTEST	122.865	65.2553	-0.912905	0	1	1	no
XLOC_003304	XLOC_003304	SRGAP2	chr16:3852471-4101889	B	F	NOTEST	28.0245	65.235	1.21896	0	1	1	no
XLOC_006006	XLOC_006006	HMGCL	chr2:129687546-129705680	B	F	NOTEST	0	65.0722	inf	0	1	1	no
XLOC_002563	XLOC_002563	DERL1	chr14:18307115-18333425	B	F	NOTEST	19.5672	65.0076	1.73217	0	1	1	no
XLOC_003549	XLOC_003549	PYCR2	chr16:29695732-29699696	B	F	NOTEST	0	64.9353	inf	0	1	1	no
XLOC_004452	XLOC_004452	TBC1D17	chr18:56681332-56691336	B	F	NOTEST	19.5094	64.8165	1.73219	0	1	1	no
XLOC_005758	XLOC_005758	PDE11A	chr2:18823637-19247879	B	F	NOTEST	16.2272	64.7302	1.99603	0	1	1	no
XLOC_004750	XLOC_004750	RTN2	chr18:53514395-53522925	B	F	NOTEST	0	64.6411	inf	0	1	1	no
XLOC_010480	XLOC_010480	HOXA9	chr4:69331787-69334928	B	F	NOTEST	0	64.6064	inf	0	1	1	no
XLOC_007251	XLOC_007251	PXK	chr22:43466980-43548273	B	F	NOTEST	233.033	64.5184	-1.85275	0	1	1	no
XLOC_004370	XLOC_004370	IRGC	chr18:52261041-52264946	B	F	OK	4719.99	64.304	-6.19773	-2.47897	0.4352	0.486569	no
XLOC_010509	XLOC_010509	POLD2	chr4:77873882-77881765	B	F	NOTEST	0	64.304	inf	0	1	1	no
XLOC_002471	XLOC_002471	KCNS1	chr13:74191214-74196596	B	F	NOTEST	32.3061	64.2594	0.992098	0	1	1	no
XLOC_000284	XLOC_000284	OLIG1	chr1:1775223-1777299	B	F	NOTEST	241.248	64.07	-1.9128	0	1	1	no
XLOC_001098	XLOC_001098	C10H14orf1	chr10:87913080-87921648	B	F	NOTEST	0	64.0407	inf	0	1	1	no
XLOC_013458	XLOC_013458	CCR6	chr9:103460840-103461953	B	F	NOTEST	0	64.038	inf	0	1	1	no
XLOC_010785	XLOC_010785	SLC13A4	chr4:100282795-100324877	B	F	NOTEST	0	63.8817	inf	0	1	1	no
XLOC_001234	XLOC_001234	CHCHD5	chr11:46147574-46153825	B	F	NOTEST	0	63.7794	inf	0	1	1	no
XLOC_002481	XLOC_002481	NEURL2	chr13:75365122-75367907	B	F	NOTEST	0	63.6848	inf	0	1	1	no
XLOC_008078	XLOC_008078	METTL9	chr25:20310720-20357066	B	F	NOTEST	0	63.5973	inf	0	1	1	no
XLOC_005915	XLOC_005915	TMEM198	chr2:108197673-108203602	B	F	NOTEST	23.913	63.5097	1.40918	0	1	1	no
XLOC_011711	XLOC_011711	SLC9B2	chr6:23096103-23178027	B	F	NOTEST	0	63.4666	inf	0	1	1	no
XLOC_006563	XLOC_006563	NDN	chr21:736182-737792	B	F	NOTEST	31.8615	63.3797	0.992207	0	1	1	no
XLOC_007726	XLOC_007726	ZKSCAN8	chr23:30278935-30294439	B	F	NOTEST	0	63.3468	inf	0	1	1	no
XLOC_011706	XLOC_011706	DKK2	chr6:19381412-19511150	B	F	NOTEST	47.6291	63.2494	0.409208	0	1	1	no
XLOC_008768	XLOC_008768	FAM149A	chr27:15284101-15300920	B	F	NOTEST	0	63.0345	inf	0	1	1	no
XLOC_002566	XLOC_002566	MCM4	chr14:21164876-21192688	B	F	NOTEST	0	62.8207	inf	0	1	1	no
XLOC_012093	XLOC_012093	ADAMTS2	chr7:1956351-2165242	B	F	NOTEST	0	62.8055	inf	0	1	1	no
XLOC_006037	XLOC_006037	MIR2358,RCC2	chr2:135784607-135811680	B	F	NOTEST	13.4857	62.7894	2.21909	0	1	1	no
XLOC_007350	XLOC_007350	SEC61A1	chr22:60217807-60229341	B	F	NOTEST	0	62.7781	inf	0	1	1	no
XLOC_009468	XLOC_009468	RNASEH2C	chr29:44552308-44553484	B	F	NOTEST	0	62.7549	inf	0	1	1	no
XLOC_008002	XLOC_008002	FAHD1	chr25:1391461-1393086	B	F	NOTEST	31.536	62.7356	0.992286	0	1	1	no
XLOC_000217	XLOC_000217	FOXL2	chr1:131242443-131243577	B	F	NOTEST	0	62.6726	inf	0	1	1	no
XLOC_009952	XLOC_009952	PER2	chr3:118208053-118223081	B	F	NOTEST	0	62.6507	inf	0	1	1	no
XLOC_001729	XLOC_001729	MRPL41	chr11:105594964-105595605	B	F	NOTEST	95.5036	62.6291	-0.608722	0	1	1	no
XLOC_003388	XLOC_003388	KLHL21	chr16:47645899-47659012	B	F	NOTEST	156.565	62.4597	-1.32576	0	1	1	no
XLOC_012304	XLOC_012304	HNRNPAB	chr7:40638056-40643935	B	F	NOTEST	31.3863	62.4394	0.992323	0	1	1	no
XLOC_009477	XLOC_009477	GAL3ST3	chr29:44790175-44800852	B	F	NOTEST	70.465	62.3865	-0.175674	0	1	1	no
XLOC_004404	XLOC_004404	CCDC8	chr18:54124478-54127101	B	F	NOTEST	37.5474	62.3799	0.732368	0	1	1	no
XLOC_008779	XLOC_008779	CNOT7	chr27:19052443-19067492	B	F	NOTEST	0	62.2541	inf	0	1	1	no
XLOC_001929	XLOC_001929	MEDAG	chr12:30021741-30039901	B	F	OK	1942.63	62.1666	-4.96573	-2.15215	0.37915	0.47014	no
XLOC_008110	XLOC_008110	MYLPF	chr25:26815265-26817728	B	F	NOTEST	189.464	62.1308	-1.60854	0	1	1	no
XLOC_012364	XLOC_012364	CXXC5	chr7:52505096-52513060	B	F	NOTEST	0	62.0728	inf	0	1	1	no
XLOC_012294	XLOC_012294	FGFR4	chr7:39936163-39946911	B	F	NOTEST	62.101	61.9375	-0.00380278	0	1	1	no
XLOC_005702	XLOC_005702	MRPS7	chr19:56855651-56862920	B	F	OK	795.74	61.9183	-3.68386	-1.71975	0.2301	0.462205	no
XLOC_003772	XLOC_003772	CCDC92	chr17:54003919-54039852	B	F	NOTEST	0	61.8968	inf	0	1	1	no
XLOC_009704	XLOC_009704	IGSF3	chr3:26691949-26817441	B	F	NOTEST	345.1	61.8016	-2.4813	0	1	1	no
XLOC_005965	XLOC_005965	SDC3	chr2:123238095-123245513	B	F	NOTEST	46.5282	61.7932	0.409343	0	1	1	no
XLOC_005783	XLOC_005783	GRB14	chr2:31783356-31912200	B	F	OK	557.559	61.7559	-3.17448	-1.47828	0.26415	0.462205	no
XLOC_010532	XLOC_010532	FAM71F2	chr4:93475458-93486896	B	F	NOTEST	0	61.7325	inf	0	1	1	no
XLOC_006548	XLOC_006548	TRIO	chr20:58714140-58777984	B	F	NOTEST	82.3969	61.6897	-0.417561	0	1	1	no
XLOC_011847	XLOC_011847	ARHGAP24	chr6:102500169-102666722	B	F	NOTEST	0	61.608	inf	0	1	1	no
XLOC_000158	XLOC_000158	GHSR	chr1:95795891-95799185	B	F	NOTEST	0	61.5479	inf	0	1	1	no
XLOC_008006	XLOC_008006	GFER	chr25:1540862-1543188	B	F	OK	789.356	61.4254	-3.68377	-1.71971	0.23135	0.462205	no
XLOC_004382	XLOC_004382	APOE	chr18:53040104-53042792	B	F	NOTEST	46.4327	61.4254	0.403694	0	1	1	no
XLOC_003590	XLOC_003590	CLCN6	chr16:42719366-42750151	B	F	NOTEST	18.4446	61.2899	1.73245	0	1	1	no
XLOC_009854	XLOC_009854	DMRTA2	chr3:96451572-96456722	B	F	NOTEST	23.0441	61.2111	1.4094	0	1	1	no
XLOC_010708	XLOC_010708	AQP1	chr4:65830988-65845186	B	F	NOTEST	0	61.1684	inf	0	1	1	no
XLOC_013576	XLOC_013576	NHSL1	chr9:77231341-77300218	B	F	NOTEST	0	61.1474	inf	0	1	1	no
XLOC_004838	XLOC_004838	EPS8L1	chr18:62760765-62773032	B	F	NOTEST	18.3933	61.12	1.73246	0	1	1	no
XLOC_002562	XLOC_002562	C14H8orf76	chr14:18158101-18173292	B	F	NOTEST	0	61.0802	inf	0	1	1	no
XLOC_007496	XLOC_007496	GNL1	chr23:28224592-28231252	B	F	NOTEST	0	61.04	inf	0	1	1	no
XLOC_012648	XLOC_012648	PDLIM4	chr7:23443527-23457942	B	F	NOTEST	0	61.0005	inf	0	1	1	no
XLOC_006483	XLOC_006483	PIK3R1	chr20:11329103-11409885	B	F	NOTEST	0	60.9392	inf	0	1	1	no
XLOC_005302	XLOC_005302	TBX4	chr19:11865526-11891936	B	F	NOTEST	30.5779	60.8394	0.99252	0	1	1	no
XLOC_010913	XLOC_010913	NCKAP5L	chr5:30251212-30263266	B	F	NOTEST	20.3056	60.8118	1.58247	0	1	1	no
XLOC_002113	XLOC_002113	NPBWR2	chr13:54247556-54248212	B	F	NOTEST	0	60.8003	inf	0	1	1	no
XLOC_011296	XLOC_011296	MGAT4C	chr5:15741025-15822052	B	F	NOTEST	0	60.7198	inf	0	1	1	no
XLOC_003779	XLOC_003779	ABCB9	chr17:54827285-54851000	B	F	NOTEST	0	60.6697	inf	0	1	1	no
XLOC_005778	XLOC_005778	SCN9A	chr2:30093696-30184719	B	F	NOTEST	7.59341	60.669	2.99814	0	1	1	no
XLOC_005022	XLOC_005022	HS3ST3B1	chr19:32829906-32869783	B	F	NOTEST	0	60.6409	inf	0	1	1	no
XLOC_006550	XLOC_006550	ROPN1L	chr20:62912469-62931655	B	F	NOTEST	91.5795	60.5814	-0.59615	0	1	1	no
XLOC_002513	XLOC_002513	FOXH1	chr14:1654700-1656256	B	F	NOTEST	0	60.5814	inf	0	1	1	no
XLOC_011125	XLOC_011125	GPR19	chr5:97612240-97635129	B	F	NOTEST	0	60.2849	inf	0	1	1	no
XLOC_006452	XLOC_006452	KCNMB1	chr20:2159471-2172275	B	F	NOTEST	0	60.2257	inf	0	1	1	no
XLOC_007146	XLOC_007146	SLC6A20	chr22:54136283-54195168	B	F	NOTEST	0	60.0792	inf	0	1	1	no
XLOC_004138	XLOC_004138	OSGIN1	chr18:10294994-10305806	B	F	NOTEST	60.3584	60.0503	-0.00738297	0	1	1	no
XLOC_011891	XLOC_011891	NPY5R	chr6:2385646-2396509	B	F	NOTEST	0	59.9725	inf	0	1	1	no
XLOC_012062	XLOC_012062	SLBP	chr6:109613820-109629337	B	F	NOTEST	0	59.9725	inf	0	1	1	no
XLOC_007030	XLOC_007030	LMOD3	chr22:32534125-32550297	B	F	NOTEST	0	59.9625	inf	0	1	1	no
XLOC_004336	XLOC_004336	TIMM50	chr18:49432030-49439130	B	F	NOTEST	45.297	59.9344	0.40397	0	1	1	no
XLOC_001191	XLOC_001191	PKDCC	chr11:24530180-24540033	B	F	NOTEST	0	59.8752	inf	0	1	1	no
XLOC_002062	XLOC_002062	INSM1	chr13:40230119-40232331	B	F	NOTEST	22.5283	59.8462	1.40952	0	1	1	no
XLOC_009303	XLOC_009303	CDKN1C	chr29:49368786-49370787	B	F	NOTEST	135.626	59.8183	-1.18097	0	1	1	no
XLOC_001499	XLOC_001499	ZFP36L2	chr11:25583530-25587785	B	F	NOTEST	12.8387	59.7837	2.21925	0	1	1	no
XLOC_006961	XLOC_006961	TGFBR2	chr22:5141231-5233083	B	F	NOTEST	33.6866	59.7733	0.827324	0	1	1	no
XLOC_006324	XLOC_006324	PLA2G5	chr2:133224530-133246491	B	F	NOTEST	0	59.7603	inf	0	1	1	no
XLOC_012829	XLOC_012829	CCNH	chr7:89393225-89423692	B	F	NOTEST	0	59.5873	inf	0	1	1	no
XLOC_011207	XLOC_011207	H1F0	chr5:110122672-110124893	B	F	NOTEST	0	59.5863	inf	0	1	1	no
XLOC_003831	XLOC_003831	GLTP	chr17:65628885-65650280	B	F	NOTEST	0	59.2984	inf	0	1	1	no
XLOC_012131	XLOC_012131	CIB3	chr7:7873254-7883711	B	F	NOTEST	0	59.2984	inf	0	1	1	no
XLOC_007719	XLOC_007719	ZNRD1	chr23:28714465-28717896	B	F	NOTEST	0	59.1858	inf	0	1	1	no
XLOC_000122	XLOC_000122	BCL6	chr1:80188690-80203462	B	F	NOTEST	0	59.1671	inf	0	1	1	no
XLOC_000034	XLOC_000034	HTR1F	chr1:35603048-35604241	B	F	NOTEST	0	59.1307	inf	0	1	1	no
XLOC_009670	XLOC_009670	ENSA	chr3:20141689-20148502	B	F	NOTEST	0	59.1068	inf	0	1	1	no
XLOC_003302	XLOC_003302	TMCC2	chr16:2836965-2875240	B	F	NOTEST	44.2604	58.8662	0.411424	0	1	1	no
XLOC_008946	XLOC_008946	PALD1	chr28:26876455-26894872	B	F	NOTEST	66.3262	58.7358	-0.175337	0	1	1	no
XLOC_004980	XLOC_004980	RNASEK	chr19:27436482-27438228	B	F	NOTEST	0	58.7314	inf	0	1	1	no
XLOC_000375	XLOC_000375	CEP19	chr1:71834216-71839862	B	F	NOTEST	295.06	58.7175	-2.32915	0	1	1	no
XLOC_001390	XLOC_001390	NTNG2	chr11:102286503-102356915	B	F	NOTEST	17.6568	58.6798	1.73264	0	1	1	no
XLOC_009130	XLOC_009130	FANCF	chr29:22456237-22457440	B	F	NOTEST	44.2577	58.5696	0.404223	0	1	1	no
XLOC_009702	XLOC_009702	GDAP2	chr3:25400615-25465319	B	F	NOTEST	0	58.4854	inf	0	1	1	no
XLOC_013945	XLOC_013945	RTL8C	chrX:18728045-18729252	B	F	NOTEST	44.0892	58.3482	0.404264	0	1	1	no
XLOC_010472	XLOC_010472	GGCT	chr4:66204845-66214294	B	F	NOTEST	0	58.3482	inf	0	1	1	no
XLOC_010394	XLOC_010394	PEG10	chr4:11912008-11924714	B	F	NOTEST	0	58.2962	inf	0	1	1	no
XLOC_002489	XLOC_002489	SLC13A3	chr13:75978999-76062341	B	F	NOTEST	14.5861	58.2002	1.99643	0	1	1	no
XLOC_005253	XLOC_005253	HID1	chr19:57076158-57097118	B	F	NOTEST	43.7446	58.1819	0.411466	0	1	1	no
XLOC_005969	XLOC_005969	SRSF4	chr2:124956593-124982242	B	F	NOTEST	21.8789	58.1274	1.40968	0	1	1	no
XLOC_006011	XLOC_006011	ASAP3	chr2:129969268-130013690	B	F	NOTEST	0	58.1274	inf	0	1	1	no
XLOC_008627	XLOC_008627	SGMS1	chr26:8734534-9058815	B	F	NOTEST	24.9308	58.0489	1.21934	0	1	1	no
XLOC_002529	XLOC_002529	EEF1D	chr14:2301584-2481770	B	F	NOTEST	0	58.0455	inf	0	1	1	no
XLOC_012449	XLOC_012449	VCAN	chr7:85666057-85782896	B	F	NOTEST	4.56851	57.8229	3.66184	0	1	1	no
XLOC_000091	XLOC_000091	EAF2	chr1:66900638-66956306	B	F	NOTEST	0	57.8018	inf	0	1	1	no
XLOC_007844	XLOC_007844	LRRC30	chr24:40563770-40566592	B	F	NOTEST	0	57.7358	inf	0	1	1	no
XLOC_008017	XLOC_008017	TEDC2	chr25:1968158-1972481	B	F	NOTEST	0	57.6572	inf	0	1	1	no
XLOC_009061	XLOC_009061	MRPS16	chr28:29460096-29461928	B	F	NOTEST	263.367	57.6532	-2.1916	0	1	1	no
XLOC_008274	XLOC_008274	TRAP1	chr25:2992453-3044580	B	F	NOTEST	0	57.6121	inf	0	1	1	no
XLOC_004758	XLOC_004758	PGLYRP1	chr18:53946096-53948158	B	F	NOTEST	87.4592	57.4405	-0.606542	0	1	1	no
XLOC_001829	XLOC_001829	GJA3	chr12:36373089-36374313	B	F	NOTEST	43.3868	57.4254	0.404435	0	1	1	no
XLOC_012295	XLOC_012295	PRELID1	chr7:40132355-40135910	B	F	NOTEST	0	57.3721	inf	0	1	1	no
XLOC_006871	XLOC_006871	ISLR	chr21:34903758-34906883	B	F	NOTEST	21.5831	57.3445	1.40975	0	1	1	no
XLOC_004619	XLOC_004619	KIAA0895L	chr18:34933169-34940108	B	F	NOTEST	57.5809	57.3004	-0.00704406	0	1	1	no
XLOC_004871	XLOC_004871	MSI2	chr19:8321185-8725348	B	F	NOTEST	0	57.2998	inf	0	1	1	no
XLOC_010977	XLOC_010977	PPM1H	chr5:50861333-51163885	B	F	NOTEST	0	57.265	inf	0	1	1	no
XLOC_002867	XLOC_002867	TTC36	chr15:29476821-30075285	B	F	NOTEST	87.1318	57.2294	-0.606443	0	1	1	no
XLOC_003143	XLOC_003143	NCR3LG1	chr15:35658245-35671014	B	F	NOTEST	28.7368	57.1943	0.992969	0	1	1	no
XLOC_006156	XLOC_006156	TMEFF2	chr2:80997732-81275827	B	F	NOTEST	0	57.1589	inf	0	1	1	no
XLOC_000115	XLOC_000115	TMEM44	chr1:73516015-73559862	B	F	NOTEST	42.9858	57.1058	0.409776	0	1	1	no
XLOC_002125	XLOC_002125	EEF1A2	chr13:54623916-54631595	B	F	NOTEST	171.994	57.0533	-1.59198	0	1	1	no
XLOC_006296	XLOC_006296	FAM110D	chr2:127530452-127534009	B	F	NOTEST	0	57.0533	inf	0	1	1	no
XLOC_011907	XLOC_011907	MCUB	chr6:16870813-16966187	B	F	NOTEST	43.0639	57.0012	0.404514	0	1	1	no
XLOC_004429	XLOC_004429	PPP1R15A	chr18:55925890-55929296	B	F	NOTEST	64.2699	56.9215	-0.17517	0	1	1	no
XLOC_008128	XLOC_008128	TGFB1I1	chr25:27762158-27766955	B	F	NOTEST	0	56.8083	inf	0	1	1	no
XLOC_006780	XLOC_006780	TRMT61A	chr21:69817754-69824182	B	F	NOTEST	0	56.5653	inf	0	1	1	no
XLOC_008559	XLOC_008559	NEURL1	chr26:24330860-24403159	B	F	NOTEST	0	56.5564	inf	0	1	1	no
XLOC_004505	XLOC_004505	ZNF582	chr18:63736357-64182957	B	F	NOTEST	28.3845	56.4963	0.993055	0	1	1	no
XLOC_012221	XLOC_012221	GTF2F1	chr7:19126798-19622975	B	F	NOTEST	0	56.4963	inf	0	1	1	no
XLOC_001563	XLOC_001563	LRRTM1	chr11:54722278-56082035	B	F	OK	566.994	56.4275	-3.32886	-1.48115	0.2194	0.462205	no
XLOC_002533	XLOC_002533	LY6D	chr14:2801382-2803021	B	F	NOTEST	0	56.3997	inf	0	1	1	no
XLOC_012725	XLOC_012725	GDF9	chr7:46064178-46067119	B	F	NOTEST	0	56.3931	inf	0	1	1	no
XLOC_000690	XLOC_000690	ITPKA	chr10:37035179-37043518	B	F	NOTEST	28.2977	56.3245	0.993076	0	1	1	no
XLOC_002364	XLOC_002364	HSPA12B	chr13:51901881-51918849	B	F	NOTEST	16.9026	56.1805	1.73283	0	1	1	no
XLOC_011751	XLOC_011751	PCDH7	chr6:51536862-52009280	B	F	NOTEST	18.6982	56.0057	1.58267	0	1	1	no
XLOC_009276	XLOC_009276	SYT12	chr29:45655688-45676864	B	F	NOTEST	28.1258	55.984	0.993118	0	1	1	no
XLOC_014063	XLOC_014063	MED12	chrX:84789493-84811761	B	F	NOTEST	14.0103	55.9746	1.99828	0	1	1	no
XLOC_007798	XLOC_007798	CBLN2	chr24:5614222-5621037	B	F	NOTEST	21.034	55.8907	1.40989	0	1	1	no
XLOC_008686	XLOC_008686	ACTR1A	chr26:22961815-22978156	B	F	NOTEST	0	55.8754	inf	0	1	1	no
XLOC_005274	XLOC_005274	CACNG1	chr19:63738187-63745798	B	F	NOTEST	84.2471	55.7654	-0.595257	0	1	1	no
XLOC_011571	XLOC_011571	TPI1	chr5:103942401-103945759	B	F	NOTEST	0	55.7654	inf	0	1	1	no
XLOC_008001	XLOC_008001	NUBP2	chr25:1360578-1365803	B	F	NOTEST	0	55.7151	inf	0	1	1	no
XLOC_010817	XLOC_010817	GIMAP4	chr4:113866798-113874303	B	F	NOTEST	0	55.7145	inf	0	1	1	no
XLOC_005388	XLOC_005388	TAX1BP3	chr19:24951987-24977062	B	F	NOTEST	42.047	55.6648	0.404762	0	1	1	no
XLOC_009692	XLOC_009692	ACP6	chr3:22064165-22085076	B	F	NOTEST	0	55.6141	inf	0	1	1	no
XLOC_000442	XLOC_000442	PPM1L	chr1:107240576-107576169	B	F	NOTEST	0	55.5474	inf	0	1	1	no
XLOC_002320	XLOC_002320	JCAD	chr13:35331910-35368126	B	F	NOTEST	10.4178	55.4634	2.41248	0	1	1	no
XLOC_010821	XLOC_010821	KCNH2	chr4:114329662-114357980	B	F	NOTEST	50.0499	55.4537	0.147917	0	1	1	no
XLOC_001308	XLOC_001308	PTRHD1	chr11:74480124-74483870	B	F	NOTEST	0	55.3945	inf	0	1	1	no
XLOC_006513	XLOC_006513	FST	chr20:25588635-25594057	B	F	NOTEST	41.8192	55.3653	0.404817	0	1	1	no
XLOC_004989	XLOC_004989	NLGN2	chr19:27727931-27733393	B	F	NOTEST	23.7723	55.3569	1.21948	0	1	1	no
XLOC_007631	XLOC_007631	PEX6	chr23:16583121-16597410	B	F	NOTEST	13.8529	55.2815	1.99661	0	1	1	no
XLOC_003883	XLOC_003883	RSPH14	chr17:73799587-73847910	B	F	NOTEST	0	55.2167	inf	0	1	1	no
XLOC_012113	XLOC_012113	ISYNA1	chr7:4669452-4672649	B	F	NOTEST	55.4101	55.1503	-0.00677912	0	1	1	no
XLOC_003189	XLOC_003189	ANAPC15	chr15:52521424-52524607	B	F	NOTEST	0	55.0996	inf	0	1	1	no
XLOC_013253	XLOC_013253	ZNF367	chr8:84513652-84541074	B	F	NOTEST	27.6719	55.0847	0.993229	0	1	1	no
XLOC_009288	XLOC_009288	ALDH3B1	chr29:46188320-46203015	B	F	NOTEST	0	54.9455	inf	0	1	1	no
XLOC_000817	XLOC_000817	DLST	chr10:86533885-86551551	B	F	NOTEST	27.5895	54.9214	0.993249	0	1	1	no
XLOC_002726	XLOC_002726	IMPAD1	chr14:25544904-25560879	B	F	NOTEST	0	54.8967	inf	0	1	1	no
XLOC_011864	XLOC_011864	OTOP1	chr6:107505446-107547395	B	F	NOTEST	0	54.7914	inf	0	1	1	no
XLOC_011284	XLOC_011284	TRABD	chr5:121186028-121188624	B	F	NOTEST	0	54.7272	inf	0	1	1	no
XLOC_008573	XLOC_008573	DUSP5	chr26:31326743-31339518	B	F	NOTEST	0	54.6536	inf	0	1	1	no
XLOC_004267	XLOC_004267	RGS9BP	chr18:43324645-43325359	B	F	NOTEST	166.169	54.6149	-1.60528	0	1	1	no
XLOC_003384	XLOC_003384	LOC786597	chr16:45977044-45977759	B	F	NOTEST	82.936	54.5189	-0.605241	0	1	1	no
XLOC_000760	XLOC_000760	MAPK1IP1L	chr10:67756249-67769148	B	F	NOTEST	0	54.511	inf	0	1	1	no
XLOC_002036	XLOC_002036	VIM	chr13:31945011-31952941	B	F	NOTEST	0	54.4691	inf	0	1	1	no
XLOC_012244	XLOC_012244	DAPK3	chr7:21265024-21278270	B	F	NOTEST	0	54.4174	inf	0	1	1	no
XLOC_009256	XLOC_009256	CCDC85B	chr29:44671367-44672651	B	F	NOTEST	0	54.3896	inf	0	1	1	no
XLOC_007048	XLOC_007048	ASB14	chr22:44377844-44392470	B	F	NOTEST	0	54.3409	inf	0	1	1	no
XLOC_000943	XLOC_000943	RNASE2	chr10:26226702-26227603	B	F	NOTEST	0	54.328	inf	0	1	1	no
XLOC_009975	XLOC_009975	MGST3	chr3:3296537-3319166	B	F	NOTEST	0	54.328	inf	0	1	1	no
XLOC_004784	XLOC_004784	GYS1	chr18:55996073-56012735	B	F	NOTEST	0	54.3088	inf	0	1	1	no
XLOC_013627	XLOC_013627	RNASET2	chr9:103275247-103292937	B	F	NOTEST	0	54.2931	inf	0	1	1	no
XLOC_001534	XLOC_001534	SULT1C4	chr11:44724158-44731845	B	F	NOTEST	0	54.2463	inf	0	1	1	no
XLOC_009120	XLOC_009120	FAM181B	chr29:13003057-13004913	B	F	NOTEST	27.2485	54.2457	0.993332	0	1	1	no
XLOC_007536	XLOC_007536	NEDD9	chr23:44955358-44986928	B	F	NOTEST	81.5361	54.2071	-0.588957	0	1	1	no
XLOC_006699	XLOC_006699	BDKRB2	chr21:62701849-62743837	B	F	NOTEST	0	54.1986	inf	0	1	1	no
XLOC_004580	XLOC_004580	ZNF423	chr18:18041275-18392204	B	F	NOTEST	30.5388	54.1974	0.82758	0	1	1	no
XLOC_000723	XLOC_000723	C2CD4B	chr10:47955994-47957474	B	F	NOTEST	40.8957	54.1511	0.405042	0	1	1	no
XLOC_013993	XLOC_013993	FLNA	chrX:40310749-40335761	B	F	NOTEST	0	54.0616	inf	0	1	1	no
XLOC_009266	XLOC_009266	TMEM151A	chr29:44993275-44995717	B	F	NOTEST	40.5215	53.8432	0.410077	0	1	1	no
XLOC_011070	XLOC_011070	MCM5	chr5:73990667-74009155	B	F	NOTEST	20.243	53.7963	1.41008	0	1	1	no
XLOC_003797	XLOC_003797	TCTN1	chr17:56724776-56752192	B	F	NOTEST	53.9886	53.7419	-0.0066056	0	1	1	no
XLOC_001046	XLOC_001046	DLGAP5	chr10:67863305-67908834	B	F	NOTEST	0	53.6979	inf	0	1	1	no
XLOC_005479	XLOC_005479	MAPK7	chr19:34687985-34693036	B	F	NOTEST	0	53.4376	inf	0	1	1	no
XLOC_007662	XLOC_007662	TRAM2	chr23:24637957-24702830	B	F	NOTEST	0	53.4016	inf	0	1	1	no
XLOC_011880	XLOC_011880	FGFR3	chr6:109690989-109704032	B	F	NOTEST	0	53.4007	inf	0	1	1	no
XLOC_008003	XLOC_008003	NDUFB10	chr25:1517625-1520287	B	F	NOTEST	0	53.3922	inf	0	1	1	no
XLOC_011666	XLOC_011666	LMF2	chr5:120016648-120020622	B	F	NOTEST	0	53.3777	inf	0	1	1	no
XLOC_003719	XLOC_003719	TLL1	chr17:1491332-1819993	B	F	NOTEST	64.1889	53.3452	-0.266965	0	1	1	no
XLOC_006839	XLOC_006839	HOMER2	chr21:23577842-23668524	B	F	NOTEST	0	53.3088	inf	0	1	1	no
XLOC_002432	XLOC_002432	FOXS1	chr13:61924320-61925629	B	F	NOTEST	0	53.2174	inf	0	1	1	no
XLOC_005654	XLOC_005654	HEXDC	chr19:50772367-50788334	B	F	NOTEST	19.9551	53.0337	1.41015	0	1	1	no
XLOC_006892	XLOC_006892	CLEC14A	chr21:48843724-48845622	B	F	NOTEST	0	52.943	inf	0	1	1	no
XLOC_012155	XLOC_012155	GADD45GIP1	chr7:13721213-13723685	B	F	NOTEST	80.4924	52.936	-0.604603	0	1	1	no
XLOC_005269	XLOC_005269	SLC16A6	chr19:62457705-62504667	B	F	NOTEST	26.5759	52.9128	0.993497	0	1	1	no
XLOC_012329	XLOC_012329	NDUFS7	chr7:45427303-45433438	B	F	NOTEST	160.706	52.8457	-1.60457	0	1	1	no
XLOC_013614	XLOC_013614	TAGAP	chr9:96806290-96815764	B	F	NOTEST	15.8766	52.7796	1.73308	0	1	1	no
XLOC_000022	XLOC_000022	ADAMTS1	chr1:8955133-8963817	B	F	NOTEST	22.65	52.7485	1.21962	0	1	1	no
XLOC_005215	XLOC_005215	CBX8	chr19:53360163-53362249	B	F	NOTEST	79.4747	52.6276	-0.594676	0	1	1	no
XLOC_007428	XLOC_007428	VEGFA	chr23:17255514-17270515	B	F	NOTEST	19.7956	52.6211	1.41046	0	1	1	no
XLOC_011206	XLOC_011206	TRIOBP	chr5:110069286-110092020	B	F	NOTEST	0	52.6121	inf	0	1	1	no
XLOC_002368	XLOC_002368	MRPS26	chr13:52590815-52593105	B	F	NOTEST	0	52.4874	inf	0	1	1	no
XLOC_001970	XLOC_001970	LOC615640	chr12:80236585-80244063	B	F	NOTEST	158.406	52.4488	-1.59464	0	1	1	no
XLOC_013302	XLOC_013302	BRINP1	chr8:110409331-110605777	B	F	NOTEST	15.7739	52.4389	1.7331	0	1	1	no
XLOC_000804	XLOC_000804	RIOX1	chr10:85310400-85350728	B	F	NOTEST	39.4511	52.4257	0.410208	0	1	1	no
XLOC_011442	XLOC_011442	ZC3H10	chr5:57522060-57527396	B	F	NOTEST	15.7524	52.3677	1.73311	0	1	1	no
XLOC_000906	XLOC_000906	NFATC4	chr10:20632350-20642260	B	F	NOTEST	13.1114	52.3291	1.99679	0	1	1	no
XLOC_009913	XLOC_009913	RSPO1	chr3:108854244-108874916	B	F	NOTEST	52.5485	52.3149	-0.00642981	0	1	1	no
XLOC_010415	XLOC_010415	MALSU1	chr4:32057861-32077035	B	F	NOTEST	0	52.2218	inf	0	1	1	no
XLOC_001319	XLOC_001319	OSR1	chr11:79487138-79494239	B	F	NOTEST	0	52.1675	inf	0	1	1	no
XLOC_004009	XLOC_004009	PLBD2	chr17:63313640-63335972	B	F	NOTEST	235.403	52.1379	-2.17473	0	1	1	no
XLOC_013267	XLOC_013267	SYK	chr8:88423420-88529462	B	F	NOTEST	0	52.1379	inf	0	1	1	no
XLOC_000879	XLOC_000879	PDCD7	chr10:12020673-12030337	B	F	NOTEST	58.8009	52.0939	-0.174724	0	1	1	no
XLOC_011398	XLOC_011398	SLC35E3	chr5:45246214-45263369	B	F	NOTEST	15.6618	52.0673	1.73313	0	1	1	no
XLOC_000037	XLOC_000037	NSUN3	chr1:37960748-38021042	B	F	NOTEST	0	52.0499	inf	0	1	1	no
XLOC_012381	XLOC_012381	KIAA0141	chr7:54670602-54685574	B	F	NOTEST	0	52.0061	inf	0	1	1	no
XLOC_013181	XLOC_013181	TBC1D2	chr8:63772480-63814993	B	F	NOTEST	0	51.9797	inf	0	1	1	no
XLOC_011251	XLOC_011251	LOC785804	chr5:113596983-113607642	B	F	NOTEST	0	51.9588	inf	0	1	1	no
XLOC_002309	XLOC_002309	FAM171A1	chr13:30067775-30123390	B	F	NOTEST	0	51.9475	inf	0	1	1	no
XLOC_010392	XLOC_010392	GNG11	chr4:11074736-11079756	B	F	NOTEST	157.436	51.7849	-1.60416	0	1	1	no
XLOC_009892	XLOC_009892	CITED4	chr3:105949583-105950925	B	F	NOTEST	78.1335	51.7453	-0.594513	0	1	1	no
XLOC_010222	XLOC_010222	AK5	chr3:67354497-67614628	B	F	NOTEST	15.5618	51.7357	1.73315	0	1	1	no
XLOC_008944	XLOC_008944	H2AFY2	chr28:26451330-26521472	B	F	NOTEST	0	51.7303	inf	0	1	1	no
XLOC_000920	XLOC_000920	CPNE6	chr10:20896403-20901462	B	F	NOTEST	0	51.7015	inf	0	1	1	no
XLOC_013579	XLOC_013579	CITED2	chr9:78070986-78073397	B	F	NOTEST	0	51.5575	inf	0	1	1	no
XLOC_006295	XLOC_006295	ZNF593	chr2:127523709-127524790	B	F	NOTEST	0	51.5262	inf	0	1	1	no
XLOC_013356	XLOC_013356	ZBTB24	chr9:41168309-41177173	B	F	NOTEST	0	51.5112	inf	0	1	1	no
XLOC_011619	XLOC_011619	DDX17	chr5:110660390-110691514	B	F	NOTEST	0	51.5037	inf	0	1	1	no
XLOC_000937	XLOC_000937	RPGRIP1	chr10:25862555-25917420	B	F	NOTEST	0	51.4853	inf	0	1	1	no
XLOC_003324	XLOC_003324	MARC2	chr16:24929464-24973373	B	F	NOTEST	0	51.4715	inf	0	1	1	no
XLOC_003601	XLOC_003601	PGD	chr16:44043472-44058198	B	F	NOTEST	0	51.4715	inf	0	1	1	no
XLOC_009827	XLOC_009827	JUN	chr3:87841041-87843089	B	F	NOTEST	0	51.3573	inf	0	1	1	no
XLOC_007503	XLOC_007503	ZSCAN31	chr23:30115122-30124154	B	F	NOTEST	0	51.3004	inf	0	1	1	no
XLOC_001625	XLOC_001625	GDF7	chr11:78270222-78274248	B	F	NOTEST	38.7075	51.2725	0.405575	0	1	1	no
XLOC_011103	XLOC_011103	LDHB	chr5:88962609-88981219	B	F	NOTEST	0	51.2725	inf	0	1	1	no
XLOC_009446	XLOC_009446	NRXN2	chr29:43476402-43576128	B	F	NOTEST	7.69565	51.2373	2.73508	0	1	1	no
XLOC_012236	XLOC_012236	UBXN6	chr7:20879419-20891487	B	F	NOTEST	38.6428	51.1875	0.405591	0	1	1	no
XLOC_006604	XLOC_006604	TLNRD1	chr21:27346490-27348448	B	F	NOTEST	51.4107	51.187	-0.00629088	0	1	1	no
XLOC_005314	XLOC_005314	RASL10B	chr19:14950017-14956393	B	F	NOTEST	0	51.1852	inf	0	1	1	no
XLOC_010621	XLOC_010621	LOC524650	chr4:9730406-9748324	B	F	NOTEST	0	51.1006	inf	0	1	1	no
XLOC_009336	XLOC_009336	TRIM64	chr29:5232245-5240315	B	F	NOTEST	0	51.0183	inf	0	1	1	no
XLOC_002179	XLOC_002179	ASIP	chr13:64213311-64239962	B	F	NOTEST	0	51.0163	inf	0	1	1	no
XLOC_005168	XLOC_005168	ACE	chr19:48447901-48468072	B	F	NOTEST	0	50.9611	inf	0	1	1	no
XLOC_012871	XLOC_012871	SCARA5	chr8:10662267-10796380	B	F	NOTEST	0	50.9611	inf	0	1	1	no
XLOC_002910	XLOC_002910	DKK3	chr15:41241521-41291992	B	F	NOTEST	0	50.9123	inf	0	1	1	no
XLOC_007852	XLOC_007852	GNAL	chr24:43111843-43163945	B	F	NOTEST	30.6091	50.8828	0.733217	0	1	1	no
XLOC_000454	XLOC_000454	KCNAB1	chr1:112013081-112314022	B	F	NOTEST	0	50.8076	inf	0	1	1	no
XLOC_009192	XLOC_009192	FEN1	chr29:40931651-40936454	B	F	NOTEST	0	50.766	inf	0	1	1	no
XLOC_004711	XLOC_004711	BLVRB	chr18:50056591-50073609	B	F	NOTEST	0	50.765	inf	0	1	1	no
XLOC_007308	XLOC_007308	PTPN23	chr22:52818929-52844833	B	F	NOTEST	28.5724	50.7133	0.827741	0	1	1	no
XLOC_007384	XLOC_007384	PPARD	chr23:9269514-9355440	B	F	NOTEST	228.661	50.6823	-2.17366	0	1	1	no
XLOC_012864	XLOC_012864	CTSB	chr8:7414944-7423429	B	F	NOTEST	0	50.6273	inf	0	1	1	no
XLOC_003705	XLOC_003705	G0S2	chr16:75539495-75540404	B	F	NOTEST	307.565	50.5989	-2.60371	0	1	1	no
XLOC_012602	XLOC_012602	TNFSF9	chr7:19126798-19622975	B	F	NOTEST	76.8913	50.5989	-0.603714	0	1	1	no
XLOC_010676	XLOC_010676	NAMPT	chr4:47594641-47635332	B	F	NOTEST	0	50.5679	inf	0	1	1	no
XLOC_006882	XLOC_006882	CFL2	chr21:45519650-45522303	B	F	NOTEST	0	50.3936	inf	0	1	1	no
XLOC_007277	XLOC_007277	MAPKAPK3	chr22:50281952-50310036	B	F	NOTEST	0	50.3723	inf	0	1	1	no
XLOC_003066	XLOC_003066	MS4A1	chr15:84615939-84631933	B	F	NOTEST	0	50.3246	inf	0	1	1	no
XLOC_000684	XLOC_000684	VPS18	chr10:36546257-36554963	B	F	NOTEST	0	50.3241	inf	0	1	1	no
XLOC_000946	XLOC_000946	PNP	chr10:26667690-26673916	B	F	NOTEST	0	50.3114	inf	0	1	1	no
XLOC_007606	XLOC_007606	MTCH1	chr23:10854190-10873802	B	F	NOTEST	50.5132	50.2973	-0.0061813	0	1	1	no
XLOC_001408	XLOC_001408	TPRN	chr11:105896210-105903700	B	F	NOTEST	0	50.2288	inf	0	1	1	no
XLOC_006820	XLOC_006820	PLIN1	chr21:21502823-21516686	B	F	NOTEST	45.3145	50.2205	0.148303	0	1	1	no
XLOC_001335	XLOC_001335	PTGS1	chr11:93219286-93245047	B	F	NOTEST	188.809	50.188	-1.91151	0	1	1	no
XLOC_002485	XLOC_002485	CDH22	chr13:75617762-75701694	B	F	NOTEST	0	50.1552	inf	0	1	1	no
XLOC_004929	XLOC_004929	TRAF4	chr19:20723150-20729231	B	F	NOTEST	75.1142	49.8639	-0.59109	0	1	1	no
XLOC_004179	XLOC_004179	IRX5	chr18:23309539-23312757	B	F	NOTEST	50.0761	49.8639	-0.00612792	0	1	1	no
XLOC_008079	XLOC_008079	HS3ST2	chr25:20685059-20801037	B	F	OK	900.883	49.837	-4.17605	-1.86201	0.32545	0.462205	no
XLOC_007443	XLOC_007443	C23H6orf141	chr23:22040480-22044851	B	F	NOTEST	0	49.8241	inf	0	1	1	no
XLOC_012302	XLOC_012302	N4BP3	chr7:40573897-40576682	B	F	NOTEST	0	49.8102	inf	0	1	1	no
XLOC_004118	XLOC_004118	ZNRF1	chr18:2396334-2482363	B	F	NOTEST	37.5765	49.7839	0.405851	0	1	1	no
XLOC_010055	XLOC_010055	ZBTB7B	chr3:15634914-15648928	B	F	NOTEST	0	49.7835	inf	0	1	1	no
XLOC_008478	XLOC_008478	ELFN1	chr25:41817959-41820589	B	F	NOTEST	168.485	49.7632	-1.75947	0	1	1	no
XLOC_001968	XLOC_001968	GPR18	chr12:80056875-80227030	B	F	NOTEST	37.546	49.7438	0.405858	0	1	1	no
XLOC_009687	XLOC_009687	ANKRD35	chr3:21588493-21605094	B	F	NOTEST	89.7506	49.7349	-0.851661	0	1	1	no
XLOC_009300	XLOC_009300	CARS	chr29:49202353-49254992	B	F	NOTEST	93.4895	49.7031	-0.911469	0	1	1	no
XLOC_011572	XLOC_011572	USP5	chr5:103946732-103960262	B	F	NOTEST	0	49.639	inf	0	1	1	no
XLOC_007270	XLOC_007270	GPR62	chr22:49521551-49533582	B	F	NOTEST	49.8068	49.5968	-0.00609503	0	1	1	no
XLOC_007636	XLOC_007636	DLK2	chr23:16981804-16986052	B	F	NOTEST	0	49.584	inf	0	1	1	no
XLOC_007579	XLOC_007579	WDR46	chr23:7396118-7405455	B	F	NOTEST	49.7533	49.5437	-0.0060885	0	1	1	no
XLOC_008472	XLOC_008472	WIPI2	chr25:39565709-39589412	B	F	NOTEST	0	49.5437	inf	0	1	1	no
XLOC_006332	XLOC_006332	NECAP2	chr2:136252383-136266397	B	F	NOTEST	24.8633	49.5172	0.993915	0	1	1	no
XLOC_013682	XLOC_013682	ZIC3	chrX:21138853-21142208	B	F	NOTEST	0	49.4252	inf	0	1	1	no
XLOC_006929	XLOC_006929	GSC	chr21:60956930-61706763	B	F	NOTEST	0	49.3861	inf	0	1	1	no
XLOC_006456	XLOC_006456	DUSP1	chr20:4449105-4452189	B	F	NOTEST	49.5934	49.3852	-0.00606897	0	1	1	no
XLOC_010241	XLOC_010241	LEPROT	chr3:80243542-80254246	B	F	NOTEST	24.7834	49.3589	0.993934	0	1	1	no
XLOC_010356	XLOC_010356	GJB3	chr3:111493035-111498704	B	F	NOTEST	247.702	49.3326	-2.32799	0	1	1	no
XLOC_006945	XLOC_006945	CKB	chr21:69809412-69812615	B	F	NOTEST	0	49.3068	inf	0	1	1	no
XLOC_013533	XLOC_013533	TSTD3	chr9:50950777-50954323	B	F	NOTEST	74.7823	49.2287	-0.603198	0	1	1	no
XLOC_006884	XLOC_006884	LOC613444	chr21:45695680-45724815	B	F	NOTEST	0	49.2281	inf	0	1	1	no
XLOC_007434	XLOC_007434	ENPP4	chr23:19369191-19384104	B	F	NOTEST	31.6307	49.1152	0.634846	0	1	1	no
XLOC_001397	XLOC_001397	PAEP	chr11:103301663-103306381	B	F	NOTEST	0	48.9945	inf	0	1	1	no
XLOC_003081	XLOC_003081	FUT4	chr15:16242000-16243419	B	F	NOTEST	0	48.9548	inf	0	1	1	no
XLOC_007789	XLOC_007789	IRF4	chr23:52050984-52063706	B	F	NOTEST	0	48.9548	inf	0	1	1	no
XLOC_005793	XLOC_005793	ACVR1C	chr2:38551513-38599514	B	F	NOTEST	36.8879	48.8773	0.406018	0	1	1	no
XLOC_013117	XLOC_013117	SNAPC3	chr8:28889215-28924567	B	F	NOTEST	0	48.8386	inf	0	1	1	no
XLOC_002732	XLOC_002732	TTPA	chr14:29763401-29793700	B	F	NOTEST	0	48.7993	inf	0	1	1	no
XLOC_003626	XLOC_003626	ACTRT2	chr16:51277883-51279299	B	F	NOTEST	0	48.723	inf	0	1	1	no
XLOC_001582	XLOC_001582	SNRPG	chr11:68574810-68583813	B	F	NOTEST	0	48.6856	inf	0	1	1	no
XLOC_004454	XLOC_004454	NR1H2	chr18:56998859-57005507	B	F	NOTEST	0	48.6841	inf	0	1	1	no
XLOC_007199	XLOC_007199	SCN5A	chr22:12015689-12118718	B	F	NOTEST	36.5522	48.6758	0.413246	0	1	1	no
XLOC_002168	XLOC_002168	BPIFB3	chr13:62901451-62918251	B	F	NOTEST	0	48.6079	inf	0	1	1	no
XLOC_009260	XLOC_009260	BANF1	chr29:44759485-44761430	B	F	NOTEST	0	48.5326	inf	0	1	1	no
XLOC_008092	XLOC_008092	C25H16orf82	chr25:24935875-24937932	B	F	NOTEST	0	48.531	inf	0	1	1	no
XLOC_011515	XLOC_011515	SSPN	chr5:84096323-84138430	B	F	NOTEST	0	48.4564	inf	0	1	1	no
XLOC_013660	XLOC_013660	SASH3	chrX:13681410-13695775	B	F	NOTEST	0	48.4546	inf	0	1	1	no
XLOC_000094	XLOC_000094	CASR	chr1:67255526-67344655	B	F	NOTEST	81.8931	48.4543	-0.757117	0	1	1	no
XLOC_008604	XLOC_008604	HTRA1	chr26:42659824-42717179	B	F	NOTEST	0	48.4295	inf	0	1	1	no
XLOC_012475	XLOC_012475	IBA57	chr7:2868669-2879155	B	F	NOTEST	0	48.4295	inf	0	1	1	no
XLOC_012134	XLOC_012134	AKAP8	chr7:8787434-8805448	B	F	NOTEST	0	48.4089	inf	0	1	1	no
XLOC_011459	XLOC_011459	LTA4H	chr5:60647972-60678518	B	F	NOTEST	72.868	48.3789	-0.590908	0	1	1	no
XLOC_013551	XLOC_013551	NT5E	chr9:64879263-64929945	B	F	OK	1467.22	48.3048	-4.92478	-1.68346	0.306	0.462205	no
XLOC_001749	XLOC_001749	PSMD13	chr11:107246185-107254955	B	F	NOTEST	0	48.1905	inf	0	1	1	no
XLOC_009041	XLOC_009041	NEUROG3	chr28:26063024-26063814	B	F	NOTEST	146.259	48.1541	-1.60279	0	1	1	no
XLOC_001413	XLOC_001413	CLIC3	chr11:106229011-106233455	B	F	NOTEST	14.4676	48.1071	1.73342	0	1	1	no
XLOC_014181	XLOC_014181	MGC151921	chrX:148319906-148326780	B	F	NOTEST	146.028	48.0792	-1.60276	0	1	1	no
XLOC_002240	XLOC_002240	UBE2C	chr13:75306756-75310190	B	F	NOTEST	0	48.0792	inf	0	1	1	no
XLOC_004833	XLOC_004833	ZNF524	chr18:62388929-62392089	B	F	NOTEST	145.123	48.0779	-1.59383	0	1	1	no
XLOC_010455	XLOC_010455	TMEM168	chr4:56459730-56517537	B	F	NOTEST	0	48.0271	inf	0	1	1	no
XLOC_010584	XLOC_010584	ARHGEF5	chr4:108448574-108471244	B	F	NOTEST	0	47.9462	inf	0	1	1	no
XLOC_000380	XLOC_000380	HES1	chr1:73974239-73976720	B	F	NOTEST	36.1675	47.9286	0.406194	0	1	1	no
XLOC_012208	XLOC_012208	RAB11B	chr7:18249535-18259143	B	F	NOTEST	36.111	47.8543	0.406208	0	1	1	no
XLOC_005728	XLOC_005728	IMP4	chr2:1247983-1252958	B	F	NOTEST	0	47.8543	inf	0	1	1	no
XLOC_008952	XLOC_008952	CHST3	chr28:28254031-28256945	B	F	NOTEST	36.0829	47.8172	0.406215	0	1	1	no
XLOC_003897	XLOC_003897	TSSK1B	chr17:74607592-74609032	B	F	NOTEST	0	47.8172	inf	0	1	1	no
XLOC_010793	XLOC_010793	HIPK2	chr4:103973692-104017707	B	F	NOTEST	36.0548	47.7802	0.406222	0	1	1	no
XLOC_003940	XLOC_003940	NOCT	chr17:18892760-18910926	B	F	NOTEST	0	47.7551	inf	0	1	1	no
XLOC_013366	XLOC_013366	BEND3	chr9:43409749-43424091	B	F	NOTEST	323.246	47.7426	-2.75929	0	1	1	no
XLOC_002503	XLOC_002503	SALL4	chr13:80297253-80313158	B	F	NOTEST	14.3288	47.6466	1.73346	0	1	1	no
XLOC_004921	XLOC_004921	TNFAIP1	chr19:20379925-20388607	B	F	NOTEST	0	47.6078	inf	0	1	1	no
XLOC_003870	XLOC_003870	YWHAH	chr17:72629366-72630812	B	F	NOTEST	0	47.596	inf	0	1	1	no
XLOC_006083	XLOC_006083	SP9	chr2:22485429-22487883	B	F	NOTEST	0	47.596	inf	0	1	1	no
XLOC_006383	XLOC_006383	DHX29	chr20:23853174-23900486	B	F	NOTEST	214.384	47.5584	-2.17243	0	1	1	no
XLOC_001536	XLOC_001536	SLC5A7	chr11:44876758-44897731	B	F	NOTEST	0	47.5345	inf	0	1	1	no
XLOC_008192	XLOC_008192	ZNF394	chr25:37450948-37463897	B	F	NOTEST	0	47.4128	inf	0	1	1	no
XLOC_003203	XLOC_003203	PGM2L1	chr15:54484801-54537330	B	F	NOTEST	17.7993	47.3217	1.41068	0	1	1	no
XLOC_010934	XLOC_010934	COL2A1	chr5:32450452-32481246	B	F	NOTEST	10.1511	47.2963	2.22009	0	1	1	no
XLOC_005414	XLOC_005414	PSMB6	chr19:27198591-27200805	B	F	NOTEST	0	47.2693	inf	0	1	1	no
XLOC_012102	XLOC_012102	PBX4	chr7:3631054-3685738	B	F	NOTEST	0	47.2318	inf	0	1	1	no
XLOC_005713	XLOC_005713	GPRC5C	chr19:57642747-57656338	B	F	NOTEST	0	47.2193	inf	0	1	1	no
XLOC_000400	XLOC_000400	AHSG	chr1:81202138-81209052	B	F	NOTEST	0	47.1597	inf	0	1	1	no
XLOC_004389	XLOC_004389	BLOC1S3	chr18:53230966-53232237	B	F	NOTEST	71.5472	47.1249	-0.602405	0	1	1	no
XLOC_000201	XLOC_000201	AGTR1	chr1:120472229-120862166	B	F	NOTEST	0	47.0531	inf	0	1	1	no
XLOC_012192	XLOC_012192	CNN1	chr7:17106393-17114224	B	F	NOTEST	0	46.9802	inf	0	1	1	no
XLOC_003014	XLOC_003014	API5	chr15:74303495-74321503	B	F	NOTEST	0	46.9084	inf	0	1	1	no
XLOC_008398	XLOC_008398	RCC1L	chr25:33178160-33201942	B	F	NOTEST	0	46.9084	inf	0	1	1	no
XLOC_013532	XLOC_013532	PRDM13	chr9:50873668-50881408	B	F	NOTEST	47.0722	46.8846	-0.00576106	0	1	1	no
XLOC_000417	XLOC_000417	SOX2	chr1:85933315-85934782	B	F	NOTEST	0	46.8376	inf	0	1	1	no
XLOC_009988	XLOC_009988	FCGR2B	chr3:7928104-7944607	B	F	NOTEST	0	46.8376	inf	0	1	1	no
XLOC_010652	XLOC_010652	TWIST1	chr4:27853325-27855320	B	F	NOTEST	0	46.8021	inf	0	1	1	no
XLOC_004889	XLOC_004889	LHX1	chr19:13611603-13617405	B	F	NOTEST	46.9767	46.7899	-0.00574939	0	1	1	no
XLOC_001013	XLOC_001013	POLR2M	chr10:52648525-52655730	B	F	NOTEST	0	46.7312	inf	0	1	1	no
XLOC_003858	XLOC_003858	SEC14L2	chr17:71551241-71572739	B	F	NOTEST	0	46.7312	inf	0	1	1	no
XLOC_006864	XLOC_006864	PPCDC	chr21:34063457-34085961	B	F	NOTEST	0	46.7312	inf	0	1	1	no
XLOC_006080	XLOC_006080	HOXD12	chr2:20848043-20849004	B	F	NOTEST	0	46.6972	inf	0	1	1	no
XLOC_008231	XLOC_008231	POLR3K	chr25:110166-112894	B	F	NOTEST	0	46.6972	inf	0	1	1	no
XLOC_012608	XLOC_012608	NRTN	chr7:19743597-19747317	B	F	NOTEST	0	46.5563	inf	0	1	1	no
XLOC_000799	XLOC_000799	SRSF5	chr10:81860043-81865204	B	F	NOTEST	0	46.5199	inf	0	1	1	no
XLOC_003292	XLOC_003292	PPFIA4	chr16:553234-589649	B	F	NOTEST	0	46.504	inf	0	1	1	no
XLOC_000735	XLOC_000735	RAB27A	chr10:55134043-55160887	B	F	NOTEST	104.901	46.4843	-1.17421	0	1	1	no
XLOC_000021	XLOC_000021	ADAMTS5	chr1:8811791-8861602	B	F	NOTEST	0	46.4843	inf	0	1	1	no
XLOC_001346	XLOC_001346	PBX3	chr11:96548187-96772637	B	F	NOTEST	0	46.4499	inf	0	1	1	no
XLOC_013273	XLOC_013273	MRPL50	chr8:92744047-92751166	B	F	NOTEST	0	46.4163	inf	0	1	1	no
XLOC_013355	XLOC_013355	WASF1	chr9:40520451-40591232	B	F	NOTEST	17.4045	46.2752	1.41078	0	1	1	no
XLOC_008015	XLOC_008015	LOC777692	chr25:1838865-1855600	B	F	NOTEST	0	46.2078	inf	0	1	1	no
XLOC_001162	XLOC_001162	TPRKB	chr11:10862326-10869029	B	F	NOTEST	0	46.0343	inf	0	1	1	no
XLOC_008804	XLOC_008804	HTRA4	chr27:33780036-33795802	B	F	NOTEST	0	46.0343	inf	0	1	1	no
XLOC_005079	XLOC_005079	HOXB2	chr19:38583392-38585653	B	F	NOTEST	34.6516	45.9315	0.406564	0	1	1	no
XLOC_004691	XLOC_004691	CAPN12	chr18:48743598-48755715	B	F	NOTEST	0	45.9083	inf	0	1	1	no
XLOC_010629	XLOC_010629	BET1	chr4:11162346-11176872	B	F	NOTEST	0	45.8974	inf	0	1	1	no
XLOC_004127	XLOC_004127	WWOX	chr18:5283871-6197660	B	F	NOTEST	0	45.8628	inf	0	1	1	no
XLOC_003185	XLOC_003185	TRPC2	chr15:52291812-52329773	B	F	NOTEST	22.9703	45.8511	0.997186	0	1	1	no
XLOC_005854	XLOC_005854	CFLAR	chr2:90139394-90172955	B	F	NOTEST	0	45.8292	inf	0	1	1	no
XLOC_008084	XLOC_008084	PLK1	chr25:21587068-21597613	B	F	NOTEST	22.9983	45.8175	0.99437	0	1	1	no
XLOC_005622	XLOC_005622	GFAP	chr19:45241323-45250609	B	F	NOTEST	0	45.6929	inf	0	1	1	no
XLOC_003585	XLOC_003585	TNFRSF1B	chr16:42376250-42409768	B	F	NOTEST	0	45.6818	inf	0	1	1	no
XLOC_008609	XLOC_008609	HMX2	chr26:43270655-43272421	B	F	NOTEST	207.895	45.6609	-2.18682	0	1	1	no
XLOC_008080	XLOC_008080	SCNN1G	chr25:21080468-21108140	B	F	OK	1441.02	45.5694	-4.98288	-2.14755	0.38855	0.47014	no
XLOC_001124	XLOC_001124	ZNF2	chr11:1953346-1958761	B	F	NOTEST	0	45.5694	inf	0	1	1	no
XLOC_011859	XLOC_011859	LRPAP1	chr6:106365303-107356641	B	F	NOTEST	68.6353	45.4915	-0.593355	0	1	1	no
XLOC_003778	XLOC_003778	PITPNM2	chr17:54716440-54801733	B	F	NOTEST	6.83049	45.4838	2.73529	0	1	1	no
XLOC_007108	XLOC_007108	LAMB2	chr22:51456199-51470445	B	F	NOTEST	17.0648	45.4403	1.41295	0	1	1	no
XLOC_002065	XLOC_002065	NXT1	chr13:42396586-42399398	B	F	NOTEST	0	45.3923	inf	0	1	1	no
XLOC_007764	XLOC_007764	RBM24	chr23:39835979-39846198	B	F	NOTEST	0	45.3923	inf	0	1	1	no
XLOC_000113	XLOC_000113	XXYLT1	chr1:72935260-73106313	B	F	NOTEST	22.7721	45.3685	0.994426	0	1	1	no
XLOC_002362	XLOC_002362	AP5S1	chr13:51837800-51842049	B	F	NOTEST	34.1657	45.2912	0.406682	0	1	1	no
XLOC_012117	XLOC_012117	CIST1	chr7:4905747-4910673	B	F	NOTEST	0	45.2592	inf	0	1	1	no
XLOC_001129	XLOC_001129	ARID5A	chr11:2526185-2537851	B	F	NOTEST	0	45.2355	inf	0	1	1	no
XLOC_004761	XLOC_004761	SLC1A5	chr18:54302391-54313935	B	F	NOTEST	0	45.2077	inf	0	1	1	no
XLOC_004733	XLOC_004733	PHLDB3	chr18:52001345-52046580	B	F	NOTEST	22.6828	45.1913	0.994447	0	1	1	no
XLOC_002453	XLOC_002453	SCAND1	chr13:65744267-65745100	B	F	OK	410.87	45.1269	-3.18662	-1.10696	0.33635	0.462205	no
XLOC_002084	XLOC_002084	ADARB2	chr13:46383730-46630127	B	F	NOTEST	0	45.0375	inf	0	1	1	no
XLOC_005860	XLOC_005860	BMPR2	chr2:91280846-91468320	B	F	NOTEST	118.235	45.0095	-1.39335	0	1	1	no
XLOC_004026	XLOC_004026	POP5	chr17:65102633-65104915	B	F	NOTEST	0	44.9953	inf	0	1	1	no
XLOC_013861	XLOC_013861	TMEM47	chrX:113924566-113949565	B	F	NOTEST	0	44.8645	inf	0	1	1	no
XLOC_003887	XLOC_003887	DGCR6L	chr17:74049770-74053882	B	F	NOTEST	203.33	44.6697	-2.18645	0	1	1	no
XLOC_008435	XLOC_008435	GNB2	chr25:36446225-36451406	B	F	NOTEST	33.6443	44.604	0.406809	0	1	1	no
XLOC_005955	XLOC_005955	MARCKSL1	chr2:122053549-122055798	B	F	NOTEST	268.764	44.5396	-2.59318	0	1	1	no
XLOC_003885	XLOC_003885	TOP3B	chr17:73938113-73951242	B	F	NOTEST	22.3542	44.5392	0.994528	0	1	1	no
XLOC_003306	XLOC_003306	RASSF5	chr16:4144348-4218752	B	F	NOTEST	53.5065	44.4876	-0.266311	0	1	1	no
XLOC_003268	XLOC_003268	PRG3	chr15:81920283-81926082	B	F	NOTEST	0	44.4766	inf	0	1	1	no
XLOC_003708	XLOC_003708	CD46	chr16:77483007-77522665	B	F	NOTEST	27.3196	44.4434	0.702034	0	1	1	no
XLOC_010287	XLOC_010287	FAAH	chr3:100317758-100338715	B	F	NOTEST	22.2789	44.3898	0.994546	0	1	1	no
XLOC_010029	XLOC_010029	HAPLN2	chr3:14254485-14259736	B	F	NOTEST	0	44.3476	inf	0	1	1	no
XLOC_001487	XLOC_001487	CYP1B1	chr11:20493493-20499001	B	F	NOTEST	66.7726	44.3472	-0.590411	0	1	1	no
XLOC_007223	XLOC_007223	BRPF1	chr22:17009183-17022570	B	F	NOTEST	33.315	44.3362	0.412316	0	1	1	no
XLOC_010795	XLOC_010795	SLC37A3	chr4:104577325-104624773	B	F	NOTEST	16.6713	44.3311	1.41095	0	1	1	no
XLOC_003489	XLOC_003489	LHX9	chr16:78788871-78801870	B	F	NOTEST	0	44.3158	inf	0	1	1	no
XLOC_000016	XLOC_000016	KRTAP13-1	chr1:4775169-4776015	B	F	NOTEST	0	44.2851	inf	0	1	1	no
XLOC_009454	XLOC_009454	ATG2A	chr29:43748736-43758028	B	F	NOTEST	0	44.2834	inf	0	1	1	no
XLOC_010261	XLOC_010261	MROH7	chr3:92136664-92190804	B	F	NOTEST	11.0784	44.2304	1.99729	0	1	1	no
XLOC_008481	XLOC_008481	GPR146	chr25:42234860-42303142	B	F	NOTEST	133.318	44.1889	-1.59311	0	1	1	no
XLOC_005129	XLOC_005129	HSD17B1	chr19:43268325-43270819	B	F	NOTEST	0	44.1573	inf	0	1	1	no
XLOC_001199	XLOC_001199	SIX3	chr11:27200796-27204850	B	F	NOTEST	132.97	44.1569	-1.59039	0	1	1	no
XLOC_008409	XLOC_008409	CLDN4	chr25:33988114-33989662	B	F	NOTEST	33.2815	44.1257	0.406898	0	1	1	no
XLOC_009480	XLOC_009480	BRMS1	chr29:45035735-45042778	B	F	NOTEST	33.2815	44.1257	0.406898	0	1	1	no
XLOC_000653	XLOC_000653	RNASE1	chr10:26388179-26389763	B	F	NOTEST	0	44.0953	inf	0	1	1	no
XLOC_004058	XLOC_004058	CASTOR1	chr17:71452536-71457053	B	F	NOTEST	33.1861	43.9999	0.406921	0	1	1	no
XLOC_012067	XLOC_012067	HS3ST1	chr6:111369910-111406680	B	F	NOTEST	132.554	43.9373	-1.59307	0	1	1	no
XLOC_012310	XLOC_012310	CDC34	chr7:44788994-44795598	B	F	NOTEST	0	43.9373	inf	0	1	1	no
XLOC_003758	XLOC_003758	FAM198B	chr17:41769526-41784178	B	F	NOTEST	0	43.9057	inf	0	1	1	no
XLOC_004341	XLOC_004341	SPTBN4	chr18:50077665-50154685	B	F	NOTEST	17.94	43.8088	1.28804	0	1	1	no
XLOC_010155	XLOC_010155	AMPD2	chr3:33932971-33944923	B	F	NOTEST	13.1674	43.7932	1.73374	0	1	1	no
XLOC_011376	XLOC_011376	TMEM106C	chr5:32486383-32491855	B	F	NOTEST	0	43.7815	inf	0	1	1	no
XLOC_000566	XLOC_000566	LVRN	chr10:4789065-4866585	B	F	NOTEST	0	43.7654	inf	0	1	1	no
XLOC_009676	XLOC_009676	SF3B4	chr3:20727553-20731286	B	F	NOTEST	32.9969	43.7504	0.406967	0	1	1	no
XLOC_001705	XLOC_001705	AK8	chr11:102813440-102949251	B	F	NOTEST	0	43.7504	inf	0	1	1	no
XLOC_004895	XLOC_004895	LOC504773	chr19:14735717-14741999	B	F	NOTEST	0	43.7206	inf	0	1	1	no
XLOC_001421	XLOC_001421	RIC8A	chr11:107161082-107166427	B	F	NOTEST	21.9307	43.6984	0.994631	0	1	1	no
XLOC_002101	XLOC_002101	SLC4A11	chr13:52437393-52447854	B	F	NOTEST	0	43.6725	inf	0	1	1	no
XLOC_003035	XLOC_003035	ZNF408	chr15:77516534-77521982	B	F	NOTEST	0	43.6725	inf	0	1	1	no
XLOC_004884	XLOC_004884	ZNHIT3	chr19:13150585-13190887	B	F	NOTEST	0	43.5971	inf	0	1	1	no
XLOC_000040	XLOC_000040	COL8A1	chr1:43541935-43717620	B	F	NOTEST	65.4571	43.5688	-0.587254	0	1	1	no
XLOC_007329	XLOC_007329	VGLL4	chr22:56220080-56290873	B	F	NOTEST	32.8564	43.5652	0.407001	0	1	1	no
XLOC_013233	XLOC_013233	CCL21	chr8:77421387-77422534	B	F	NOTEST	0	43.5356	inf	0	1	1	no
XLOC_006457	XLOC_006457	NKX2-5	chr20:4818455-4821534	B	F	NOTEST	98.4993	43.5345	-1.17796	0	1	1	no
XLOC_007140	XLOC_007140	LRRC2	chr22:53448775-53486049	B	F	NOTEST	0	43.4731	inf	0	1	1	no
XLOC_008719	XLOC_008719	PRLHR	chr26:39218800-39221079	B	F	NOTEST	21.817	43.4728	0.994659	0	1	1	no
XLOC_012815	XLOC_012815	RNF145	chr7:72843639-72906344	B	F	NOTEST	13.067	43.4602	1.73376	0	1	1	no
XLOC_007758	XLOC_007758	SOX4	chr23:36292281-36294297	B	F	NOTEST	32.7634	43.4425	0.407024	0	1	1	no
XLOC_001439	XLOC_001439	ANKRD39	chr11:2775463-2782703	B	F	NOTEST	0	43.4425	inf	0	1	1	no
XLOC_010944	XLOC_010944	DBX2	chr5:35473719-35510901	B	F	NOTEST	0	43.4425	inf	0	1	1	no
XLOC_005254	XLOC_005254	USH1G	chr19:57122384-57126123	B	F	NOTEST	32.7171	43.3815	0.407035	0	1	1	no
XLOC_006510	XLOC_006510	SNX18	chr20:24570225-24596518	B	F	NOTEST	21.7202	43.3604	0.997339	0	1	1	no
XLOC_004808	XLOC_004808	KLK1	chr18:57338705-57343788	B	F	NOTEST	0	43.3521	inf	0	1	1	no
XLOC_001266	XLOC_001266	SLC1A4	chr11:63337654-63367593	B	F	NOTEST	0	43.2289	inf	0	1	1	no
XLOC_012943	XLOC_012943	TMEM8B	chr8:60427216-60439343	B	F	NOTEST	0	43.1889	inf	0	1	1	no
XLOC_005667	XLOC_005667	ANAPC11	chr19:51604149-51609338	B	F	NOTEST	0	43.1702	inf	0	1	1	no
XLOC_010427	XLOC_010427	TMEM60	chr4:43684550-43688402	B	F	NOTEST	0	43.1099	inf	0	1	1	no
XLOC_008902	XLOC_008902	C28H1orf198	chr28:3833550-3865974	B	F	NOTEST	0	43.0498	inf	0	1	1	no
XLOC_007607	XLOC_007607	PIM1	chr23:11050889-11055827	B	F	NOTEST	0	43.0084	inf	0	1	1	no
XLOC_012905	XLOC_012905	NFIB	chr8:30010800-30156047	B	F	OK	388.314	42.9884	-3.17521	-1.46142	0.22895	0.462205	no
XLOC_010839	XLOC_010839	ATXN7L3B	chr5:4048887-4052626	B	F	NOTEST	0	42.9881	inf	0	1	1	no
XLOC_000415	XLOC_000415	KLHL24	chr1:84062788-84095207	B	F	NOTEST	0	42.9684	inf	0	1	1	no
XLOC_008665	XLOC_008665	COX15	chr26:20533687-20550733	B	F	NOTEST	0	42.929	inf	0	1	1	no
XLOC_008744	XLOC_008744	CLN8	chr27:99451-112266	B	F	NOTEST	0	42.929	inf	0	1	1	no
XLOC_012690	XLOC_012690	DOK3	chr7:40362231-40367515	B	F	NOTEST	0	42.929	inf	0	1	1	no
XLOC_012515	XLOC_012515	F2RL3	chr7:6097835-6099711	B	F	NOTEST	97.0539	42.8991	-1.17784	0	1	1	no
XLOC_011259	XLOC_011259	FAM118A	chr5:116447251-116460619	B	F	NOTEST	43.9784	42.869	-0.0368605	0	1	1	no
XLOC_005707	XLOC_005707	OTOP3	chr19:57097789-57104987	B	F	OK	752.252	42.8293	-4.13454	-1.84289	0.325	0.462205	no
XLOC_002302	XLOC_002302	FRMD4A	chr13:28631454-28961637	B	F	NOTEST	21.4386	42.7993	0.997373	0	1	1	no
XLOC_004426	XLOC_004426	SPACA4	chr18:55701400-55702271	B	F	NOTEST	64.8343	42.7516	-0.600777	0	1	1	no
XLOC_009597	XLOC_009597	LOC100848574	chr3:14454668-14477608	B	F	NOTEST	64.8178	42.7364	-0.600926	0	1	1	no
XLOC_008883	XLOC_008883	SLC20A2	chr27:36938384-37017424	B	F	NOTEST	0	42.573	inf	0	1	1	no
XLOC_010175	XLOC_010175	GPR88	chr3:42891830-42893789	B	F	NOTEST	64.1646	42.5443	-0.59281	0	1	1	no
XLOC_010740	XLOC_010740	CDK13	chr4:81665557-81807550	B	F	NOTEST	31.9507	42.5241	0.412433	0	1	1	no
XLOC_008060	XLOC_008060	RRN3	chr25:13778680-13806744	B	F	NOTEST	0	42.5027	inf	0	1	1	no
XLOC_002594	XLOC_002594	KCNB2	chr14:37990750-38454479	B	F	NOTEST	15.9808	42.4999	1.41112	0	1	1	no
XLOC_007240	XLOC_007240	MITF	chr22:31735989-31769466	B	F	NOTEST	0	42.4858	inf	0	1	1	no
XLOC_004487	XLOC_004487	SYT5	chr18:62700853-62707444	B	F	NOTEST	0	42.4565	inf	0	1	1	no
XLOC_012162	XLOC_012162	TRIR	chr7:13896309-13899367	B	F	NOTEST	0	42.2831	inf	0	1	1	no
XLOC_007176	XLOC_007176	RUVBL1	chr22:60179707-60211027	B	F	NOTEST	63.7669	42.2821	-0.592761	0	1	1	no
XLOC_002977	XLOC_002977	MOGAT2	chr15:55676066-55688705	B	F	NOTEST	0	42.2531	inf	0	1	1	no
XLOC_002705	XLOC_002705	NDUFB9	chr14:16971032-17140075	B	F	NOTEST	0	42.2253	inf	0	1	1	no
XLOC_005328	XLOC_005328	RNF135	chr19:18330386-18343193	B	F	NOTEST	0	42.1662	inf	0	1	1	no
XLOC_010146	XLOC_010146	UBL4B	chr3:33424619-33426233	B	F	NOTEST	0	42.1378	inf	0	1	1	no
XLOC_008097	XLOC_008097	TUFM	chr25:26225845-26229800	B	F	NOTEST	31.7522	42.109	0.407271	0	1	1	no
XLOC_004856	XLOC_004856	ZNF548	chr18:64780952-64790921	B	F	NOTEST	0	42.0969	inf	0	1	1	no
XLOC_000378	XLOC_000378	BDH1	chr1:72572938-72608810	B	F	NOTEST	0	42.0803	inf	0	1	1	no
XLOC_012458	XLOC_012458	CAST	chr7:98444820-98581253	B	F	NOTEST	0	42.0803	inf	0	1	1	no
XLOC_010046	XLOC_010046	HCN3	chr3:15409812-15418775	B	F	NOTEST	21.0915	42.0322	0.994836	0	1	1	no
XLOC_009354	XLOC_009354	HTATIP2	chr29:24810563-24824722	B	F	NOTEST	31.6654	41.9944	0.407292	0	1	1	no
XLOC_002759	XLOC_002759	NOV	chr14:47005557-47013935	B	F	NOTEST	0	41.975	inf	0	1	1	no
XLOC_000369	XLOC_000369	PCYT1A	chr1:71416989-71484412	B	F	NOTEST	0	41.9089	inf	0	1	1	no
XLOC_004489	XLOC_004489	TNNT1	chr18:62725897-62735263	B	F	NOTEST	0	41.8247	inf	0	1	1	no
XLOC_003462	XLOC_003462	PTPN14	chr16:70619177-70749808	B	F	NOTEST	0	41.7778	inf	0	1	1	no
XLOC_010728	XLOC_010728	ADCY1	chr4:76869664-76969459	B	F	NOTEST	12.5533	41.7552	1.73389	0	1	1	no
XLOC_006076	XLOC_006076	HOXD4	chr2:20794854-20797028	B	F	NOTEST	0	41.6825	inf	0	1	1	no
XLOC_004878	XLOC_004878	YPEL2	chr19:10546156-10593841	B	F	NOTEST	0	41.6554	inf	0	1	1	no
XLOC_012974	XLOC_012974	SORBS3	chr8:70357692-70384760	B	F	NOTEST	46.9854	41.6539	-0.173761	0	1	1	no
XLOC_003480	XLOC_003480	PLXNA2	chr16:77046044-77250671	B	F	NOTEST	10.4272	41.635	1.99744	0	1	1	no
XLOC_002104	XLOC_002104	FASTKD5,UBOX5	chr13:52501258-52548992	B	F	NOTEST	0	41.6166	inf	0	1	1	no
XLOC_010349	XLOC_010349	ADPRHL2	chr3:110305529-110311199	B	F	NOTEST	0	41.5982	inf	0	1	1	no
XLOC_013263	XLOC_013263	BICD2	chr8:85688470-85743419	B	F	NOTEST	0	41.5602	inf	0	1	1	no
XLOC_000522	XLOC_000522	U2AF1	chr1:144832444-144845410	B	F	NOTEST	0	41.5433	inf	0	1	1	no
XLOC_010282	XLOC_010282	FOXE3	chr3:99445786-99449489	B	F	NOTEST	0	41.5423	inf	0	1	1	no
XLOC_003832	XLOC_003832	TRPV4	chr17:65678453-65699847	B	F	NOTEST	156.09	41.5138	-1.91071	0	1	1	no
XLOC_003972	XLOC_003972	AACS	chr17:52974077-53027510	B	F	NOTEST	0	41.4999	inf	0	1	1	no
XLOC_004137	XLOC_004137	MLYCD	chr18:10250179-10263073	B	F	NOTEST	0	41.4864	inf	0	1	1	no
XLOC_004532	XLOC_004532	CFDP1	chr18:2662462-2766520	B	F	NOTEST	0	41.4317	inf	0	1	1	no
XLOC_009849	XLOC_009849	KTI12	chr3:94861222-94895914	B	F	NOTEST	0	41.3752	inf	0	1	1	no
XLOC_001712	XLOC_001712	LHX3	chr11:103734903-103741625	B	F	NOTEST	0	41.3749	inf	0	1	1	no
XLOC_010894	XLOC_010894	KRT85	chr5:27698711-27706240	B	F	NOTEST	0	41.3564	inf	0	1	1	no
XLOC_011024	XLOC_011024	SARNP	chr5:57774485-57823759	B	F	NOTEST	0	41.2655	inf	0	1	1	no
XLOC_012863	XLOC_012863	CEP44	chr8:6449837-6473916	B	F	NOTEST	0	41.237	inf	0	1	1	no
XLOC_003973	XLOC_003973	BRI3BP	chr17:53067550-53088676	B	F	NOTEST	187.417	41.2104	-2.18517	0	1	1	no
XLOC_006146	XLOC_006146	C1QL2	chr2:71283118-71285350	B	F	NOTEST	0	41.1545	inf	0	1	1	no
XLOC_007275	XLOC_007275	RBM15B	chr22:49940991-49944142	B	F	NOTEST	15.463	41.1266	1.41125	0	1	1	no
XLOC_008871	XLOC_008871	LSM1	chr27:33042467-33051033	B	F	NOTEST	62.304	41.1007	-0.600163	0	1	1	no
XLOC_003648	XLOC_003648	CELA2A	chr16:53250583-53288439	B	F	NOTEST	0	41.1007	inf	0	1	1	no
XLOC_008680	XLOC_008680	NPM3	chr26:22385929-22388130	B	F	NOTEST	0	41.1007	inf	0	1	1	no
XLOC_010481	XLOC_010481	HOXA5	chr4:69353605-69356273	B	F	NOTEST	123.949	41.0997	-1.59254	0	1	1	no
XLOC_008028	XLOC_008028	ZNF263	chr25:2733864-2740479	B	F	NOTEST	30.8951	41.0855	0.411254	0	1	1	no
XLOC_010681	XLOC_010681	SFRP4	chr4:50009873-50020466	B	F	NOTEST	92.8372	41.0451	-1.1775	0	1	1	no
XLOC_003896	XLOC_003896	KLHL22	chr17:74506170-74520231	B	F	NOTEST	20.5851	41.0265	0.99496	0	1	1	no
XLOC_010297	XLOC_010297	HPDL	chr3:101333427-101335081	B	F	NOTEST	0	41.0178	inf	0	1	1	no
XLOC_007769	XLOC_007769	NOL7	chr23:42795775-42800011	B	F	NOTEST	123.941	40.8829	-1.60008	0	1	1	no
XLOC_010368	XLOC_010368	HES6	chr3:118182613-118184675	B	F	NOTEST	61.6033	40.8549	-0.592497	0	1	1	no
XLOC_009887	XLOC_009887	CLDN19	chr3:104091609-104096450	B	F	NOTEST	0	40.8279	inf	0	1	1	no
XLOC_012763	XLOC_012763	SLC25A2	chr7:54075649-54076555	B	F	NOTEST	0	40.7749	inf	0	1	1	no
XLOC_006794	XLOC_006794	LRRK1	chr21:5642544-5785655	B	F	NOTEST	0	40.7493	inf	0	1	1	no
XLOC_001033	XLOC_001033	SQOR	chr10:65039283-65093067	B	F	NOTEST	30.6792	40.6933	0.407533	0	1	1	no
XLOC_012239	XLOC_012239	SIRT6	chr7:21079143-21087378	B	F	NOTEST	0	40.6933	inf	0	1	1	no
XLOC_013388	XLOC_013388	GABRR2	chr9:61644463-61746173	B	F	NOTEST	0	40.6933	inf	0	1	1	no
XLOC_001131	XLOC_001131	ZAP70	chr11:3016330-3056124	B	F	NOTEST	12.2284	40.6766	1.73397	0	1	1	no
XLOC_000701	XLOC_000701	LOC618806	chr10:41943334-41944601	B	F	NOTEST	0	40.5074	inf	0	1	1	no
XLOC_006943	XLOC_006943	CINP	chr21:68789510-68803852	B	F	NOTEST	0	40.5074	inf	0	1	1	no
XLOC_009492	XLOC_009492	PTPRCAP	chr29:45972076-45974235	B	F	NOTEST	0	40.5074	inf	0	1	1	no
XLOC_002874	XLOC_002874	VPS11	chr15:30181556-30191823	B	F	NOTEST	30.4081	40.4396	0.411313	0	1	1	no
XLOC_005754	XLOC_005754	CCDC141	chr2:17791921-18014350	B	F	NOTEST	7.57601	40.3534	2.41318	0	1	1	no
XLOC_012504	XLOC_012504	COLGALT1	chr7:5471572-5493984	B	F	NOTEST	0	40.3076	inf	0	1	1	no
XLOC_004563	XLOC_004563	RNF166	chr18:13969300-13984731	B	F	NOTEST	121.509	40.2949	-1.59239	0	1	1	no
XLOC_002526	XLOC_002526	CCDC166	chr14:2253176-2254950	B	F	NOTEST	60.7544	40.2949	-0.592394	0	1	1	no
XLOC_005959	XLOC_005959	PEF1	chr2:122620932-122638735	B	F	NOTEST	0	40.2949	inf	0	1	1	no
XLOC_005039	XLOC_005039	SREBF1	chr19:35234636-35250672	B	F	NOTEST	24.1947	40.2418	0.734002	0	1	1	no
XLOC_004225	XLOC_004225	NOL3	chr18:34928331-34931933	B	F	NOTEST	60.9106	40.1909	-0.599825	0	1	1	no
XLOC_003263	XLOC_003263	MTCH2	chr15:78613664-78633634	B	F	NOTEST	0	40.1896	inf	0	1	1	no
XLOC_009979	XLOC_009979	RGS4	chr3:6228348-6426532	B	F	NOTEST	0	40.1722	inf	0	1	1	no
XLOC_006717	XLOC_006717	PEG11AS	chr21:67427513-67556866	B	F	NOTEST	0	40.1386	inf	0	1	1	no
XLOC_009498	XLOC_009498	NUDT8	chr29:46123750-46126289	B	F	NOTEST	0	40.1386	inf	0	1	1	no
XLOC_011672	XLOC_011672	ARSA	chr5:120152351-120155489	B	F	NOTEST	0	40.1377	inf	0	1	1	no
XLOC_002325	XLOC_002325	BFSP1	chr13:38182319-38220669	B	F	NOTEST	0	40.12	inf	0	1	1	no
XLOC_004549	XLOC_004549	HSDL1	chr18:10439484-10451245	B	F	NOTEST	0	40.1111	inf	0	1	1	no
XLOC_003728	XLOC_003728	NR3C2	chr17:9742221-10173557	B	F	NOTEST	15.0655	40.0721	1.41135	0	1	1	no
XLOC_003347	XLOC_003347	ZBTB18	chr16:33913962-33918774	B	F	NOTEST	261.331	40.0679	-2.70536	0	1	1	no
XLOC_001435	XLOC_001435	TMEM127	chr11:2323540-2335203	B	F	NOTEST	30.1989	40.0595	0.40765	0	1	1	no
XLOC_008829	XLOC_008829	SPAG11B	chr27:4920220-4942958	B	F	NOTEST	60.6711	40.0345	-0.599767	0	1	1	no
XLOC_002647	XLOC_002647	GDF6	chr14:70399570-70416866	B	F	NOTEST	30.1792	40.0336	0.407655	0	1	1	no
XLOC_007907	XLOC_007907	MAPRE2	chr24:22190113-22306884	B	F	NOTEST	36.094	40.0226	0.149055	0	1	1	no
XLOC_004690	XLOC_004690	MAP4K1	chr18:48633597-48647723	B	F	NOTEST	0	39.9641	inf	0	1	1	no
XLOC_009494	XLOC_009494	TMEM134	chr29:45997536-46002434	B	F	NOTEST	0	39.9309	inf	0	1	1	no
XLOC_005194	XLOC_005194	PYCR1	chr19:51567327-51571991	B	F	NOTEST	0	39.8784	inf	0	1	1	no
XLOC_002514	XLOC_002514	CYHR1	chr14:1663922-1677878	B	F	OK	6804.58	39.8778	-7.41478	-2.49179	0.4381	0.486569	no
XLOC_003443	XLOC_003443	TOR1AIP1	chr16:62533722-62545570	B	F	NOTEST	89.8931	39.75	-1.17726	0	1	1	no
XLOC_007074	XLOC_007074	TLR9	chr22:49229609-49233939	B	F	NOTEST	0	39.7495	inf	0	1	1	no
XLOC_005003	XLOC_005003	ATP1B2	chr19:27974166-27978470	B	F	NOTEST	0	39.7253	inf	0	1	1	no
XLOC_008695	XLOC_008695	ASMTL	chr26:24664880-24679474	B	F	NOTEST	0	39.7244	inf	0	1	1	no
XLOC_013196	XLOC_013196	EGR3	chr8:70502507-70506301	B	F	NOTEST	0	39.69	inf	0	1	1	no
XLOC_007135	XLOC_007135	MYL3	chr22:53161299-53224114	B	F	NOTEST	0	39.6743	inf	0	1	1	no
XLOC_012494	XLOC_012494	GDF15	chr7:4711419-4713388	B	F	NOTEST	0	39.6743	inf	0	1	1	no
XLOC_006004	XLOC_006004	CNR2	chr2:129597585-129634311	B	F	OK	575.721	39.5713	-3.86284	-1.73963	0.2963	0.462205	no
XLOC_011133	XLOC_011133	T2R10C	chr5:99242114-99243044	B	F	NOTEST	0	39.5219	inf	0	1	1	no
XLOC_003853	XLOC_003853	GAS2L1	chr17:70719229-70724694	B	F	NOTEST	79.2738	39.5038	-1.00485	0	1	1	no
XLOC_000770	XLOC_000770	DAAM1	chr10:71730212-71916530	B	F	NOTEST	0	39.4866	inf	0	1	1	no
XLOC_002511	XLOC_002511	C14H8orf82,LRRC24	chr14:1602473-1609477	B	F	NOTEST	237.506	39.4449	-2.59005	0	1	1	no
XLOC_000864	XLOC_000864	OTP	chr10:8687943-8698219	B	F	NOTEST	0	39.4029	inf	0	1	1	no
XLOC_012355	XLOC_012355	FAM53C	chr7:51349484-51358859	B	F	NOTEST	71.0434	39.3893	-0.850898	0	1	1	no
XLOC_004852	XLOC_004852	LOC508098	chr18:64202392-64211372	B	F	NOTEST	0	39.3706	inf	0	1	1	no
XLOC_010720	XLOC_010720	SNX10	chr4:70049635-70117257	B	F	NOTEST	0	39.3694	inf	0	1	1	no
XLOC_006889	XLOC_006889	NKX2-8	chr21:47196836-47198449	B	F	NOTEST	0	39.3205	inf	0	1	1	no
XLOC_010949	XLOC_010949	PRICKLE1	chr5:38273722-38388076	B	F	NOTEST	0	39.319	inf	0	1	1	no
XLOC_005614	XLOC_005614	ATXN7L3	chr19:44629958-44641644	B	F	NOTEST	70.8622	39.289	-0.850891	0	1	1	no
XLOC_000590	XLOC_000590	RAB11A	chr10:12691045-12710298	B	F	NOTEST	0	39.2704	inf	0	1	1	no
XLOC_008507	XLOC_008507	CYP26A1	chr26:14460221-14463796	B	F	NOTEST	29.6004	39.2695	0.407796	0	1	1	no
XLOC_009921	XLOC_009921	STK40	chr3:110074347-110109948	B	F	NOTEST	0	39.2446	inf	0	1	1	no
XLOC_008009	XLOC_008009	RAB26	chr25:1680109-1686193	B	F	NOTEST	29.5626	39.2196	0.407805	0	1	1	no
XLOC_008195	XLOC_008195	TMEM130	chr25:37902688-37918785	B	F	NOTEST	0	39.2027	inf	0	1	1	no
XLOC_011089	XLOC_011089	TMTC1	chr5:80191842-80498478	B	F	NOTEST	35.3319	39.1793	0.149117	0	1	1	no
XLOC_005045	XLOC_005045	PLD6	chr19:35543288-35546100	B	F	NOTEST	0	39.1708	inf	0	1	1	no
XLOC_006036	XLOC_006036	TAS1R2	chr2:134390906-134404755	B	F	NOTEST	19.6419	39.153	0.995191	0	1	1	no
XLOC_004776	XLOC_004776	NTN5	chr18:55745675-55751080	B	F	NOTEST	58.9745	39.1202	-0.592177	0	1	1	no
XLOC_008362	XLOC_008362	TAOK2	chr25:26530296-26547977	B	F	NOTEST	23.5128	39.1098	0.734085	0	1	1	no
XLOC_007635	XLOC_007635	CRIP3	chr23:16865820-16875110	B	F	NOTEST	0	39.0716	inf	0	1	1	no
XLOC_011027	XLOC_011027	LOC787518	chr5:58597619-58598558	B	F	NOTEST	0	39.0716	inf	0	1	1	no
XLOC_006709	XLOC_006709	YY1	chr21:66817740-66842554	B	F	NOTEST	88.3492	39.0707	-1.17713	0	1	1	no
XLOC_002532	XLOC_002532	CYP11B1	chr14:2705111-2712734	B	F	NOTEST	23.471	39.0405	0.73409	0	1	1	no
XLOC_003892	XLOC_003892	SNAP29	chr17:74054343-74490537	B	F	NOTEST	118.243	39.0222	-1.59939	0	1	1	no
XLOC_009876	XLOC_009876	TMEM53	chr3:101939346-101955122	B	F	NOTEST	0	39.0222	inf	0	1	1	no
XLOC_001999	XLOC_001999	ISM1	chr13:6959807-7051654	B	F	NOTEST	19.5341	38.939	0.995217	0	1	1	no
XLOC_004261	XLOC_004261	MIR2901,PLEKHF1	chr18:40424604-40434172	B	F	NOTEST	0	38.8739	inf	0	1	1	no
XLOC_004568	XLOC_004568	SPATA2L	chr18:14617871-14621516	B	F	NOTEST	146.41	38.8494	-1.91405	0	1	1	no
XLOC_001372	XLOC_001372	LRRC8A	chr11:99411392-99437848	B	F	NOTEST	0	38.8367	inf	0	1	1	no
XLOC_007871	XLOC_007871	MAPK4	chr24:50684777-50737106	B	F	NOTEST	29.2451	38.8006	0.407882	0	1	1	no
XLOC_004376	XLOC_004376	CEACAM19	chr18:52849303-52867681	B	F	NOTEST	0	38.7518	inf	0	1	1	no
XLOC_008467	XLOC_008467	KDELR2	chr25:38870955-38887003	B	F	NOTEST	0	38.6548	inf	0	1	1	no
XLOC_001404	XLOC_001404	ADAMTSL2	chr11:104474619-104505740	B	F	NOTEST	0	38.6543	inf	0	1	1	no
XLOC_009202	XLOC_009202	GNG3	chr29:41710700-41724965	B	F	NOTEST	0	38.6315	inf	0	1	1	no
XLOC_004722	XLOC_004722	B9D2	chr18:50787089-50794673	B	F	NOTEST	0	38.5832	inf	0	1	1	no
XLOC_010283	XLOC_010283	CMPK1	chr3:99484965-99521190	B	F	NOTEST	116.319	38.5823	-1.59208	0	1	1	no
XLOC_001873	XLOC_001873	ARHGEF7	chr12:89451274-89545494	B	F	NOTEST	9.66127	38.5817	1.99763	0	1	1	no
XLOC_010953	XLOC_010953	PDZRN4	chr5:39422870-39443441	B	F	NOTEST	19.3464	38.5659	0.995263	0	1	1	no
XLOC_005575	XLOC_005575	KRT35	chr19:42313513-42317810	B	F	NOTEST	29.0615	38.5582	0.407927	0	1	1	no
XLOC_003903	XLOC_003903	DGCR8,MIR1306	chr17:74987853-75002266	B	F	NOTEST	159.443	38.5578	-2.04794	0	1	1	no
XLOC_000825	XLOC_000825	GPATCH2L	chr10:88467534-88522555	B	F	NOTEST	29.0433	38.5341	0.407932	0	1	1	no
XLOC_001611	XLOC_001611	CENPA	chr11:72781240-72787550	B	F	NOTEST	0	38.5341	inf	0	1	1	no
XLOC_003664	XLOC_003664	ANGPTL1	chr16:61559976-61719616	B	F	NOTEST	0	38.5018	inf	0	1	1	no
XLOC_003502	XLOC_003502	RBBP5	chr16:2694834-2733979	B	F	NOTEST	38.6121	38.4858	-0.00472734	0	1	1	no
XLOC_007891	XLOC_007891	NFATC1	chr24:1018252-1099817	B	F	NOTEST	260.336	38.4737	-2.75843	0	1	1	no
XLOC_012135	XLOC_012135	EPHX3	chr7:8911329-8916078	B	F	NOTEST	0	38.4621	inf	0	1	1	no
XLOC_008208	XLOC_008208	RADIL	chr25:39683975-39733712	B	F	NOTEST	72.2929	38.4617	-0.910432	0	1	1	no
XLOC_010834	XLOC_010834	VIPR2	chr4:120427001-120496083	B	F	NOTEST	0	38.3901	inf	0	1	1	no
XLOC_001711	XLOC_001711	NACC2	chr11:103572294-103607342	B	F	OK	1474.73	38.3665	-5.26446	-2.32178	0.3857	0.47014	no
XLOC_011420	XLOC_011420	KIF5A	chr5:56232986-56258780	B	F	NOTEST	0	38.3541	inf	0	1	1	no
XLOC_008984	XLOC_008984	LDB3	chr28:41657194-41687363	B	F	NOTEST	0	38.2476	inf	0	1	1	no
XLOC_002587	XLOC_002587	RRS1	chr14:32699359-32701123	B	F	NOTEST	28.8084	38.2239	0.407989	0	1	1	no
XLOC_007126	XLOC_007126	CCDC51	chr22:51943768-52818676	B	F	NOTEST	0	38.1767	inf	0	1	1	no
XLOC_002412	XLOC_002412	PCK1	chr13:59144589-59150714	B	F	NOTEST	0	38.1528	inf	0	1	1	no
XLOC_007883	XLOC_007883	CDH20	chr24:60532424-60586878	B	F	NOTEST	19.1069	38.09	0.995321	0	1	1	no
XLOC_006204	XLOC_006204	AAMP	chr2:107015358-107020262	B	F	NOTEST	28.7012	38.0825	0.408015	0	1	1	no
XLOC_013724	XLOC_013724	TKTL1	chrX:40263163-40291627	B	F	NOTEST	0	38.0743	inf	0	1	1	no
XLOC_009228	XLOC_009228	ATG2A	chr29:43717514-43728792	B	F	NOTEST	14.3023	38.0468	1.41153	0	1	1	no
XLOC_004330	XLOC_004330	PAK4	chr18:49122929-49170332	B	F	OK	666.266	37.9495	-4.13394	-1.84262	0.325	0.462205	no
XLOC_008456	XLOC_008456	ZKSCAN5	chr25:37429897-37445992	B	F	NOTEST	0	37.9462	inf	0	1	1	no
XLOC_011081	XLOC_011081	USP18	chr5:76388592-76404941	B	F	NOTEST	0	37.9195	inf	0	1	1	no
XLOC_010313	XLOC_010313	CDC20	chr3:103238485-103242373	B	F	NOTEST	28.5596	37.8954	0.40805	0	1	1	no
XLOC_013226	XLOC_013226	ENHO	chr8:77234222-77236116	B	F	NOTEST	0	37.873	inf	0	1	1	no
XLOC_001092	XLOC_001092	PROX2	chr10:86504030-86512467	B	F	NOTEST	0	37.8722	inf	0	1	1	no
XLOC_013518	XLOC_013518	GPR6	chr9:40704335-40706731	B	F	NOTEST	0	37.8722	inf	0	1	1	no
XLOC_000549	XLOC_000549	SH3BP5	chr1:154023225-154103515	B	F	NOTEST	18.9971	37.8719	0.995348	0	1	1	no
XLOC_000944	XLOC_000944	RNASE6	chr10:26402505-26404000	B	F	NOTEST	0	37.8266	inf	0	1	1	no
XLOC_012697	XLOC_012697	MGAT1	chr7:41337277-41354610	B	F	NOTEST	0	37.8255	inf	0	1	1	no
XLOC_010893	XLOC_010893	KRT84	chr5:27680392-27687189	B	F	NOTEST	142.446	37.8026	-1.91386	0	1	1	no
XLOC_009782	XLOC_009782	ODF2L	chr3:57817815-57857024	B	F	NOTEST	0	37.8026	inf	0	1	1	no
XLOC_005359	XLOC_005359	CORO6	chr19:21426530-21434772	B	F	NOTEST	246.457	37.7946	-2.70508	0	1	1	no
XLOC_000901	XLOC_000901	ADPGK	chr10:19377399-19409943	B	F	NOTEST	18.935	37.7484	0.995363	0	1	1	no
XLOC_012123	XLOC_012123	USHBP1	chr7:5768516-5777535	B	F	NOTEST	0	37.7484	inf	0	1	1	no
XLOC_003156	XLOC_003156	USP47	chr15:41297353-41402927	B	F	NOTEST	0	37.6998	inf	0	1	1	no
XLOC_008350	XLOC_008350	ATXN2L	chr25:26232744-26243618	B	F	NOTEST	14.1062	37.5264	1.41158	0	1	1	no
XLOC_012324	XLOC_012324	ATP5F1D	chr7:45302251-45304424	B	F	NOTEST	0	37.4593	inf	0	1	1	no
XLOC_004611	XLOC_004611	CMTM4	chr18:34471589-34556068	B	F	NOTEST	0	37.4582	inf	0	1	1	no
XLOC_012581	XLOC_012581	XAB2	chr7:17689652-17698397	B	F	NOTEST	18.7737	37.428	0.995403	0	1	1	no
XLOC_014083	XLOC_014083	SLC38A5	chrX:91662217-91670322	B	F	NOTEST	28.1258	37.3226	0.408156	0	1	1	no
XLOC_003702	XLOC_003702	UTP25	chr16:75346249-75373188	B	F	NOTEST	0	37.2923	inf	0	1	1	no
XLOC_005138	XLOC_005138	SAO	chr19:43555807-43559785	B	F	NOTEST	0	37.2773	inf	0	1	1	no
XLOC_007367	XLOC_007367	BOLA-DMA	chr23:7204352-7207401	B	F	NOTEST	0	37.2334	inf	0	1	1	no
XLOC_010125	XLOC_010125	ATP1A1	chr3:27002623-27035616	B	F	NOTEST	0	37.221	inf	0	1	1	no
XLOC_001246	XLOC_001246	REEP1	chr11:48389167-48525011	B	F	NOTEST	0	37.2174	inf	0	1	1	no
XLOC_010591	XLOC_010591	REPIN1	chr4:113601336-113605802	B	F	NOTEST	0	37.2174	inf	0	1	1	no
XLOC_007237	XLOC_007237	TRNT1	chr22:23252784-23276374	B	F	NOTEST	0	37.1877	inf	0	1	1	no
XLOC_012700	XLOC_012700	TRIM7	chr7:41717640-41731782	B	F	NOTEST	18.6527	37.1875	0.995432	0	1	1	no
XLOC_013467	XLOC_013467	B3GAT2	chr9:10202747-10301176	B	F	NOTEST	224.721	37.0991	-2.59868	0	1	1	no
XLOC_005263	XLOC_005263	FAM104A	chr19:58659932-58678997	B	F	NOTEST	56.1121	37.0546	-0.59866	0	1	1	no
XLOC_005994	XLOC_005994	STMN1	chr2:127773926-127779431	B	F	NOTEST	0	37.0546	inf	0	1	1	no
XLOC_010734	XLOC_010734	YKT6	chr4:77802983-77810784	B	F	NOTEST	0	37.0546	inf	0	1	1	no
XLOC_012265	XLOC_012265	AMH	chr7:22696977-22699843	B	F	NOTEST	167.433	37.0316	-2.17675	0	1	1	no
XLOC_006772	XLOC_006772	DYNC1H1	chr21:68506997-68568036	B	F	NOTEST	19.6009	37.0034	0.916737	0	1	1	no
XLOC_000956	XLOC_000956	MEIS2	chr10:32643641-32866741	B	F	NOTEST	0	36.8618	inf	0	1	1	no
XLOC_006439	XLOC_006439	MED10	chr20:66937443-66945640	B	F	NOTEST	0	36.8335	inf	0	1	1	no
XLOC_006711	XLOC_006711	SLC25A47	chr21:66877660-66882899	B	F	NOTEST	0	36.8335	inf	0	1	1	no
XLOC_014069	XLOC_014069	AWAT1	chrX:85499885-85508546	B	F	NOTEST	0	36.8335	inf	0	1	1	no
XLOC_005227	XLOC_005227	ST6GALNAC2	chr19:55803306-55822127	B	F	NOTEST	27.7382	36.8107	0.40825	0	1	1	no
XLOC_012944	XLOC_012944	RECK	chr8:60705138-60785202	B	F	NOTEST	13.8364	36.8104	1.41165	0	1	1	no
XLOC_000744	XLOC_000744	LOC503858	chr10:59305356-59328689	B	F	NOTEST	0	36.7896	inf	0	1	1	no
XLOC_004527	XLOC_004527	FA2H	chr18:2183490-2237316	B	F	NOTEST	0	36.7888	inf	0	1	1	no
XLOC_012552	XLOC_012552	DNMT1	chr7:15913444-15956917	B	F	NOTEST	0	36.7664	inf	0	1	1	no
XLOC_007863	XLOC_007863	SIGLEC15	chr24:46018901-46034227	B	F	NOTEST	222.293	36.7021	-2.59853	0	1	1	no
XLOC_008340	XLOC_008340	KDM8	chr25:25072428-25082604	B	F	NOTEST	0	36.6795	inf	0	1	1	no
XLOC_010545	XLOC_010545	CPA5	chr4:94878550-94932849	B	F	NOTEST	0	36.636	inf	0	1	1	no
XLOC_005941	XLOC_005941	CHRND	chr2:120975091-120982350	B	F	NOTEST	0	36.6142	inf	0	1	1	no
XLOC_000797	XLOC_000797	SLC39A9	chr10:81533906-81577273	B	F	NOTEST	13.7501	36.5813	1.41167	0	1	1	no
XLOC_013898	XLOC_013898	PNPLA4	chrX:146050000-146099080	B	F	NOTEST	0	36.5284	inf	0	1	1	no
XLOC_008252	XLOC_008252	CLCN7	chr25:1135568-1156102	B	F	NOTEST	41.189	36.5272	-0.173288	0	1	1	no
XLOC_013014	XLOC_013014	HABP4	chr8:84579582-84615687	B	F	NOTEST	0	36.4698	inf	0	1	1	no
XLOC_004032	XLOC_004032	MVK	chr17:65863711-65882632	B	F	NOTEST	27.4586	36.4413	0.408319	0	1	1	no
XLOC_004408	XLOC_004408	ARHGAP35	chr18:54425389-54497692	B	F	NOTEST	27.373	36.4408	0.412801	0	1	1	no
XLOC_007148	XLOC_007148	ZDHHC3	chr22:54836041-54881848	B	F	NOTEST	54.8098	36.4267	-0.589437	0	1	1	no
XLOC_012246	XLOC_012246	MATK	chr7:21421293-21429294	B	F	NOTEST	27.4423	36.4198	0.408323	0	1	1	no
XLOC_011177	XLOC_011177	LPAR5	chr5:104163581-104173568	B	F	NOTEST	27.4098	36.3769	0.40833	0	1	1	no
XLOC_013434	XLOC_013434	PCMT1	chr9:88068717-88101563	B	F	NOTEST	0	36.3562	inf	0	1	1	no
XLOC_008509	XLOC_008509	FFAR4	chr26:14916588-14937819	B	F	NOTEST	0	36.3555	inf	0	1	1	no
XLOC_013543	XLOC_013543	SPACA1	chr9:62754531-62784964	B	F	NOTEST	0	36.2708	inf	0	1	1	no
XLOC_006191	XLOC_006191	MYL1	chr2:98527572-98555234	B	F	NOTEST	0	36.27	inf	0	1	1	no
XLOC_000402	XLOC_000402	SENP2	chr1:82176393-82210749	B	F	NOTEST	0	36.213	inf	0	1	1	no
XLOC_002903	XLOC_002903	CYP2R1	chr15:38420947-38445583	B	F	NOTEST	0	36.2062	inf	0	1	1	no
XLOC_013573	XLOC_013573	IL20RA	chr9:75979322-76012398	B	F	NOTEST	27.2645	36.185	0.408366	0	1	1	no
XLOC_011831	XLOC_011831	SEPT11	chr6:93528979-93628591	B	F	NOTEST	0	36.185	inf	0	1	1	no
XLOC_000671	XLOC_000671	THBS1	chr10:35314024-35329297	B	F	NOTEST	27.1695	36.1704	0.412818	0	1	1	no
XLOC_009072	XLOC_009072	COMTD1	chr28:31170964-31173042	B	F	NOTEST	109.31	36.1011	-1.59831	0	1	1	no
XLOC_002961	XLOC_002961	FOLR2	chr15:52602818-52605539	B	F	NOTEST	0	36.1011	inf	0	1	1	no
XLOC_000607	XLOC_000607	ARIH1	chr10:19197513-19300706	B	F	NOTEST	0	36.1001	inf	0	1	1	no
XLOC_013027	XLOC_013027	NFIL3	chr8:87891325-87893185	B	F	NOTEST	0	36.0792	inf	0	1	1	no
XLOC_008715	XLOC_008715	VAX1	chr26:37796164-37801021	B	F	NOTEST	109.181	36.0589	-1.59829	0	1	1	no
XLOC_005704	XLOC_005704	ARMC7	chr19:56957743-56972759	B	F	NOTEST	0	35.9741	inf	0	1	1	no
XLOC_001741	XLOC_001741	RABL6	chr11:106344497-106363593	B	F	NOTEST	252.589	35.9739	-2.81177	0	1	1	no
XLOC_005601	XLOC_005601	VAT1	chr19:43687402-43694870	B	F	NOTEST	36.0561	35.9459	-0.00441489	0	1	1	no
XLOC_000019	XLOC_000019	CCT8	chr1:6475461-6489207	B	F	NOTEST	27.0258	35.8696	0.408424	0	1	1	no
XLOC_003123	XLOC_003123	DPAGT1	chr15:30204633-30209462	B	F	NOTEST	0	35.8696	inf	0	1	1	no
XLOC_004114	XLOC_004114	ST3GAL2	chr18:1748256-1762838	B	F	NOTEST	0	35.8692	inf	0	1	1	no
XLOC_009793	XLOC_009793	UOX	chr3:59893269-59932960	B	F	NOTEST	80.9829	35.828	-1.17653	0	1	1	no
XLOC_001235	XLOC_001235	SLC20A1	chr11:46218715-46232124	B	F	NOTEST	17.9651	35.8208	0.995601	0	1	1	no
XLOC_002200	XLOC_002200	CTNNBL1	chr13:67257418-67431112	B	F	NOTEST	80.8885	35.7864	-1.17652	0	1	1	no
XLOC_011643	XLOC_011643	NAGA	chr5:113553951-113562090	B	F	NOTEST	0	35.7864	inf	0	1	1	no
XLOC_003981	XLOC_003981	KMT5A	chr17:54457610-54476577	B	F	NOTEST	26.9472	35.7657	0.408443	0	1	1	no
XLOC_013457	XLOC_013457	FGFR1OP	chr9:103355967-103381923	B	F	NOTEST	0	35.745	inf	0	1	1	no
XLOC_012160	XLOC_012160	PRDX2	chr7:13845842-13848479	B	F	NOTEST	54.0802	35.725	-0.598166	0	1	1	no
XLOC_002984	XLOC_002984	B3GNT6	chr15:57231309-57237448	B	F	NOTEST	53.6662	35.669	-0.589343	0	1	1	no
XLOC_011437	XLOC_011437	SLC39A5	chr5:57416302-57421637	B	F	NOTEST	80.6069	35.6624	-1.1765	0	1	1	no
XLOC_005660	XLOC_005660	SECTM1	chr19:50977052-50984331	B	F	NOTEST	0	35.6425	inf	0	1	1	no
XLOC_006802	XLOC_006802	NR2F2	chr21:10793102-10800183	B	F	NOTEST	17.868	35.6278	0.995624	0	1	1	no
XLOC_003274	XLOC_003274	LPXN	chr15:83203869-83245437	B	F	NOTEST	53.6756	35.6212	-0.59153	0	1	1	no
XLOC_006462	XLOC_006462	HEXB	chr20:6669167-6753670	B	F	NOTEST	0	35.6212	inf	0	1	1	no
XLOC_009920	XLOC_009920	LSM10	chr3:110065582-110068041	B	F	NOTEST	53.8914	35.6014	-0.59812	0	1	1	no
XLOC_000995	XLOC_000995	PLEKHO2	chr10:45281368-45303690	B	F	NOTEST	13.3805	35.6003	1.41176	0	1	1	no
XLOC_000567	XLOC_000567	ARL14EPL	chr10:4875463-4904742	B	F	NOTEST	0	35.5195	inf	0	1	1	no
XLOC_006652	XLOC_006652	AKAP6	chr21:43132860-43630707	B	F	NOTEST	0	35.5182	inf	0	1	1	no
XLOC_001440	XLOC_001440	SEMA4C	chr11:2784989-2793644	B	F	NOTEST	53.4185	35.5049	-0.589323	0	1	1	no
XLOC_013161	XLOC_013161	NPR2	chr8:60368096-60379016	B	F	NOTEST	26.7448	35.4983	0.408493	0	1	1	no
XLOC_000259	XLOC_000259	CBR1	chr1:150054220-150064637	B	F	NOTEST	0	35.4786	inf	0	1	1	no
XLOC_000275	XLOC_000275	C1H21orf140	chr1:459809-460828	B	F	NOTEST	0	35.4786	inf	0	1	1	no
XLOC_004936	XLOC_004936	ANKRD13B	chr19:21409207-21425398	B	F	NOTEST	0	35.4575	inf	0	1	1	no
XLOC_003343	XLOC_003343	TFB2M	chr16:31552369-31570750	B	F	NOTEST	26.6985	35.4372	0.408504	0	1	1	no
XLOC_012028	XLOC_012028	SEC31A	chr6:99426920-99487575	B	F	NOTEST	0	35.4205	inf	0	1	1	no
XLOC_011994	XLOC_011994	LOC781988	chr6:86676446-86713666	B	F	NOTEST	0	35.3763	inf	0	1	1	no
XLOC_009332	XLOC_009332	DEUP1	chr29:1379816-1532729	B	F	NOTEST	0	35.356	inf	0	1	1	no
XLOC_012797	XLOC_012797	DCTN4	chr7:64076577-64107651	B	F	NOTEST	0	35.356	inf	0	1	1	no
XLOC_002447	XLOC_002447	EIF6	chr13:65206236-65212123	B	F	NOTEST	0	35.3163	inf	0	1	1	no
XLOC_005834	XLOC_005834	TSN	chr2:73827106-73834529	B	F	NOTEST	53.1824	35.2953	-0.59147	0	1	1	no
XLOC_003877	XLOC_003877	GSTT1	chr17:73300144-73307793	B	F	OK	479.994	35.2356	-3.76791	-1.30653	0.2989	0.462205	no
XLOC_006270	XLOC_006270	GMEB1	chr2:125343512-125370269	B	F	NOTEST	0	35.2349	inf	0	1	1	no
XLOC_003672	XLOC_003672	RNASEL	chr16:65097627-65115555	B	F	NOTEST	0	35.2079	inf	0	1	1	no
XLOC_004358	XLOC_004358	DEDD2	chr18:51380802-51395994	B	F	NOTEST	0	35.1747	inf	0	1	1	no
XLOC_001123	XLOC_001123	MAL	chr11:1821485-1846703	B	F	NOTEST	106.42	35.1554	-1.59795	0	1	1	no
XLOC_003410	XLOC_003410	TMEM240	chr16:52330676-52336074	B	F	NOTEST	0	35.1554	inf	0	1	1	no
XLOC_008066	XLOC_008066	ABCC1	chr25:14469280-14570639	B	F	NOTEST	10.5484	35.0983	1.73438	0	1	1	no
XLOC_008843	XLOC_008843	ACSL1	chr27:14223446-14288333	B	F	NOTEST	13.1899	35.0943	1.41181	0	1	1	no
XLOC_013092	XLOC_013092	C8H8orf74	chr8:8437127-8468012	B	F	NOTEST	53.088	35.0755	-0.597925	0	1	1	no
XLOC_011291	XLOC_011291	LIN7A	chr5:10409386-10566010	B	F	NOTEST	0	35.0755	inf	0	1	1	no
XLOC_012122	XLOC_012122	ABHD8	chr7:5744756-5751714	B	F	NOTEST	0	35.0548	inf	0	1	1	no
XLOC_002501	XLOC_002501	DPM1	chr13:79580467-79597861	B	F	NOTEST	106.054	35.0356	-1.59791	0	1	1	no
XLOC_009320	XLOC_009320	IRF7	chr29:50903718-50906821	B	F	NOTEST	0	35.0349	inf	0	1	1	no
XLOC_009635	XLOC_009635	S100A14	chr3:16827336-16829397	B	F	NOTEST	0	34.9959	inf	0	1	1	no
XLOC_009485	XLOC_009485	CTSF	chr29:45242550-45248115	B	F	NOTEST	0	34.9952	inf	0	1	1	no
XLOC_003271	XLOC_003271	UBE2L6	chr15:82124870-82138170	B	F	NOTEST	0	34.9563	inf	0	1	1	no
XLOC_000209	XLOC_000209	PCOLCE2	chr1:127132776-127229654	B	F	NOTEST	26.3341	34.9556	0.408593	0	1	1	no
XLOC_004132	XLOC_004132	GAN	chr18:7982464-8027152	B	F	NOTEST	0	34.9422	inf	0	1	1	no
XLOC_011937	XLOC_011937	IBSP	chr6:38309554-38323303	B	F	NOTEST	0	34.9167	inf	0	1	1	no
XLOC_012046	XLOC_012046	ACOX3	chr6:106365303-107356641	B	F	NOTEST	0	34.916	inf	0	1	1	no
XLOC_012677	XLOC_012677	CLTB	chr7:39210774-39230742	B	F	NOTEST	52.7854	34.8773	-0.597851	0	1	1	no
XLOC_002507	XLOC_002507	CBLN4	chr13:84024135-84031205	B	F	NOTEST	78.8228	34.8766	-1.17635	0	1	1	no
XLOC_004901	XLOC_004901	SLFN14	chr19:15098770-15108067	B	F	NOTEST	0	34.8632	inf	0	1	1	no
XLOC_005133	XLOC_005133	CNTNAP1	chr19:43380113-43394560	B	F	NOTEST	20.944	34.8447	0.734399	0	1	1	no
XLOC_008694	XLOC_008694	CALHM3	chr26:24303868-24309613	B	F	NOTEST	52.7253	34.8379	-0.597837	0	1	1	no
XLOC_009405	XLOC_009405	HRASLS5	chr29:39932982-39937118	B	F	NOTEST	0	34.8379	inf	0	1	1	no
XLOC_011752	XLOC_011752	C6H4orf19	chr6:58486549-58565111	B	F	NOTEST	0	34.8372	inf	0	1	1	no
XLOC_011816	XLOC_011816	CXCL3	chr6:90811061-90813081	B	F	NOTEST	105.331	34.7986	-1.59782	0	1	1	no
XLOC_012115	XLOC_012115	LSM4	chr7:4818616-4831165	B	F	NOTEST	52.6653	34.7986	-0.597822	0	1	1	no
XLOC_010673	XLOC_010673	ATXN7L1	chr4:46974636-47228658	B	F	NOTEST	0	34.7986	inf	0	1	1	no
XLOC_011730	XLOC_011730	SNCA	chr6:36285493-36432430	B	F	NOTEST	0	34.7986	inf	0	1	1	no
XLOC_011606	XLOC_011606	FBXL14	chr5:108610750-108613565	B	F	NOTEST	0	34.7324	inf	0	1	1	no
XLOC_012870	XLOC_012870	ZNF395	chr8:10188170-10246574	B	F	NOTEST	0	34.7197	inf	0	1	1	no
XLOC_004359	XLOC_004359	ZNF574	chr18:51504589-51507406	B	F	NOTEST	0	34.7064	inf	0	1	1	no
XLOC_002623	XLOC_002623	IFT27	chr14:58850047-58851086	B	F	NOTEST	0	34.6813	inf	0	1	1	no
XLOC_006520	XLOC_006520	NNT	chr20:31171387-31258005	B	F	NOTEST	0	34.6706	inf	0	1	1	no
XLOC_006554	XLOC_006554	PAPD7	chr20:66568769-66609977	B	F	NOTEST	13.0229	34.6511	1.41185	0	1	1	no
XLOC_008164	XLOC_008164	UPK3BL	chr25:35034016-35039183	B	F	NOTEST	0	34.6424	inf	0	1	1	no
XLOC_002941	XLOC_002941	CAVIN3	chr15:47329715-47331336	B	F	NOTEST	0	34.6036	inf	0	1	1	no
XLOC_009046	XLOC_009046	NODAL	chr28:26794898-26801991	B	F	NOTEST	0	34.6036	inf	0	1	1	no
XLOC_002209	XLOC_002209	TOP1	chr13:70383807-70481489	B	F	NOTEST	0	34.5444	inf	0	1	1	no
XLOC_003891	XLOC_003891	SERPIND1	chr17:74054343-74490537	B	F	NOTEST	0	34.5255	inf	0	1	1	no
XLOC_005185	XLOC_005185	CSNK1D	chr19:51206929-51241060	B	F	NOTEST	0	34.5155	inf	0	1	1	no
XLOC_003971	XLOC_003971	LOC104974629,ZNF280BY	chr17:51413318-51565832	B	F	NOTEST	112.092	34.4676	-1.70137	0	1	1	no
XLOC_011582	XLOC_011582	TAPBPL	chr5:104242144-104415588	B	F	NOTEST	51.8434	34.461	-0.589195	0	1	1	no
XLOC_001288	XLOC_001288	FNDC4	chr11:72181228-72183229	B	F	NOTEST	0	34.4491	inf	0	1	1	no
XLOC_003411	XLOC_003411	ANKRD65	chr16:52376215-52379153	B	F	NOTEST	0	34.4292	inf	0	1	1	no
XLOC_004480	XLOC_004480	UBE2S	chr18:62537350-62677020	B	F	NOTEST	52.073	34.4107	-0.597678	0	1	1	no
XLOC_001858	XLOC_001858	CLYBL	chr12:80409728-80608173	B	F	NOTEST	0	34.4107	inf	0	1	1	no
XLOC_004557	XLOC_004557	ZCCHC14	chr18:13036325-13079896	B	F	NOTEST	34.4979	34.397	-0.00422436	0	1	1	no
XLOC_008012	XLOC_008012	E4F1	chr25:1753320-1762995	B	F	NOTEST	17.2489	34.397	0.995776	0	1	1	no
XLOC_003604	XLOC_003604	PIK3CD	chr16:44673976-44688066	B	F	NOTEST	51.6702	34.3713	-0.588127	0	1	1	no
XLOC_003757	XLOC_003757	C17H4orf46	chr17:41307377-41310603	B	F	NOTEST	25.8489	34.3144	0.408712	0	1	1	no
XLOC_006872	XLOC_006872	PML	chr21:34981852-35025090	B	F	NOTEST	17.1913	34.2824	0.99579	0	1	1	no
XLOC_010364	XLOC_010364	GBX2	chr3:116266171-116268268	B	F	NOTEST	0	34.2579	inf	0	1	1	no
XLOC_014147	XLOC_014147	SAT1	chrX:126467440-126470489	B	F	NOTEST	0	34.2199	inf	0	1	1	no
XLOC_006947	XLOC_006947	XRCC3	chr21:69960274-69967809	B	F	NOTEST	51.5251	34.2003	-0.591267	0	1	1	no
XLOC_005827	XLOC_005827	TMEM37	chr2:71607733-71613808	B	F	NOTEST	103.448	34.182	-1.59759	0	1	1	no
XLOC_006318	XLOC_006318	LOC515042	chr2:131410540-131414758	B	F	NOTEST	0	34.1442	inf	0	1	1	no
XLOC_004413	XLOC_004413	C5AR2	chr18:54777174-54781919	B	F	NOTEST	0	34.0805	inf	0	1	1	no
XLOC_002798	XLOC_002798	ATP6V0D2	chr14:78599362-78964217	B	F	NOTEST	179.539	34.0494	-2.39859	0	1	1	no
XLOC_006555	XLOC_006555	SRD5A1	chr20:66681684-66718713	B	F	NOTEST	0	34.0179	inf	0	1	1	no
XLOC_010387	XLOC_010387	GATAD1	chr4:9613133-9620567	B	F	NOTEST	0	33.9564	inf	0	1	1	no
XLOC_009725	XLOC_009725	KCND3	chr3:31464989-31684943	B	F	NOTEST	0	33.9371	inf	0	1	1	no
XLOC_002061	XLOC_002061	NAA20	chr13:39883190-39901762	B	F	NOTEST	0	33.9191	inf	0	1	1	no
XLOC_006986	XLOC_006986	CCR8	chr22:12678579-12679638	B	F	NOTEST	0	33.9191	inf	0	1	1	no
XLOC_010527	XLOC_010527	ARF5	chr4:92624396-92627378	B	F	NOTEST	0	33.9191	inf	0	1	1	no
XLOC_002773	XLOC_002773	ODF1	chr14:64025333-64034795	B	F	NOTEST	0	33.8818	inf	0	1	1	no
XLOC_001715	XLOC_001715	INPP5E	chr11:103928311-103936269	B	F	NOTEST	0	33.8812	inf	0	1	1	no
XLOC_012735	XLOC_012735	PITX1	chr7:48062844-48069063	B	F	NOTEST	0	33.8812	inf	0	1	1	no
XLOC_013453	XLOC_013453	IGF2R	chr9:97638101-97741388	B	F	NOTEST	5.64118	33.8147	2.58358	0	1	1	no
XLOC_002675	XLOC_002675	ADCK5	chr14:1742710-1756301	B	F	NOTEST	0	33.7331	inf	0	1	1	no
XLOC_009125	XLOC_009125	ALG8	chr29:18039840-18067902	B	F	NOTEST	0	33.7146	inf	0	1	1	no
XLOC_013816	XLOC_013816	PPP1R3F	chrX:92387160-92403412	B	F	NOTEST	0	33.6838	inf	0	1	1	no
XLOC_010003	XLOC_010003	SLAMF7	chr3:8969736-8985751	B	F	NOTEST	0	33.6779	inf	0	1	1	no
XLOC_006860	XLOC_006860	ODF3L1	chr21:33559733-33563692	B	F	NOTEST	0	33.6601	inf	0	1	1	no
XLOC_004397	XLOC_004397	QPCTL	chr18:53684729-53690648	B	F	NOTEST	0	33.6595	inf	0	1	1	no
XLOC_002319	XLOC_002319	SVIL	chr13:34922198-34983088	B	F	NOTEST	0	33.6592	inf	0	1	1	no
XLOC_002728	XLOC_002728	TOX	chr14:26630058-26941746	B	F	NOTEST	0	33.6592	inf	0	1	1	no
XLOC_001154	XLOC_001154	MRPL53	chr11:10141775-10144863	B	F	NOTEST	16.8595	33.6226	0.995871	0	1	1	no
XLOC_010312	XLOC_010312	PTPRF	chr3:102997103-103081863	B	F	NOTEST	12.6116	33.5949	1.41349	0	1	1	no
XLOC_001979	XLOC_001979	FAM155A	chr12:86811820-87425540	B	F	NOTEST	75.894	33.5862	-1.17612	0	1	1	no
XLOC_001551	XLOC_001551	ATOH8	chr11:48954368-48996567	B	F	NOTEST	25.2842	33.568	0.408849	0	1	1	no
XLOC_009161	XLOC_009161	FOXRED1	chr29:29991453-29999118	B	F	NOTEST	0	33.5133	inf	0	1	1	no
XLOC_000017	XLOC_000017	CLDN8	chr1:5035869-5037861	B	F	NOTEST	0	33.4951	inf	0	1	1	no
XLOC_005257	XLOC_005257	GRIN2C	chr19:57194145-57205106	B	F	NOTEST	37.7623	33.4948	-0.173009	0	1	1	no
XLOC_007064	XLOC_007064	ITIH4	chr22:48615396-48630388	B	F	NOTEST	33.5358	33.4405	-0.00410672	0	1	1	no
XLOC_012477	XLOC_012477	GUK1	chr7:2895657-2909539	B	F	NOTEST	0	33.4051	inf	0	1	1	no
XLOC_008963	XLOC_008963	ZSWIM8	chr28:29853675-29867636	B	F	NOTEST	10.034	33.3896	1.73451	0	1	1	no
XLOC_003281	XLOC_003281	OSBP	chr15:84114200-84142641	B	F	NOTEST	25.093	33.3861	0.411964	0	1	1	no
XLOC_009481	XLOC_009481	B4GAT1	chr29:45043095-45045327	B	F	NOTEST	25.1196	33.3503	0.40889	0	1	1	no
XLOC_013718	XLOC_013718	SRPK3	chrX:39912159-39916765	B	F	NOTEST	25.0788	33.2964	0.4089	0	1	1	no
XLOC_004546	XLOC_004546	MPHOSPH6	chr18:8766751-8778520	B	F	NOTEST	0	33.2611	inf	0	1	1	no
XLOC_008787	XLOC_008787	DCTN6	chr27:25462499-25484165	B	F	NOTEST	0	33.2253	inf	0	1	1	no
XLOC_003405	XLOC_003405	GNB1	chr16:52106959-52184133	B	F	NOTEST	0	33.1769	inf	0	1	1	no
XLOC_006248	XLOC_006248	AZIN2	chr2:121404685-121447281	B	F	NOTEST	0	33.1355	inf	0	1	1	no
XLOC_005294	XLOC_005294	TEX14	chr19:9738375-9847849	B	F	NOTEST	0	33.1245	inf	0	1	1	no
XLOC_006420	XLOC_006420	RAD1	chr20:39265240-39272006	B	F	NOTEST	0	33.1184	inf	0	1	1	no
XLOC_009604	XLOC_009604	SSR2	chr3:14808604-14815178	B	F	NOTEST	0	33.1184	inf	0	1	1	no
XLOC_004182	XLOC_004182	LPCAT2	chr18:23861805-23927146	B	F	NOTEST	49.8873	33.1178	-0.591067	0	1	1	no
XLOC_001261	XLOC_001261	B3GNT2	chr11:60654633-60687732	B	F	NOTEST	0	33.0702	inf	0	1	1	no
XLOC_011635	XLOC_011635	RANGAP1	chr5:112916434-112943925	B	F	NOTEST	0	33.0702	inf	0	1	1	no
XLOC_003250	XLOC_003250	ARHGAP1	chr15:77496429-77513093	B	F	NOTEST	0	33.0348	inf	0	1	1	no
XLOC_004831	XLOC_004831	U2AF2	chr18:62327713-62340671	B	F	NOTEST	0	33.0292	inf	0	1	1	no
XLOC_001305	XLOC_001305	POMC	chr11:74109409-74116893	B	F	NOTEST	349.57	33.0121	-3.40451	0	1	1	no
XLOC_008016	XLOC_008016	CCNF	chr25:1949183-1966956	B	F	NOTEST	0	33.0112	inf	0	1	1	no
XLOC_004141	XLOC_004141	KLHL36	chr18:10845487-10854543	B	F	OK	719.104	32.9235	-4.44901	-2.02618	0.31325	0.462205	no
XLOC_004368	XLOC_004368	ZNF575	chr18:52073368-52074916	B	F	NOTEST	49.7775	32.9065	-0.59712	0	1	1	no
XLOC_010539	XLOC_010539	TSPAN33	chr4:93881395-93901224	B	F	NOTEST	0	32.8884	inf	0	1	1	no
XLOC_002324	XLOC_002324	LOC515755	chr13:38064361-38160996	B	F	NOTEST	32.951	32.859	-0.00403521	0	1	1	no
XLOC_005211	XLOC_005211	NPTX1	chr19:52679103-52685498	B	F	NOTEST	74.1914	32.8359	-1.17598	0	1	1	no
XLOC_005304	XLOC_005304	PPM1D	chr19:12601550-12662410	B	F	NOTEST	0	32.8357	inf	0	1	1	no
XLOC_008693	XLOC_008693	CALHM2	chr26:24275660-24281013	B	F	NOTEST	0	32.801	inf	0	1	1	no
XLOC_011654	XLOC_011654	MCAT	chr5:114576426-114588044	B	F	NOTEST	0	32.801	inf	0	1	1	no
XLOC_004521	XLOC_004521	FUK	chr18:1681353-1694462	B	F	NOTEST	36.9388	32.7659	-0.172942	0	1	1	no
XLOC_005390	XLOC_005390	CAMKK1	chr19:25106723-25135095	B	F	NOTEST	0	32.6968	inf	0	1	1	no
XLOC_011954	XLOC_011954	RBM47	chr6:61034008-61311429	B	F	NOTEST	78.5524	32.6756	-1.26544	0	1	1	no
XLOC_014088	XLOC_014088	OTUD5	chrX:92116489-92142984	B	F	NOTEST	0	32.6622	inf	0	1	1	no
XLOC_013169	XLOC_013169	EXOSC3	chr8:62341237-62345923	B	F	NOTEST	98.706	32.6282	-1.59702	0	1	1	no
XLOC_005060	XLOC_005060	HILS1	chr19:37113476-37122350	B	F	NOTEST	0	32.5594	inf	0	1	1	no
XLOC_003811	XLOC_003811	LHX5	chr17:63254161-63263368	B	F	NOTEST	49.0158	32.5416	-0.590961	0	1	1	no
XLOC_008712	XLOC_008712	GFRA1	chr26:36789222-37020529	B	F	NOTEST	0	32.5243	inf	0	1	1	no
XLOC_004735	XLOC_004735	IRGQ	chr18:52148049-52155244	B	F	NOTEST	0	32.5127	inf	0	1	1	no
XLOC_013523	XLOC_013523	FOXO3	chr9:42008576-42118673	B	F	NOTEST	24.482	32.5074	0.409045	0	1	1	no
XLOC_003155	XLOC_003155	PARVA	chr15:40748737-40902329	B	F	NOTEST	0	32.4909	inf	0	1	1	no
XLOC_003884	XLOC_003884	TOP3B	chr17:73929536-73931585	B	F	NOTEST	0	32.4902	inf	0	1	1	no
XLOC_013782	XLOC_013782	CXCR3	chrX:84354139-84356415	B	F	NOTEST	49.0394	32.4226	-0.59694	0	1	1	no
XLOC_000486	XLOC_000486	MRAS	chr1:131765941-131833686	B	F	NOTEST	0	32.3962	inf	0	1	1	no
XLOC_001085	XLOC_001085	ENTPD5	chr10:85743346-85759039	B	F	NOTEST	0	32.388	inf	0	1	1	no
XLOC_003942	XLOC_003942	ACTR3	chr17:28833574-28835629	B	F	NOTEST	0	32.388	inf	0	1	1	no
XLOC_008633	XLOC_008633	CH25H	chr26:10976192-10978251	B	F	NOTEST	24.3404	32.3201	0.40908	0	1	1	no
XLOC_003059	XLOC_003059	FAM111B	chr15:83568479-83583977	B	F	NOTEST	0	32.2691	inf	0	1	1	no
XLOC_002127	XLOC_002127	YTHDF1	chr13:54805021-54817791	B	F	NOTEST	16.1705	32.2524	0.996039	0	1	1	no
XLOC_003213	XLOC_003213	WNT11	chr15:56384699-56404335	B	F	NOTEST	0	32.2357	inf	0	1	1	no
XLOC_006387	XLOC_006387	ESM1	chr20:24131983-24140818	B	F	NOTEST	0	32.2357	inf	0	1	1	no
XLOC_012758	XLOC_012758	APBB3	chr7:53414891-53421127	B	F	NOTEST	48.5277	32.2189	-0.590901	0	1	1	no
XLOC_009911	XLOC_009911	EPHA10	chr3:108737031-108777675	B	F	NOTEST	16.1311	32.1739	0.996049	0	1	1	no
XLOC_004150	XLOC_004150	CTU2	chr18:13969300-13984731	B	F	NOTEST	24.2258	32.1686	0.409108	0	1	1	no
XLOC_002574	XLOC_002574	TGS1	chr14:24747191-24772996	B	F	NOTEST	0	32.1516	inf	0	1	1	no
XLOC_003813	XLOC_003813	DTX1	chr17:63358617-63396164	B	F	NOTEST	32.2285	32.1404	-0.00394685	0	1	1	no
XLOC_008446	XLOC_008446	COPS6	chr25:36893604-36896370	B	F	NOTEST	48.5763	32.1189	-0.596828	0	1	1	no
XLOC_004205	XLOC_004205	ADGRG1	chr18:25696802-25723493	B	F	NOTEST	0	32.1181	inf	0	1	1	no
XLOC_008401	XLOC_008401	GTF2IRD1	chr25:33414262-33493476	B	F	NOTEST	0	32.0848	inf	0	1	1	no
XLOC_003330	XLOC_003330	CCDC185	chr16:27547514-27549589	B	F	NOTEST	313.786	32.0516	-3.29131	0	1	1	no
XLOC_004169	XLOC_004169	C18H16orf78	chr18:17919330-17936227	B	F	NOTEST	145.272	32.019	-2.18175	0	1	1	no
XLOC_006848	XLOC_006848	STARD5	chr21:27608601-27617253	B	F	NOTEST	0	32.019	inf	0	1	1	no
XLOC_013026	XLOC_013026	ROR2	chr8:87340387-87578642	B	F	NOTEST	0	32.0098	inf	0	1	1	no
XLOC_001657	XLOC_001657	ZBTB6	chr11:94072876-94074955	B	F	NOTEST	48.1743	31.9852	-0.590858	0	1	1	no
XLOC_012103	XLOC_012103	SUGP1	chr7:3892064-3924131	B	F	NOTEST	24.0621	31.9521	0.409148	0	1	1	no
XLOC_005845	XLOC_005845	MAIP1	chr2:88935943-88947500	B	F	NOTEST	0	31.9196	inf	0	1	1	no
XLOC_008706	XLOC_008706	SMNDC1	chr26:31141807-31152181	B	F	NOTEST	0	31.9196	inf	0	1	1	no
XLOC_006140	XLOC_006140	CCNT2	chr2:62649167-62681201	B	F	NOTEST	0	31.8989	inf	0	1	1	no
XLOC_005623	XLOC_005623	KIF18B	chr19:45259543-45281127	B	F	NOTEST	0	31.8749	inf	0	1	1	no
XLOC_012898	XLOC_012898	SLC24A2	chr8:24497952-24778056	B	F	NOTEST	71.9992	31.8696	-1.1758	0	1	1	no
XLOC_008048	XLOC_008048	PMM2	chr25:7700703-7730822	B	F	NOTEST	23.9873	31.8532	0.409166	0	1	1	no
XLOC_011483	XLOC_011483	BPIFC	chr5:71391549-71435614	B	F	NOTEST	0	31.8532	inf	0	1	1	no
XLOC_008043	XLOC_008043	SEC14L5	chr25:4033531-4069992	B	F	NOTEST	0	31.8367	inf	0	1	1	no
XLOC_006552	XLOC_006552	CCT5	chr20:63097313-63111305	B	F	NOTEST	0	31.8203	inf	0	1	1	no
XLOC_009227	XLOC_009227	RPS6KA4	chr29:43267467-43281242	B	F	NOTEST	0	31.7983	inf	0	1	1	no
XLOC_010335	XLOC_010335	MFSD2A	chr3:106724607-106737437	B	F	NOTEST	191.403	31.7712	-2.59082	0	1	1	no
XLOC_008104	XLOC_008104	DOC2A	chr25:26513087-26529680	B	F	NOTEST	23.9006	31.7385	0.409187	0	1	1	no
XLOC_003362	XLOC_003362	FMO4	chr16:39722589-39759444	B	F	NOTEST	0	31.6571	inf	0	1	1	no
XLOC_001689	XLOC_001689	DOLK	chr11:99460803-99462903	B	F	NOTEST	95.3073	31.6409	-1.59079	0	1	1	no
XLOC_010286	XLOC_010286	DMBX1	chr3:100217681-100223303	B	F	NOTEST	143.471	31.6253	-2.18161	0	1	1	no
XLOC_002541	XLOC_002541	KCNK9	chr14:4644331-4741652	B	F	NOTEST	0	31.6253	inf	0	1	1	no
XLOC_013264	XLOC_013264	NINJ1	chr8:85936414-85947675	B	F	NOTEST	0	31.6253	inf	0	1	1	no
XLOC_000751	XLOC_000751	FBN1	chr10:61877807-62142171	B	F	NOTEST	0	31.5739	inf	0	1	1	no
XLOC_011153	XLOC_011153	LOC783533	chr5:101439876-101452407	B	F	NOTEST	0	31.5606	inf	0	1	1	no
XLOC_008703	XLOC_008703	ZNF511	chr26:25469309-26398291	B	F	NOTEST	0	31.56	inf	0	1	1	no
XLOC_013557	XLOC_013557	SAMD3	chr9:69266769-69311228	B	F	NOTEST	0	31.56	inf	0	1	1	no
XLOC_004740	XLOC_004740	LYPD5	chr18:52330753-52332910	B	F	NOTEST	0	31.5284	inf	0	1	1	no
XLOC_006620	XLOC_006620	PSMA4	chr21:31442648-31450482	B	F	NOTEST	0	31.4962	inf	0	1	1	no
XLOC_007472	XLOC_007472	CLIC1	chr23:27375872-27398934	B	F	NOTEST	0	31.4962	inf	0	1	1	no
XLOC_008469	XLOC_008469	ZNF12	chr25:39050630-39051759	B	F	NOTEST	0	31.4962	inf	0	1	1	no
XLOC_007868	XLOC_007868	HDHD2	chr24:47246084-47255145	B	F	NOTEST	0	31.4641	inf	0	1	1	no
XLOC_006040	XLOC_006040	ATP13A2	chr2:136162615-136182586	B	F	NOTEST	0	31.4392	inf	0	1	1	no
XLOC_006700	XLOC_006700	BDKRB1	chr21:62760702-62772148	B	F	NOTEST	0	31.4321	inf	0	1	1	no
XLOC_002782	XLOC_002782	SDC2	chr14:69930850-70050653	B	F	NOTEST	47.3831	31.3363	-0.596537	0	1	1	no
XLOC_010089	XLOC_010089	TNFAIP8L2	chr3:19687359-19698696	B	F	NOTEST	0	31.3363	inf	0	1	1	no
XLOC_000931	XLOC_000931	LRP10	chr10:21786855-21792534	B	F	NOTEST	0	31.3356	inf	0	1	1	no
XLOC_005765	XLOC_005765	CHN1	chr2:21880322-22081288	B	F	NOTEST	0	31.2395	inf	0	1	1	no
XLOC_001714	XLOC_001714	SDCCAG3	chr11:103910383-103916652	B	F	NOTEST	0	31.2248	inf	0	1	1	no
XLOC_005651	XLOC_005651	FN3K	chr19:50537801-50546687	B	F	NOTEST	0	31.1466	inf	0	1	1	no
XLOC_011762	XLOC_011762	UCHL1	chr6:61796029-61807728	B	F	NOTEST	0	31.1466	inf	0	1	1	no
XLOC_012647	XLOC_012647	MIR2457,SLC22A4	chr7:23382631-23425462	B	F	NOTEST	0	31.146	inf	0	1	1	no
XLOC_008082	XLOC_008082	UBFD1	chr25:21476412-21488491	B	F	NOTEST	0	31.1152	inf	0	1	1	no
XLOC_012152	XLOC_012152	STX10	chr7:13548240-13551708	B	F	NOTEST	0	31.1152	inf	0	1	1	no
XLOC_007382	XLOC_007382	PACSIN1	chr23:8469768-8534471	B	F	NOTEST	0	31.1143	inf	0	1	1	no
XLOC_002716	XLOC_002716	OPRK1	chr14:23371967-23395443	B	F	NOTEST	0	31.104	inf	0	1	1	no
XLOC_000964	XLOC_000964	RMDN3	chr10:36404111-36419370	B	F	NOTEST	0	31.0676	inf	0	1	1	no
XLOC_012835	XLOC_012835	MBLAC2	chr7:92366906-92391409	B	F	NOTEST	0	31.0596	inf	0	1	1	no
XLOC_003859	XLOC_003859	MTFP1	chr17:71575828-71579431	B	F	NOTEST	0	31.0526	inf	0	1	1	no
XLOC_012589	XLOC_012589	CD320	chr7:18183236-18187953	B	F	NOTEST	0	31.0526	inf	0	1	1	no
XLOC_011868	XLOC_011868	SH3BP2	chr6:108024780-108034628	B	F	NOTEST	0	31.052	inf	0	1	1	no
XLOC_005474	XLOC_005474	UBB	chr19:33853787-33855685	B	F	NOTEST	0	31.0214	inf	0	1	1	no
XLOC_007533	XLOC_007533	MCUR1	chr23:42547949-42567128	B	F	NOTEST	0	30.9902	inf	0	1	1	no
XLOC_007911	XLOC_007911	RNF138	chr24:25388381-25428221	B	F	NOTEST	0	30.9902	inf	0	1	1	no
XLOC_006114	XLOC_006114	TBR1	chr2:35063833-35071532	B	F	NOTEST	0	30.9897	inf	0	1	1	no
XLOC_001726	XLOC_001726	CACNA1B	chr11:105182213-105394448	B	F	NOTEST	19.9442	30.9893	0.6358	0	1	1	no
XLOC_006800	XLOC_006800	SYNM	chr21:7768428-7793372	B	F	NOTEST	204.689	30.9645	-2.72475	0	1	1	no
XLOC_001407	XLOC_001407	ENTPD8	chr11:105698113-105711512	B	F	NOTEST	23.2992	30.9431	0.409334	0	1	1	no
XLOC_007794	XLOC_007794	ZADH2	chr24:3761518-3762665	B	F	NOTEST	46.761	30.9281	-0.596386	0	1	1	no
XLOC_013613	XLOC_013613	RSPH3	chr9:96765674-96782003	B	F	NOTEST	0	30.9276	inf	0	1	1	no
XLOC_008544	XLOC_008544	ELOVL3	chr26:22742694-22745622	B	F	NOTEST	233.334	30.8663	-2.91829	0	1	1	no
XLOC_012403	XLOC_012403	CDX1	chr7:63472591-63474540	B	F	NOTEST	0	30.8663	inf	0	1	1	no
XLOC_013081	XLOC_013081	HMGB2	chr8:5583682-5586018	B	F	NOTEST	46.6197	30.8354	-0.596352	0	1	1	no
XLOC_000482	XLOC_000482	SLC25A36	chr1:129009712-129041630	B	F	NOTEST	0	30.8354	inf	0	1	1	no
XLOC_013585	XLOC_013585	EPM2A	chr9:84028739-84136430	B	F	NOTEST	309.054	30.8244	-3.32571	0	1	1	no
XLOC_011682	XLOC_011682	ANXA5	chr6:3542634-3575330	B	F	NOTEST	0	30.8195	inf	0	1	1	no
XLOC_007569	XLOC_007569	BOLA-DOB	chr23:7054104-7063662	B	F	NOTEST	0	30.8046	inf	0	1	1	no
XLOC_013734	XLOC_013734	TSPAN6	chrX:50904004-50912847	B	F	NOTEST	0	30.7739	inf	0	1	1	no
XLOC_007888	XLOC_007888	ADNP2	chr24:679910-701271	B	F	NOTEST	0	30.7654	inf	0	1	1	no
XLOC_006783	XLOC_006783	ZFYVE21	chr21:69978022-69981170	B	F	NOTEST	0	30.7433	inf	0	1	1	no
XLOC_004824	XLOC_004824	ZNF331	chr18:61019652-61032896	B	F	NOTEST	0	30.7427	inf	0	1	1	no
XLOC_000457	XLOC_000457	ARHGEF26	chr1:114292212-114431455	B	F	NOTEST	123.292	30.7425	-2.00377	0	1	1	no
XLOC_006965	XLOC_006965	CMTM7	chr22:6894654-6942332	B	F	NOTEST	0	30.7127	inf	0	1	1	no
XLOC_014159	XLOC_014159	GRPR	chrX:134606819-134643886	B	F	NOTEST	0	30.6822	inf	0	1	1	no
XLOC_008594	XLOC_008594	EMX2	chr26:38163824-38170071	B	F	NOTEST	0	30.6664	inf	0	1	1	no
XLOC_010855	XLOC_010855	SOCS2	chr5:23523980-23528860	B	F	NOTEST	0	30.6664	inf	0	1	1	no
XLOC_002517	XLOC_002517	SLC39A4	chr14:1719731-1724221	B	F	NOTEST	46.1571	30.6511	-0.590612	0	1	1	no
XLOC_008276	XLOC_008276	ADCY9	chr25:3242291-3344129	B	F	NOTEST	46.0663	30.6509	-0.587784	0	1	1	no
XLOC_012884	XLOC_012884	CAAP1	chr8:17323315-17393939	B	F	NOTEST	92.5868	30.6213	-1.59627	0	1	1	no
XLOC_009295	XLOC_009295	ANO1	chr29:47917030-48011752	B	F	NOTEST	0	30.5801	inf	0	1	1	no
XLOC_003774	XLOC_003774	RILPL1	chr17:54358763-54400476	B	F	NOTEST	0	30.5601	inf	0	1	1	no
XLOC_011385	XLOC_011385	KCNMB4	chr5:43266424-43347032	B	F	NOTEST	45.8985	30.5196	-0.58871	0	1	1	no
XLOC_004759	XLOC_004759	PTGIR	chr18:54185870-54188079	B	F	OK	645.526	30.5002	-4.40358	-1.51652	0.2695	0.462205	no
XLOC_012251	XLOC_012251	HMG20B	chr7:21574483-21577258	B	F	NOTEST	0	30.4701	inf	0	1	1	no
XLOC_003472	XLOC_003472	INTS7	chr16:73364409-73448064	B	F	NOTEST	0	30.4543	inf	0	1	1	no
XLOC_011478	XLOC_011478	APPL2	chr5:69039868-69091742	B	F	NOTEST	15.2592	30.4394	0.996262	0	1	1	no
XLOC_006018	XLOC_006018	RAP1GAP	chr2:131706264-131776124	B	F	NOTEST	0	30.4394	inf	0	1	1	no
XLOC_000481	XLOC_000481	SPSB4	chr1:128830907-128901497	B	F	NOTEST	0	30.3946	inf	0	1	1	no
XLOC_002515	XLOC_002515	TONSL	chr14:1681493-1692499	B	F	NOTEST	0	30.3868	inf	0	1	1	no
XLOC_008357	XLOC_008357	SLX1A	chr25:26385987-26389337	B	F	NOTEST	0	30.3802	inf	0	1	1	no
XLOC_001195	XLOC_001195	ABCG8	chr11:26156647-26174650	B	F	NOTEST	22.862	30.3647	0.409441	0	1	1	no
XLOC_009888	XLOC_009888	ZMYND12	chr3:104315647-104350044	B	F	NOTEST	0	30.3503	inf	0	1	1	no
XLOC_012070	XLOC_012070	BOD1L1	chr6:113647964-113701414	B	F	NOTEST	4.55413	30.3374	2.73585	0	1	1	no
XLOC_004167	XLOC_004167	GPT2	chr18:15370926-15405215	B	F	NOTEST	91.3128	30.3199	-1.59055	0	1	1	no
XLOC_008345	XLOC_008345	SPNS1	chr25:26126251-26134742	B	F	NOTEST	0	30.2753	inf	0	1	1	no
XLOC_008936	XLOC_008936	SRGN	chr28:25631916-25647735	B	F	NOTEST	0	30.261	inf	0	1	1	no
XLOC_011928	XLOC_011928	ATOH1	chr6:32136523-32138712	B	F	NOTEST	0	30.2605	inf	0	1	1	no
XLOC_010147	XLOC_010147	STRIP1	chr3:33482958-33503780	B	F	NOTEST	0	30.2208	inf	0	1	1	no
XLOC_006119	XLOC_006119	PKP4	chr2:37814941-37929695	B	F	NOTEST	0	30.2084	inf	0	1	1	no
XLOC_000552	XLOC_000552	HACL1	chr1:154337504-154416958	B	F	NOTEST	0	30.157	inf	0	1	1	no
XLOC_003996	XLOC_003996	HVCN1	chr17:56752247-56783392	B	F	NOTEST	0	30.1428	inf	0	1	1	no
XLOC_004805	XLOC_004805	LRRC4B	chr18:57103009-57127435	B	F	NOTEST	113.47	30.1423	-1.91245	0	1	1	no
XLOC_000929	XLOC_000929	PSMB11	chr10:21652616-21653790	B	F	NOTEST	136.559	30.1134	-2.18105	0	1	1	no
XLOC_001488	XLOC_001488	ATL2	chr11:20689942-20758992	B	F	NOTEST	0	30.1029	inf	0	1	1	no
XLOC_007061	XLOC_007061	SFMBT1	chr22:48499293-48548478	B	F	NOTEST	0	30.0931	inf	0	1	1	no
XLOC_014180	XLOC_014180	STS	chrX:146611849-146751829	B	F	NOTEST	0	30.0542	inf	0	1	1	no
XLOC_005642	XLOC_005642	TEX2	chr19:49006473-49133532	B	F	NOTEST	0	30.0346	inf	0	1	1	no
XLOC_012529	XLOC_012529	ADGRE5	chr7:12451712-12469002	B	F	NOTEST	22.6053	30.025	0.409504	0	1	1	no
XLOC_002199	XLOC_002199	NNAT	chr13:67114711-67125197	B	F	NOTEST	0	30.0208	inf	0	1	1	no
XLOC_013033	XLOC_013033	MSANTD3	chr8:91795713-91796891	B	F	NOTEST	0	29.9963	inf	0	1	1	no
XLOC_005857	XLOC_005857	FZD7	chr2:90987007-90989214	B	F	NOTEST	45.1665	29.9958	-0.590491	0	1	1	no
XLOC_003433	XLOC_003433	GPR52	chr16:57209959-57214300	B	F	NOTEST	0	29.9956	inf	0	1	1	no
XLOC_001147	XLOC_001147	MRPS9	chr11:9121672-9157726	B	F	NOTEST	0	29.9672	inf	0	1	1	no
XLOC_001647	XLOC_001647	ID2	chr11:88584859-88587164	B	F	NOTEST	0	29.9672	inf	0	1	1	no
XLOC_010806	XLOC_010806	EPHA1	chr4:107608324-107623775	B	F	NOTEST	0	29.8988	inf	0	1	1	no
XLOC_008227	XLOC_008227	ADAP1	chr25:42330025-42362918	B	F	NOTEST	0	29.8513	inf	0	1	1	no
XLOC_003287	XLOC_003287	NCAPD3	chr15:84777783-84838995	B	F	NOTEST	44.7746	29.8043	-0.587157	0	1	1	no
XLOC_009294	XLOC_009294	CCND1	chr29:47544379-47553839	B	F	NOTEST	0	29.7936	inf	0	1	1	no
XLOC_004024	XLOC_004024	TRIAP1	chr17:64998264-65007059	B	F	NOTEST	0	29.7649	inf	0	1	1	no
XLOC_004626	XLOC_004626	ZDHHC1	chr18:35136593-35146423	B	F	NOTEST	0	29.7649	inf	0	1	1	no
XLOC_006427	XLOC_006427	CDH12	chr20:51282706-51624351	B	F	NOTEST	0	29.7642	inf	0	1	1	no
XLOC_003589	XLOC_003589	KIAA2013	chr16:42648163-42653791	B	F	NOTEST	22.3975	29.7501	0.409555	0	1	1	no
XLOC_003696	XLOC_003696	FAM71A	chr16:72811909-72814133	B	F	NOTEST	0	29.7501	inf	0	1	1	no
XLOC_007110	XLOC_007110	QRICH1	chr22:51492854-51535042	B	F	NOTEST	14.9103	29.7451	0.996348	0	1	1	no
XLOC_006268	XLOC_006268	OPRD1	chr2:125213836-125255966	B	F	NOTEST	44.9452	29.7362	-0.595944	0	1	1	no
XLOC_011708	XLOC_011708	PPA2	chr6:20984353-21082556	B	F	NOTEST	0	29.7362	inf	0	1	1	no
XLOC_002415	XLOC_002415	SPO11	chr13:59349055-59363436	B	F	NOTEST	0	29.7076	inf	0	1	1	no
XLOC_013184	XLOC_013184	LOC539818	chr8:64998030-65000257	B	F	OK	29007.5	29.7071	-9.9314	-6.48841	0.2015	0.462205	no
XLOC_002207	XLOC_002207	FAM83D	chr13:68368928-68391902	B	F	NOTEST	0	29.6928	inf	0	1	1	no
XLOC_013278	XLOC_013278	ABCA1	chr8:96274034-96390357	B	F	NOTEST	140.101	29.6863	-2.2386	0	1	1	no
XLOC_006356	XLOC_006356	ZNF366	chr20:9075830-9094324	B	F	NOTEST	0	29.6785	inf	0	1	1	no
XLOC_005399	XLOC_005399	XAF1	chr19:25759758-25772925	B	F	NOTEST	0	29.6505	inf	0	1	1	no
XLOC_009281	XLOC_009281	RAD9A	chr29:45932453-45941065	B	F	NOTEST	178.403	29.6216	-2.59042	0	1	1	no
XLOC_004579	XLOC_004579	CBLN1	chr18:17813466-17816071	B	F	NOTEST	44.7281	29.5937	-0.595891	0	1	1	no
XLOC_008763	XLOC_008763	SLC25A4	chr27:14546115-14549979	B	F	NOTEST	0	29.5937	inf	0	1	1	no
XLOC_009090	XLOC_009090	LRRC18	chr28:43426275-43657766	B	F	NOTEST	0	29.5937	inf	0	1	1	no
XLOC_004864	XLOC_004864	KIF2B	chr19:3876961-3879199	B	F	NOTEST	0	29.5507	inf	0	1	1	no
XLOC_007355	XLOC_007355	ALDH1L1	chr22:61221249-61248521	B	F	NOTEST	0	29.5458	inf	0	1	1	no
XLOC_011171	XLOC_011171	SPSB2	chr5:103939885-103942300	B	F	NOTEST	88.9446	29.5365	-1.59041	0	1	1	no
XLOC_009938	XLOC_009938	UGT1A1,UGT1A6	chr3:113907719-114031374	B	F	NOTEST	0	29.525	inf	0	1	1	no
XLOC_004771	XLOC_004771	TMEM143	chr18:55488509-55509670	B	F	NOTEST	0	29.5224	inf	0	1	1	no
XLOC_009115	XLOC_009115	CREBZF	chr29:9952632-9958052	B	F	NOTEST	11.089	29.5151	1.41232	0	1	1	no
XLOC_012752	XLOC_012752	DNAJC18	chr7:52305241-52337268	B	F	NOTEST	0	29.5151	inf	0	1	1	no
XLOC_003243	XLOC_003243	CHST1	chr15:76573742-76577429	B	F	NOTEST	22.2041	29.4942	0.409602	0	1	1	no
XLOC_013029	XLOC_013029	DIRAS2	chr8:88673820-88708956	B	F	NOTEST	0	29.4801	inf	0	1	1	no
XLOC_005843	XLOC_005843	MARS2	chr2:86593546-86595790	B	F	NOTEST	0	29.466	inf	0	1	1	no
XLOC_000281	XLOC_000281	IFNAR1	chr1:1467703-1496151	B	F	NOTEST	0	29.4612	inf	0	1	1	no
XLOC_002381	XLOC_002381	DNAJC5	chr13:54379518-54408538	B	F	NOTEST	11.0654	29.4568	1.41254	0	1	1	no
XLOC_012215	XLOC_012215	TNFSF14	chr7:19076009-19080238	B	F	NOTEST	0	29.4525	inf	0	1	1	no
XLOC_009700	XLOC_009700	TBX15	chr3:24236814-24361922	B	F	NOTEST	44.4703	29.4244	-0.595828	0	1	1	no
XLOC_011609	XLOC_011609	ATP6V1E1	chr5:109564500-109578132	B	F	NOTEST	0	29.4244	inf	0	1	1	no
XLOC_012175	XLOC_012175	P2RY11	chr7:15894541-15896884	B	F	NOTEST	0	29.4244	inf	0	1	1	no
XLOC_001949	XLOC_001949	KLHL1	chr12:44295887-44823477	B	F	NOTEST	0	29.34	inf	0	1	1	no
XLOC_005238	XLOC_005238	TRIM47	chr19:56373298-56377735	B	F	NOTEST	0	29.3261	inf	0	1	1	no
XLOC_013211	XLOC_013211	PNMA2	chr8:75041537-75049413	B	F	NOTEST	11.0152	29.3188	1.41234	0	1	1	no
XLOC_002669	XLOC_002669	COMMD5	chr14:1531490-1533526	B	F	NOTEST	0	29.3126	inf	0	1	1	no
XLOC_001384	XLOC_001384	EXOSC2	chr11:100997646-101006483	B	F	NOTEST	0	29.2848	inf	0	1	1	no
XLOC_007268	XLOC_007268	ALAS1	chr22:49242703-49256766	B	F	NOTEST	44.0911	29.2843	-0.590359	0	1	1	no
XLOC_004923	XLOC_004923	SARM1	chr19:20419003-20441106	B	F	NOTEST	10.9864	29.2425	1.41235	0	1	1	no
XLOC_000467	XLOC_000467	TM4SF4	chr1:119603869-119631566	B	F	NOTEST	0	29.2294	inf	0	1	1	no
XLOC_008129	XLOC_008129	SLC5A2	chr25:27771620-27781371	B	F	NOTEST	0	29.2289	inf	0	1	1	no
XLOC_005620	XLOC_005620	EFTUD2	chr19:45197097-45233617	B	F	NOTEST	14.6322	29.1918	0.996416	0	1	1	no
XLOC_011382	XLOC_011382	PDZRN4	chr5:39498214-39857738	B	F	NOTEST	0	29.1741	inf	0	1	1	no
XLOC_013097	XLOC_013097	PNOC	chr8:10251631-10280827	B	F	NOTEST	0	29.1191	inf	0	1	1	no
XLOC_005128	XLOC_005128	NAGLU	chr19:43258821-43265802	B	F	NOTEST	0	29.1186	inf	0	1	1	no
XLOC_003425	XLOC_003425	CASP9	chr16:53250583-53288439	B	F	NOTEST	0	29.1092	inf	0	1	1	no
XLOC_012982	XLOC_012982	NEFM	chr8:73147843-73153337	B	F	NOTEST	43.7308	29.0818	-0.588533	0	1	1	no
XLOC_009833	XLOC_009833	TTC22	chr3:92059022-92083337	B	F	NOTEST	43.7171	29.0727	-0.588532	0	1	1	no
XLOC_002139	XLOC_002139	BMP7	chr13:59424986-59510393	B	F	NOTEST	21.8582	29.0364	0.409686	0	1	1	no
XLOC_004173	XLOC_004173	NKD1	chr18:19032742-19124256	B	F	NOTEST	21.8376	29.0091	0.409691	0	1	1	no
XLOC_005397	XLOC_005397	SMTNL2	chr19:25702552-25724157	B	F	NOTEST	43.6546	28.9955	-0.590306	0	1	1	no
XLOC_004124	XLOC_004124	NUDT7	chr18:4990462-5003018	B	F	NOTEST	0	28.9816	inf	0	1	1	no
XLOC_007310	XLOC_007310	NRADD	chr22:53073617-53077203	B	F	NOTEST	218.779	28.9551	-2.91758	0	1	1	no
XLOC_013299	XLOC_013299	TNFSF15	chr8:105724858-105745282	B	F	NOTEST	43.7558	28.9551	-0.595655	0	1	1	no
XLOC_004002	XLOC_004002	SUDS3	chr17:59094335-59132155	B	F	NOTEST	0	28.9551	inf	0	1	1	no
XLOC_011329	XLOC_011329	HOXC13	chr5:26244607-26252307	B	F	NOTEST	0	28.9547	inf	0	1	1	no
XLOC_010703	XLOC_010703	BMPER	chr4:63052080-63305357	B	F	NOTEST	0	28.9454	inf	0	1	1	no
XLOC_000299	XLOC_000299	ROBO1	chr1:25619014-26210307	B	F	NOTEST	43.4646	28.9408	-0.586738	0	1	1	no
XLOC_006443	XLOC_006443	TERT	chr20:71263286-71279911	B	F	NOTEST	14.4993	28.9274	0.996448	0	1	1	no
XLOC_009472	XLOC_009472	FIBP	chr29:44665293-44669337	B	F	NOTEST	0	28.9009	inf	0	1	1	no
XLOC_005288	XLOC_005288	MPO	chr19:9473000-9484176	B	F	NOTEST	65.2665	28.9004	-1.17525	0	1	1	no
XLOC_003857	XLOC_003857	CCDC157	chr17:71517207-71529381	B	F	NOTEST	0	28.8734	inf	0	1	1	no
XLOC_012232	XLOC_012232	TICAM1	chr7:20547954-20550264	B	F	NOTEST	21.7147	28.8464	0.409721	0	1	1	no
XLOC_007642	XLOC_007642	SLC35B2	chr23:17874858-17878559	B	F	NOTEST	0	28.8464	inf	0	1	1	no
XLOC_012447	XLOC_012447	ATP6AP1L	chr7:84546687-84567112	B	F	NOTEST	0	28.8421	inf	0	1	1	no
XLOC_011959	XLOC_011959	KCTD8	chr6:64486958-64750899	B	F	NOTEST	21.7045	28.8329	0.409724	0	1	1	no
XLOC_013559	XLOC_013559	CTGF	chr9:70873216-70876448	B	F	NOTEST	0	28.8329	inf	0	1	1	no
XLOC_008372	XLOC_008372	CD2BP2	chr25:26796458-26798824	B	F	NOTEST	0	28.82	inf	0	1	1	no
XLOC_012531	XLOC_012531	DCAF15	chr7:12831856-12841092	B	F	NOTEST	0	28.8195	inf	0	1	1	no
XLOC_011451	XLOC_011451	LOC507581	chr5:57758047-57762460	B	F	NOTEST	0	28.7955	inf	0	1	1	no
XLOC_006307	XLOC_006307	NIPAL3	chr2:129041412-129091075	B	F	NOTEST	0	28.7931	inf	0	1	1	no
XLOC_012141	XLOC_012141	PTGER1	chr7:12399522-12401644	B	F	NOTEST	130.16	28.7127	-2.18053	0	1	1	no
XLOC_012018	XLOC_012018	PAQR3	chr6:95298890-95441926	B	F	NOTEST	71.9111	28.6943	-1.32545	0	1	1	no
XLOC_002403	XLOC_002403	SS18L1	chr13:55538705-55566383	B	F	NOTEST	0	28.6765	inf	0	1	1	no
XLOC_002347	XLOC_002347	WDR37	chr13:46646841-46679926	B	F	NOTEST	21.563	28.6456	0.409759	0	1	1	no
XLOC_014092	XLOC_014092	PRAF2	chrX:92231881-92234517	B	F	NOTEST	0	28.6328	inf	0	1	1	no
XLOC_013078	XLOC_013078	HPF1	chr8:1507913-1533257	B	F	NOTEST	0	28.6063	inf	0	1	1	no
XLOC_013095	XLOC_013095	EXTL3	chr8:9832641-9870025	B	F	NOTEST	14.3377	28.6056	0.996488	0	1	1	no
XLOC_010353	XLOC_010353	NCDN	chr3:110784498-110793268	B	F	NOTEST	0	28.588	inf	0	1	1	no
XLOC_010273	XLOC_010273	GPX7	chr3:94323975-94331673	B	F	OK	431.844	28.5798	-3.91744	-1.35768	0.28525	0.462205	no
XLOC_006596	XLOC_006596	MORF4L1	chr21:25651049-25668496	B	F	NOTEST	0	28.5798	inf	0	1	1	no
XLOC_010535	XLOC_010535	FLNC,MIR2422	chr4:93609407-93637173	B	F	NOTEST	10.7207	28.5624	1.41372	0	1	1	no
XLOC_001463	XLOC_001463	ACTG2	chr11:10717557-10740084	B	F	OK	474.586	28.5534	-4.05494	-1.40196	0.2808	0.462205	no
XLOC_007596	XLOC_007596	TAF11	chr23:8829176-8836822	B	F	NOTEST	0	28.527	inf	0	1	1	no
XLOC_006660	XLOC_006660	PAX9	chr21:47292473-47306417	B	F	NOTEST	301.447	28.5006	-3.40284	0	1	1	no
XLOC_013531	XLOC_013531	GRIK2	chr9:48474664-49218775	B	F	NOTEST	42.7387	28.4408	-0.587581	0	1	1	no
XLOC_011197	XLOC_011197	BCL2L13	chr5:109584776-109635909	B	F	NOTEST	342.456	28.4345	-3.5902	0	1	1	no
XLOC_001823	XLOC_001823	SKA3	chr12:35841562-35854986	B	F	NOTEST	0	28.4345	inf	0	1	1	no
XLOC_003493	XLOC_003493	PKP1	chr16:81683408-81721837	B	F	NOTEST	0	28.4214	inf	0	1	1	no
XLOC_011121	XLOC_011121	GRIN2B	chr5:96408803-96761516	B	F	NOTEST	32.0245	28.4146	-0.172541	0	1	1	no
XLOC_005924	XLOC_005924	RHBDD1	chr2:115854569-115960782	B	F	NOTEST	42.7477	28.3953	-0.590195	0	1	1	no
XLOC_003895	XLOC_003895	SMPD4	chr17:74054343-74490537	B	F	NOTEST	14.2188	28.369	0.996517	0	1	1	no
XLOC_011885	XLOC_011885	TBC1D14	chr6:118212843-118312153	B	F	NOTEST	0	28.3624	inf	0	1	1	no
XLOC_000777	XLOC_000777	SNAPC1	chr10:74148206-74178128	B	F	NOTEST	0	28.3301	inf	0	1	1	no
XLOC_011626	XLOC_011626	PDGFB	chr5:111180167-111200490	B	F	NOTEST	0	28.3041	inf	0	1	1	no
XLOC_002195	XLOC_002195	TLDC2	chr13:66398145-66730589	B	F	NOTEST	0	28.2916	inf	0	1	1	no
XLOC_004780	XLOC_004780	BCAT2	chr18:55862537-55876549	B	F	NOTEST	0	28.2265	inf	0	1	1	no
XLOC_005264	XLOC_005264	SLC39A11	chr19:58779398-59071795	B	F	NOTEST	0	28.1883	inf	0	1	1	no
XLOC_003631	XLOC_003631	MMP23	chr16:52260740-52263073	B	F	NOTEST	0	28.1626	inf	0	1	1	no
XLOC_011713	XLOC_011713	UBE2D3	chr6:23358307-23370604	B	F	NOTEST	0	28.1626	inf	0	1	1	no
XLOC_003400	XLOC_003400	HES5	chr16:51585627-51587187	B	F	NOTEST	0	28.1369	inf	0	1	1	no
XLOC_008838	XLOC_008838	AGA	chr27:7670458-7681822	B	F	NOTEST	0	28.1369	inf	0	1	1	no
XLOC_013407	XLOC_013407	TCF21	chr9:73063428-73066402	B	F	NOTEST	0	28.1369	inf	0	1	1	no
XLOC_013279	XLOC_013279	KLF4	chr8:98843682-98847740	B	F	OK	2370.88	28.1236	-6.3975	-2.65349	0.44415	0.486569	no
XLOC_004335	XLOC_004335	SUPT5H	chr18:49403492-49430179	B	F	NOTEST	0	28.1192	inf	0	1	1	no
XLOC_006049	XLOC_006049	GPR17	chr2:4780175-4819192	B	F	NOTEST	0	28.0852	inf	0	1	1	no
XLOC_000535	XLOC_000535	SLC19A1	chr1:147044108-147067542	B	F	NOTEST	21.1203	28.0597	0.409867	0	1	1	no
XLOC_004677	XLOC_004677	THAP8	chr18:46891650-46905704	B	F	NOTEST	42.3548	28.0347	-0.595313	0	1	1	no
XLOC_001370	XLOC_001370	TBC1D13	chr11:99298011-99312494	B	F	NOTEST	0	28.0215	inf	0	1	1	no
XLOC_006576	XLOC_006576	LOC508153	chr21:20422126-20429485	B	F	NOTEST	0	27.9707	inf	0	1	1	no
XLOC_013565	XLOC_013565	SGK1	chr9:73305311-73310869	B	F	NOTEST	0	27.9707	inf	0	1	1	no
XLOC_000473	XLOC_000473	C1H3orf58	chr1:125862997-125885655	B	F	NOTEST	83.966	27.9388	-1.58753	0	1	1	no
XLOC_000812	XLOC_000812	LIN52	chr10:85840139-85952853	B	F	NOTEST	0	27.9201	inf	0	1	1	no
XLOC_013245	XLOC_013245	ZCCHC6	chr8:80843247-80900918	B	F	NOTEST	10.4886	27.9199	1.41247	0	1	1	no
XLOC_007768	XLOC_007768	RNF182	chr23:42465715-42468078	B	F	NOTEST	0	27.8822	inf	0	1	1	no
XLOC_010718	XLOC_010718	TAX1BP1	chr4:68775899-68859811	B	F	NOTEST	0	27.8821	inf	0	1	1	no
XLOC_006773	XLOC_006773	WDR20	chr21:68639655-68696042	B	F	NOTEST	41.9536	27.8697	-0.590098	0	1	1	no
XLOC_005443	XLOC_005443	PER1	chr19:28390015-28399748	B	F	NOTEST	20.8826	27.7941	0.412479	0	1	1	no
XLOC_009248	XLOC_009248	FAM89B	chr29:44420405-44422039	B	F	NOTEST	0	27.7823	inf	0	1	1	no
XLOC_004855	XLOC_004855	LOC512684	chr18:64758702-64766511	B	F	NOTEST	0	27.7694	inf	0	1	1	no
XLOC_005769	XLOC_005769	DLX2	chr2:24489073-24491347	B	F	NOTEST	41.9328	27.7573	-0.595211	0	1	1	no
XLOC_012086	XLOC_012086	RASGEF1C	chr7:937617-1013495	B	F	NOTEST	83.5664	27.7569	-1.59008	0	1	1	no
XLOC_011579	XLOC_011579	GAPDH	chr5:104237712-104241996	B	F	NOTEST	125.685	27.7324	-2.18016	0	1	1	no
XLOC_003685	XLOC_003685	PTGS2	chr16:69263775-69271399	B	F	NOTEST	0	27.7235	inf	0	1	1	no
XLOC_006683	XLOC_006683	LOC617443	chr21:59199305-59212328	B	F	NOTEST	0	27.7075	inf	0	1	1	no
XLOC_009044	XLOC_009044	PPA1	chr28:26576199-26614511	B	F	NOTEST	0	27.7075	inf	0	1	1	no
XLOC_013431	XLOC_013431	UST	chr9:87158384-87475093	B	F	NOTEST	41.853	27.7037	-0.595254	0	1	1	no
XLOC_006880	XLOC_006880	EAPP	chr21:45354859-45371985	B	F	NOTEST	0	27.6903	inf	0	1	1	no
XLOC_007348	XLOC_007348	RAB7A	chr22:59862208-59877343	B	F	NOTEST	0	27.6826	inf	0	1	1	no
XLOC_006782	XLOC_006782	KLC1	chr21:69896139-69957174	B	F	NOTEST	20.8352	27.6822	0.409936	0	1	1	no
XLOC_007784	XLOC_007784	RIPK1	chr23:50420985-50446718	B	F	NOTEST	0	27.6698	inf	0	1	1	no
XLOC_012476	XLOC_012476	GJC2	chr7:2885092-2894691	B	F	NOTEST	0	27.6574	inf	0	1	1	no
XLOC_000304	XLOC_000304	PROS1	chr1:37803107-37866950	B	F	NOTEST	0	27.645	inf	0	1	1	no
XLOC_004888	XLOC_004888	MRM1	chr19:13248521-13257397	B	F	NOTEST	0	27.6331	inf	0	1	1	no
XLOC_013134	XLOC_013134	DMRT2	chr8:43780985-43787918	B	F	NOTEST	0	27.6326	inf	0	1	1	no
XLOC_004071	XLOC_004071	PISD	chr17:72425904-72453284	B	F	NOTEST	62.3652	27.6203	-1.17501	0	1	1	no
XLOC_008265	XLOC_008265	ECI1	chr25:1767069-1779723	B	F	NOTEST	166.674	27.5837	-2.59515	0	1	1	no
XLOC_003297	XLOC_003297	ATP2B4	chr16:1249731-1313257	B	F	NOTEST	0	27.5421	inf	0	1	1	no
XLOC_012640	XLOC_012640	PLEKHJ1	chr7:22684431-22687065	B	F	NOTEST	0	27.5345	inf	0	1	1	no
XLOC_008333	XLOC_008333	PDZD9	chr25:19857599-19900610	B	F	NOTEST	41.5564	27.5099	-0.595119	0	1	1	no
XLOC_008380	XLOC_008380	ZNF629	chr25:27158932-27181608	B	F	NOTEST	0	27.5012	inf	0	1	1	no
XLOC_006451	XLOC_006451	LCP2	chr20:2032971-2082267	B	F	NOTEST	0	27.4972	inf	0	1	1	no
XLOC_008904	XLOC_008904	NTPCR	chr28:5872191-5910469	B	F	NOTEST	41.4819	27.461	-0.595101	0	1	1	no
XLOC_003736	XLOC_003736	UCP1	chr17:17467449-17473822	B	F	NOTEST	0	27.461	inf	0	1	1	no
XLOC_007309	XLOC_007309	KLHL18	chr22:52871072-52922306	B	F	NOTEST	10.3134	27.4542	1.41251	0	1	1	no
XLOC_005490	XLOC_005490	NT5M	chr19:35473575-35486422	B	F	NOTEST	0	27.4366	inf	0	1	1	no
XLOC_010813	XLOC_010813	ZNF746	chr4:113290899-113313063	B	F	NOTEST	27.4919	27.4279	-0.00336747	0	1	1	no
XLOC_009356	XLOC_009356	ZDHHC13	chr29:26023997-26075178	B	F	NOTEST	0	27.4239	inf	0	1	1	no
XLOC_002806	XLOC_002806	TAF2	chr14:83551315-83639183	B	F	NOTEST	10.2973	27.4115	1.41251	0	1	1	no
XLOC_010761	XLOC_010761	LRRC4	chr4:92679168-93108508	B	F	NOTEST	0	27.3874	inf	0	1	1	no
XLOC_001038	XLOC_001038	DUOX1	chr10:65492592-65522895	B	F	NOTEST	10.2768	27.3569	1.41252	0	1	1	no
XLOC_002099	XLOC_002099	C13H20orf27	chr13:51888451-51901484	B	F	NOTEST	0	27.3394	inf	0	1	1	no
XLOC_005118	XLOC_005118	EIF1	chr19:42545776-42548334	B	F	NOTEST	0	27.3152	inf	0	1	1	no
XLOC_009408	XLOC_009408	PAG11	chr29:40130396-40148837	B	F	NOTEST	0	27.3152	inf	0	1	1	no
XLOC_001073	XLOC_001073	ACTN1	chr10:81023523-81121590	B	F	NOTEST	0	27.3146	inf	0	1	1	no
XLOC_004879	XLOC_004879	DHX40	chr19:10761070-10812764	B	F	NOTEST	0	27.3146	inf	0	1	1	no
XLOC_013294	XLOC_013294	RNF183	chr8:104244727-104247975	B	F	NOTEST	0	27.2669	inf	0	1	1	no
XLOC_008238	XLOC_008238	TMEM8A	chr25:365645-374631	B	F	NOTEST	0	27.2424	inf	0	1	1	no
XLOC_007848	XLOC_007848	TWSG1	chr24:41986505-42008182	B	F	NOTEST	27.2653	27.2022	-0.00333974	0	1	1	no
XLOC_008973	XLOC_008973	CL46	chr28:35668985-35700160	B	F	NOTEST	0	27.1948	inf	0	1	1	no
XLOC_010608	XLOC_010608	UBE3C	chr4:119247414-119362609	B	F	NOTEST	0	27.1822	inf	0	1	1	no
[truncated: 12,182 more rows]

## Sheet: p value < 0.05
test_id	gene_id	gene	locus	sample_1	sample_2	status	value_1	value_2	log2(fold_change)	test_stat	p_value	q_value
XLOC_010935	XLOC_010935	VDR	chr5:32550520-32606305	B	F	OK	0	456.147	inf	-nan	0.0066	0.156975
XLOC_005945	XLOC_005945	TRIM62	chr2:121347860-121383138	B	F	OK	0	482.659	inf	-nan	0.00725	0.156975
XLOC_008054	XLOC_008054	SHISA9	chr25:11704175-12233645	B	F	OK	0	465.199	inf	-nan	0.00725	0.156975
XLOC_009270	XLOC_009270	CCS	chr29:45274393-45288012	B	F	OK	0	588.224	inf	-nan	0.00795	0.156975
XLOC_001991	XLOC_001991	ATP4B	chr12:90758091-90763021	B	F	OK	0	465.708	inf	-nan	0.0103	0.156975
XLOC_014025	XLOC_014025	ESX1	chrX:58699809-58706139	B	F	OK	612.476	0	-inf	-nan	0.01035	0.156975
XLOC_001126	XLOC_001126	FAHD2A	chr11:2119289-2130742	B	F	OK	0	471.875	inf	-nan	0.0107	0.156975
XLOC_000202	XLOC_000202	PLSCR5	chr1:122815604-122842538	B	F	OK	787.019	0	-inf	-nan	0.01105	0.156975
XLOC_007987	XLOC_007987	STUB1	chr25:558377-560735	B	F	OK	455.078	0	-inf	-nan	0.01105	0.156975
XLOC_002194	XLOC_002194	C13H20orf24	chr13:66362561-66395515	B	F	OK	0	536.223	inf	-nan	0.0111	0.156975
XLOC_009575	XLOC_009575	TAGLN2	chr3:9878838-9886647	B	F	OK	399.086	0	-inf	-nan	0.01295	0.156975
XLOC_014008	XLOC_014008	XKRX	chrX:54851531-54863379	B	F	OK	388.048	0	-inf	-nan	0.01295	0.156975
XLOC_012712	XLOC_012712	PRSS57	chr7:44904024-44909195	B	F	OK	0	512.163	inf	-nan	0.0132	0.156975
XLOC_002572	XLOC_002572	SOX17	chr14:23884841-23886642	B	F	OK	0	398.641	inf	-nan	0.0145	0.156975
XLOC_010607	XLOC_010607	RNF32	chr4:118895447-118932266	B	F	OK	0	436.493	inf	-nan	0.0145	0.156975
XLOC_001507	XLOC_001507	KCNK12	chr11:29759456-29808334	B	F	OK	0	504.674	inf	-nan	0.0156	0.156975
XLOC_004457	XLOC_004457	CLEC11A	chr18:57259805-57262109	B	F	OK	0	629.406	inf	-nan	0.0156	0.156975
XLOC_013135	XLOC_013135	DMRT1	chr8:43917163-43972570	B	F	OK	0	442.407	inf	-nan	0.01585	0.156975
XLOC_000969	XLOC_000969	OIP5	chr10:36897173-36905748	B	F	OK	381.193	0	-inf	-nan	0.0161	0.156975
XLOC_011418	XLOC_011418	TSPAN31	chr5:56042454-56045159	B	F	OK	498.962	0	-inf	-nan	0.0161	0.156975
XLOC_002909	XLOC_002909	PARVA	chr15:40718717-40719286	B	F	OK	782.666	0	-inf	-nan	0.024	0.188175
XLOC_014168	XLOC_014168	HCCS	chrX:137706220-137714932	B	F	OK	400.552	0	-inf	-nan	0.024	0.188175
XLOC_007324	XLOC_007324	TMEM42	chr22:54903387-54906875	B	F	OK	0	963.499	inf	-nan	0.02435	0.188175
XLOC_012422	XLOC_012422	HAVCR1	chr7:70213697-70224457	B	F	OK	0	413.762	inf	-nan	0.0249	0.188175
XLOC_012204	XLOC_012204	CCL25	chr7:17976653-18003966	B	F	OK	595.936	0	-inf	-nan	0.0258	0.188175
XLOC_006075	XLOC_006075	MTX2	chr2:20603381-20678885	B	F	OK	0	832.669	inf	-nan	0.02615	0.188175
XLOC_009962	XLOC_009962	ING5	chr3:121192035-121203768	B	F	OK	431.953	0	-inf	-nan	0.028	0.188175
XLOC_002449	XLOC_002449	GDF5	chr13:65340131-65343889	B	F	OK	689.419	0	-inf	-nan	0.02895	0.188175
XLOC_005781	XLOC_005781	GALNT3	chr2:30642214-30666124	B	F	OK	417.832	0	-inf	-nan	0.02895	0.188175
XLOC_013114	XLOC_013114	RRAGA	chr8:25197700-25199286	B	F	OK	647.931	0	-inf	-nan	0.02895	0.188175
XLOC_004254	XLOC_004254	ZNF821	chr18:39351470-39368533	B	F	OK	0	606.23	inf	-nan	0.0313	0.196887
XLOC_003977	XLOC_003977	GTF2H3	chr17:54276965-54297236	B	F	OK	798.178	0	-inf	-nan	0.03765	0.22943
XLOC_005604	XLOC_005604	SOST	chr19:44268493-44271758	B	F	OK	0	440.168	inf	-nan	0.04055	0.232566
XLOC_013106	XLOC_013106	DMRTA1	chr8:21763505-21768460	B	F	OK	660.128	0	-inf	-nan	0.04055	0.232566
XLOC_004369	XLOC_004369	ZNF576	chr18:52156626-52159134	B	F	OK	0	1475.69	inf	-nan	0.0472	0.250552
XLOC_011009	XLOC_011009	MIP	chr5:57264364-57267776	B	F	OK	1350.43	0	-inf	-nan	0.04865	0.250552
XLOC_013600	XLOC_013600	MTRF1L	chr9:91082260-91096760	B	F	OK	993.434	0	-inf	-nan	0.04865	0.250552
XLOC_012547	XLOC_012547	FBXL12	chr7:15511710-15518457	B	F	OK	0	638.1	inf	-nan	0.04905	0.250552

## Sheet: p value < 0.05 + log2 > |2|
test_id	gene_id	gene	locus	sample_1	sample_2	status	value_1	value_2	log2(fold_change)	test_stat	p_value	q_value
XLOC_004369	XLOC_004369	ZNF576	chr18:52156626-52159134	B	F	OK	1e-05	1475.69	27.1368	-nan	0.0472	0.250552
XLOC_007324	XLOC_007324	TMEM42	chr22:54903387-54906875	B	F	OK	1e-05	963.499	26.5218	-nan	0.02435	0.188175
XLOC_006075	XLOC_006075	MTX2	chr2:20603381-20678885	B	F	OK	1e-05	832.669	26.3112	-nan	0.02615	0.188175
XLOC_012547	XLOC_012547	FBXL12	chr7:15511710-15518457	B	F	OK	1e-05	638.1	25.9273	-nan	0.04905	0.250552
XLOC_004457	XLOC_004457	CLEC11A	chr18:57259805-57262109	B	F	OK	1e-05	629.406	25.9075	-nan	0.0156	0.156975
XLOC_004254	XLOC_004254	ZNF821	chr18:39351470-39368533	B	F	OK	1e-05	606.23	25.8534	-nan	0.0313	0.196887
XLOC_009270	XLOC_009270	CCS	chr29:45274393-45288012	B	F	OK	1e-05	588.224	25.8099	-nan	0.00795	0.156975
XLOC_002194	XLOC_002194	C13H20orf24	chr13:66362561-66395515	B	F	OK	1e-05	536.223	25.6763	-nan	0.0111	0.156975
XLOC_012712	XLOC_012712	PRSS57	chr7:44904024-44909195	B	F	OK	1e-05	512.163	25.6101	-nan	0.0132	0.156975
XLOC_001507	XLOC_001507	KCNK12	chr11:29759456-29808334	B	F	OK	1e-05	504.674	25.5888	-nan	0.0156	0.156975
XLOC_005945	XLOC_005945	TRIM62	chr2:121347860-121383138	B	F	OK	1e-05	482.659	25.5245	-nan	0.00725	0.156975
XLOC_001126	XLOC_001126	FAHD2A	chr11:2119289-2130742	B	F	OK	1e-05	471.875	25.4919	-nan	0.0107	0.156975
XLOC_001991	XLOC_001991	ATP4B	chr12:90758091-90763021	B	F	OK	1e-05	465.708	25.4729	-nan	0.0103	0.156975
XLOC_008054	XLOC_008054	SHISA9	chr25:11704175-12233645	B	F	OK	1e-05	465.199	25.4713	-nan	0.00725	0.156975
XLOC_010935	XLOC_010935	VDR	chr5:32550520-32606305	B	F	OK	1e-05	456.147	25.443	-nan	0.0066	0.156975
XLOC_013135	XLOC_013135	DMRT1	chr8:43917163-43972570	B	F	OK	1e-05	442.407	25.3989	-nan	0.01585	0.156975
XLOC_005604	XLOC_005604	SOST	chr19:44268493-44271758	B	F	OK	1e-05	440.168	25.3916	-nan	0.04055	0.232566
XLOC_010607	XLOC_010607	RNF32	chr4:118895447-118932266	B	F	OK	1e-05	436.493	25.3795	-nan	0.0145	0.156975
XLOC_012422	XLOC_012422	HAVCR1	chr7:70213697-70224457	B	F	OK	1e-05	413.762	25.3023	-nan	0.0249	0.188175
XLOC_002572	XLOC_002572	SOX17	chr14:23884841-23886642	B	F	OK	1e-05	398.641	25.2486	-nan	0.0145	0.156975
XLOC_000969	XLOC_000969	OIP5	chr10:36897173-36905748	B	F	OK	381.193	1e-05	-25.184	-nan	0.0161	0.156975
XLOC_014008	XLOC_014008	XKRX	chrX:54851531-54863379	B	F	OK	388.048	1e-05	-25.2097	-nan	0.01295	0.156975
XLOC_009575	XLOC_009575	TAGLN2	chr3:9878838-9886647	B	F	OK	399.086	1e-05	-25.2502	-nan	0.01295	0.156975
XLOC_014168	XLOC_014168	HCCS	chrX:137706220-137714932	B	F	OK	400.552	1e-05	-25.2555	-nan	0.024	0.188175
XLOC_005781	XLOC_005781	GALNT3	chr2:30642214-30666124	B	F	OK	417.832	1e-05	-25.3164	-nan	0.02895	0.188175
XLOC_009962	XLOC_009962	ING5	chr3:121192035-121203768	B	F	OK	431.953	1e-05	-25.3644	-nan	0.028	0.188175
XLOC_007987	XLOC_007987	STUB1	chr25:558377-560735	B	F	OK	455.078	1e-05	-25.4396	-nan	0.01105	0.156975
XLOC_011418	XLOC_011418	TSPAN31	chr5:56042454-56045159	B	F	OK	498.962	1e-05	-25.5724	-nan	0.0161	0.156975
XLOC_012204	XLOC_012204	CCL25	chr7:17976653-18003966	B	F	OK	595.936	1e-05	-25.8287	-nan	0.0258	0.188175
XLOC_014025	XLOC_014025	ESX1	chrX:58699809-58706139	B	F	OK	612.476	1e-05	-25.8681	-nan	0.01035	0.156975
XLOC_013114	XLOC_013114	RRAGA	chr8:25197700-25199286	B	F	OK	647.931	1e-05	-25.9493	-nan	0.02895	0.188175
XLOC_013106	XLOC_013106	DMRTA1	chr8:21763505-21768460	B	F	OK	660.128	1e-05	-25.9762	-nan	0.04055	0.232566
XLOC_002449	XLOC_002449	GDF5	chr13:65340131-65343889	B	F	OK	689.419	1e-05	-26.0389	-nan	0.02895	0.188175
XLOC_002909	XLOC_002909	PARVA	chr15:40718717-40719286	B	F	OK	782.666	1e-05	-26.2219	-nan	0.024	0.188175
XLOC_000202	XLOC_000202	PLSCR5	chr1:122815604-122842538	B	F	OK	787.019	1e-05	-26.2299	-nan	0.01105	0.156975
XLOC_003977	XLOC_003977	GTF2H3	chr17:54276965-54297236	B	F	OK	798.178	1e-05	-26.2502	-nan	0.03765	0.22943
XLOC_013600	XLOC_013600	MTRF1L	chr9:91082260-91096760	B	F	OK	993.434	1e-05	-26.5659	-nan	0.04865	0.250552
XLOC_011009	XLOC_011009	MIP	chr5:57264364-57267776	B	F	OK	1350.43	1e-05	-27.0088	-nan	0.04865	0.250552
