# Supplementary material for: In vitro impact of ethanolic extract of Bryonia laciniosa seed on Gir bull spermatozoa: a comprehensive evaluation through transcriptome profiling
Source: Front Vet Sci. 2024 Jul 12;11:1419573. doi: 10.3389/fvets.2024.1419573 (PMC11273328; doi:10.3389/fvets.2024.1419573)
Supplement: Supplementary Data Sheet 3 — Gene ontology analysis of significantly expressing genes at Control motile, Control non-motile, treated motile, and treated non-motile. [file Data_Sheet_3.xlsx]

## Sheet: Control Motile
Category	Term	Count	%	PValue	Genes	List Total	Pop Hits	Pop Total	Fold Enrichment	Bonferroni	Benjamini	FDR
GOTERM_BP_DIRECT	GO		3	3.8961	0.0211134	ENSBTAG00000012212, ENSBTAG00000018240, ENSBTAG00000035544	67	57	16801	13.198	0.999777	1	1
GOTERM_BP_DIRECT	GO		2	2.5974	0.0310044	ENSBTAG00000012212, ENSBTAG00000018240	67	8	16801	62.6903	0.999996	1	1
GOTERM_BP_DIRECT	GO		3	3.8961	0.0334033	ENSBTAG00000018339, ENSBTAG00000003651, ENSBTAG00000018379	67	73	16801	10.3053	0.999998	1	1
GOTERM_BP_DIRECT	GO		2	2.5974	0.0647535	ENSBTAG00000025441, ENSBTAG00000004792	67	17	16801	29.5013	1	1	1
GOTERM_BP_DIRECT	GO		3	3.8961	0.0717304	ENSBTAG00000006385, ENSBTAG00000009654, ENSBTAG00000014585	67	112	16801	6.71682	1	1	1
GOTERM_BP_DIRECT	GO		2	2.5974	0.0973445	ENSBTAG00000012212, ENSBTAG00000014949	67	26	16801	19.2893	1	1	1
GOTERM_BP_DIRECT	GO		2	2.5974	0.0973445	ENSBTAG00000009654, ENSBTAG00000016159	67	26	16801	19.2893	1	1	1
GOTERM_CC_DIRECT	GO		3	3.8961	0.0796962	ENSBTAG00000046332, ENSBTAG00000047186, ENSBTAG00000012002	73	134	20642	6.33061	0.999981	1	1
GOTERM_CC_DIRECT	GO		7	9.09091	0.0913949	ENSBTAG00000021527, ENSBTAG00000006385, ENSBTAG00000009654, ENSBTAG00000032761, ENSBTAG00000033278, ENSBTAG00000016159, ENSBTAG00000003651	73	894	20642	2.21406	0.999996	1	1
GOTERM_MF_DIRECT	GO		2	2.5974	0.0242596	ENSBTAG00000003651, ENSBTAG00000018379	65	7	18277	80.3385	0.974873	1	1
GOTERM_MF_DIRECT	GO		2	2.5974	0.0743104	ENSBTAG00000011553, ENSBTAG00000018240	65	22	18277	25.5622	0.999991	1	1
GOTERM_MF_DIRECT	GO		3	3.8961	0.0927601	ENSBTAG00000012212, ENSBTAG00000018240, ENSBTAG00000035544	65	146	18277	5.77777	1	1	1
Category	Term	Count	%	PValue	Genes	List Total	Pop Hits	Pop Total	Fold Enrichment	Bonferroni	Benjamini	FDR
KEGG_PATHWAY	bta04015	Rap1 signaling pathway	4	5.19481	0.0425734	ENSBTAG00000021527, ENSBTAG00000009654, ENSBTAG00000033278, ENSBTAG00000012002	35	216	9391	4.96878	0.983967	1	1
KEGG_PATHWAY	bta04080	Neuroactive ligand-receptor interaction	5	6.49351	0.0512914	ENSBTAG00000011116, ENSBTAG00000009654, ENSBTAG00000033278, ENSBTAG00000016159, ENSBTAG00000014585	35	391	9391	3.43113	0.993276	1	1
KEGG_PATHWAY	bta04611	Platelet activation	3	3.8961	0.0717283	ENSBTAG00000033278, ENSBTAG00000021872, ENSBTAG00000014585	35	122	9391	6.59789	0.999151	1	1
			Count	log10
0.0425734		Rap1 signaling pathway	4	1.37086
0.0512914		Neuroactive ligand-receptor interaction	5	1.28996
0.0717283		Platelet activation	3	1.14431
0.0211134		Xenobiotic metabolic process	3	1.67544
0.0310044		Retinoic acid metabolic process	2	1.50858
0.0334033		Hydrogen ion transmembrane transport	3	1.47621
0.0647535		Regulation of mitotic spindle assembly	2	1.18874
0.0717304		Adenylate cyclase-activating G-protein coupled receptor signaling pathway	3	1.1443
0.0973445		Embryonic limb morphogenesis	2	1.01169
0.0973445		Regulation of metabolic process	2	1.01169
0.0796962		Lamellipodium	3	1.09856
0.0913949		Integral component of plasma membrane	7	1.03908
0.0242596		Hydrogen ion channel activity	2	1.61512
0.0743104		Hydro-lyase activity	2	1.12895
0.0927601		Iron ion binding	3	1.03264

## Sheet: Shivlingi Motile
Category	Term	Count	%	PValue	Genes	List Total	Pop Hits	Pop Total	Fold Enrichment	Bonferroni	Benjamini	FDR
GOTERM_BP_DIRECT	GO:0070830	bicellular tight junction assembly	3	3.79747	0.01132	ENSBTAG00000000345, ENSBTAG00000022020, ENSBTAG00000019448	64	43	16801	18.315	0.975832	1	1
GOTERM_BP_DIRECT	GO:0008284	positive regulation of cell proliferation	5	6.32911	0.0322917	ENSBTAG00000010543, ENSBTAG00000022020, ENSBTAG00000021527, ENSBTAG00000005576, ENSBTAG00000008731	64	321	16801	4.08903	0.999978	1	1
GOTERM_BP_DIRECT	GO:0045862	positive regulation of proteolysis	2	2.53165	0.0440949	ENSBTAG00000010543, ENSBTAG00000019136	64	12	16801	43.7526	1	1	1
GOTERM_BP_DIRECT	GO:2001022	positive regulation of response to DNA damage stimulus	2	2.53165	0.0476819	ENSBTAG00000012484, ENSBTAG00000002176	64	13	16801	40.387	1	1	1
GOTERM_BP_DIRECT	GO:0043410	positive regulation of MAPK cascade	3	3.79747	0.0590653	ENSBTAG00000021527, ENSBTAG00000017981, ENSBTAG00000009654	64	105	16801	7.50045	1	1	1
GOTERM_BP_DIRECT	GO:0009409	response to cold	2	2.53165	0.0828312	ENSBTAG00000007807, ENSBTAG00000017981	64	23	16801	22.8274	1	1	1
GOTERM_CC_DIRECT	GO:0005923	bicellular tight junction	3	3.79747	0.0421391	ENSBTAG00000000345, ENSBTAG00000022020, ENSBTAG00000019448	71	96	20642	9.08539	0.992288	1	1
GOTERM_CC_DIRECT	GO:0016327	apicolateral plasma membrane	2	2.53165	0.0529187	ENSBTAG00000022020, ENSBTAG00000019448	71	16	20642	36.3415	0.997853	1	1
GOTERM_MF_DIRECT	GO:0005198	structural molecule activity	4	5.06329	0.00823925	ENSBTAG00000000345, ENSBTAG00000022020, ENSBTAG00000021527, ENSBTAG00000019448	62	124	18277	9.50937	0.731651	1	1
GOTERM_MF_DIRECT	GO:0043027	cysteine-type endopeptidase inhibitor activity involved in apoptotic process	2	2.53165	0.0740527	ENSBTAG00000012223, ENSBTAG00000008731	62	23	18277	25.6339	0.999995	1	1
GOTERM_MF_DIRECT	GO:0017046	peptide hormone binding	2	2.53165	0.0924664	ENSBTAG00000007665, ENSBTAG00000021003	62	29	18277	20.3304	1	1	1
Category	Term	Count	%	PValue	Genes	List Total	Pop Hits	Pop Total	Fold Enrichment	Bonferroni	Benjamini	FDR
KEGG_PATHWAY	bta05160		5.06329	0.0173205	ENSBTAG00000000345, ENSBTAG00000022020, ENSBTAG00000019448, ENSBTAG00000004077	31	173	9391	7.00429	0.781307	1	1
KEGG_PATHWAY	bta04670		3.79747	0.0525676	ENSBTAG00000000345, ENSBTAG00000022020, ENSBTAG00000019448	31	116	9391	7.83454	0.990886	1	1
KEGG_PATHWAY	bta04550		3.79747	0.0759253	ENSBTAG00000010543, ENSBTAG00000021527, ENSBTAG00000007047	31	143	9391	6.35529	0.998961	1	1
KEGG_PATHWAY	bta05200		6.32911	0.092232	ENSBTAG00000010543, ENSBTAG00000053296, ENSBTAG00000021527, ENSBTAG00000009654, ENSBTAG00000007047	31	543	9391	2.78946	0.999779	1	1
			Count	log 10
	0.0173205	Hepatitis C	4	1.76144
	0.0525676	Leukocyte transendothelial migration	3	1.27928
	0.0759253	Signaling pathways regulating pluripotency of stem cells	3	1.11961
	0.092232	Pathways in cancer	5	1.03512
	0.01132	Bicellular tight junction assembly	3	1.94616
	0.0322917	Positive regulation of cell proliferation	5	1.49091
	0.0440949	Positive regulation of proteolysis	2	1.35561
	0.0476819	Positive regulation of response to DNA damage stimulus	2	1.32165
	0.0590653	Positive regulation of MAPK cascade	3	1.22867
	0.0828312	Response to cold	2	1.08181
	0.0421391	Bicellular tight junction	3	1.37531
	0.0529187	Apicolateral plasma membrane	2	1.27639
	0.00823925	Structural molecule activity	4	2.08411
	0.0740527	Cysteine-type endopeptidase inhibitor activity involved in apoptotic process	2	1.13046
	0.0924664	Peptide hormone binding	2	1.03402

## Sheet: Control Non-motile
Category	Term	Count	%	PValue	Genes	List Total	Pop Hits	Pop Total	Fold Enrichment	Bonferroni	Benjamini	FDR
GOTERM_BP_DIRECT	GO:0006357	regulation of transcription from RNA polymerase II promoter	11	13.0952	0.0440488	ENSBTAG00000012014, ENSBTAG00000015259, ENSBTAG00000005953, ENSBTAG00000020490, ENSBTAG00000001315, ENSBTAG00000018057, ENSBTAG00000038034, ENSBTAG00000027563, ENSBTAG00000043953, ENSBTAG00000050474, ENSBTAG00000020355	70	1329	16801	1.98657	0.999999	1	1
GOTERM_BP_DIRECT	GO:0030595	leukocyte chemotaxis	2	2.38095	0.0442725	ENSBTAG00000032084, ENSBTAG00000019371	70	11	16801	43.639	0.999999	1	1
GOTERM_BP_DIRECT	GO:0070593	dendrite self-avoidance	2	2.38095	0.0598879	ENSBTAG00000008218, ENSBTAG00000005710	70	15	16801	32.0019	1	1	1
GOTERM_BP_DIRECT	GO:0060349	bone morphogenesis	2	2.38095	0.086612	ENSBTAG00000012014, ENSBTAG00000024493	70	22	16801	21.8195	1	1	1
GOTERM_BP_DIRECT	GO:0045595	regulation of cell differentiation	2	2.38095	0.094109	ENSBTAG00000019707, ENSBTAG00000050474	70	24	16801	20.0012	1	1	1
GOTERM_BP_DIRECT	GO:0046627	negative regulation of insulin receptor signaling pathway	2	2.38095	0.0978348	ENSBTAG00000019291, ENSBTAG00000011808	70	25	16801	19.2011	1	1	1
GOTERM_CC_DIRECT	GO:0030424	axon	4	4.7619	0.0397324	ENSBTAG00000021527, ENSBTAG00000008424, ENSBTAG00000008218, ENSBTAG00000005710	75	210	20642	5.24241	0.977876	1	1
GOTERM_MF_DIRECT	GO:0000981	RNA polymerase II transcription factor activity, sequence-specific DNA binding	10	11.9048	0.00826289	ENSBTAG00000019707, ENSBTAG00000015259, ENSBTAG00000005953, ENSBTAG00000020490, ENSBTAG00000001315, ENSBTAG00000018057, ENSBTAG00000027563, ENSBTAG00000043953, ENSBTAG00000050474, ENSBTAG00000020355	68	963	18277	2.79106	0.651371	0.63115	0.63115
GOTERM_MF_DIRECT	GO:0003779	actin binding	5	5.95238	0.00993937	ENSBTAG00000012039, ENSBTAG00000001961, ENSBTAG00000000700, ENSBTAG00000045789, ENSBTAG00000020353	68	229	18277	5.86855	0.718779	0.63115	0.63115
GOTERM_MF_DIRECT	GO:0000977	RNA polymerase II regulatory region sequence-specific DNA binding	4	4.7619	0.0343673	ENSBTAG00000012014, ENSBTAG00000005953, ENSBTAG00000018057, ENSBTAG00000027563	68	194	18277	5.54184	0.988221	1	1
GOTERM_MF_DIRECT	GO:0000978	RNA polymerase II core promoter proximal region sequence-specific DNA binding	9	10.7143	0.0348843	ENSBTAG00000019707, ENSBTAG00000012014, ENSBTAG00000015259, ENSBTAG00000020490, ENSBTAG00000001315, ENSBTAG00000018057, ENSBTAG00000038034, ENSBTAG00000050474, ENSBTAG00000020355	68	1035	18277	2.33721	0.988995	1	1
GOTERM_MF_DIRECT	GO:0008253	5'-nucleotidase activity	2	2.38095	0.0466363	ENSBTAG00000011527, ENSBTAG00000048655	68	13	18277	41.3507	0.997678	1	1
GOTERM_MF_DIRECT	GO:0008157	protein phosphatase 1 binding	2	2.38095	0.0810463	ENSBTAG00000012039, ENSBTAG00000007834	68	23	18277	23.3721	0.999978	1	1
GOTERM_MF_DIRECT	GO:0098632	protein binding involved in cell-cell adhesion	2	2.38095	0.0844192	ENSBTAG00000008218, ENSBTAG00000005710	68	24	18277	22.3983	0.999986	1	1
GOTERM_MF_DIRECT	GO:0043565	sequence-specific DNA binding	3	3.57143	0.0979121	ENSBTAG00000019707, ENSBTAG00000046684, ENSBTAG00000043953	68	144	18277	5.59957	0.999998	1	1
Category	Term	Count	%	PValue	Genes	List Total	Pop Hits	Pop Total	Fold Enrichment	Bonferroni	Benjamini	FDR
KEGG_PATHWAY	bta04550:Signaling pathways regulating pluripotency of stem cells	3	3.57143	0.0989402	ENSBTAG00000005953, ENSBTAG00000021527, ENSBTAG00000020355	36	143	9391	5.47261	0.99995	1	1
			Count	log10
	0.0989402	Signaling pathways regulating pluripotency of stem cells	3	1.00463
	0.0440488	Regulation of transcription from RNA polymerase II promoter	11	1.35607
	0.0442725	Leukocyte chemotaxis	2	1.35387
	0.0598879	Dendrite self-avoidance	2	1.22266
	0.086612	Bone morphogenesis	2	1.06242
	0.094109	Regulation of cell differentiation	2	1.02637
	0.0978348	Negative regulation of insulin receptor signaling pathway	2	1.00951
	0.0397324	Axon	4	1.40085
	0.00826289	RNA polymerase II transcription factor activity, sequence-specific DNA binding	10	2.08287
	0.00993937	Actin binding	5	2.00264
	0.0343673	RNA polymerase II regulatory region sequence-specific DNA binding	4	1.46386
	0.0348843	RNA polymerase II core promoter proximal region sequence-specific DNA binding	9	1.45737
	0.0466363	5'-nucleotidase activity	2	1.33128
	0.0810463	Protein phosphatase 1 binding	2	1.09127
	0.0844192	Protein binding involved in cell-cell adhesion	2	1.07356
	0.0979121	Sequence-specific DNA binding	3	1.00916

## Sheet: Shivlingi Non-motile
Category	Term	Count	%	PValue	Genes	List Total	Pop Hits	Pop Total	Fold Enrichment	Bonferroni	Benjamini	FDR
GOTERM_BP_DIRECT	GO:0006357	regulation of transcription from RNA polymerase II promoter	10	16.129	0.0220829	ENSBTAG00000038869, ENSBTAG00000021438, ENSBTAG00000030933, ENSBTAG00000009988, ENSBTAG00000012061, ENSBTAG00000005951, ENSBTAG00000004159, ENSBTAG00000050474, ENSBTAG00000046367, ENSBTAG00000014554	54	1329	16801	2.34108	0.998712	1	1
GOTERM_BP_DIRECT	GO:0048006	antigen processing and presentation, endogenous lipid antigen via MHC class Ib	2	3.22581	0.0432862	ENSBTAG00000054063, ENSBTAG00000039366	54	14	16801	44.4471	0.999998	1	1
GOTERM_BP_DIRECT	GO:0048007	antigen processing and presentation, exogenous lipid antigen via MHC class Ib	2	3.22581	0.0463067	ENSBTAG00000054063, ENSBTAG00000039366	54	15	16801	41.484	0.999999	1	1
GOTERM_BP_DIRECT	GO:0045893	positive regulation of transcription, DNA-templated	4	6.45161	0.0748297	ENSBTAG00000050948, ENSBTAG00000012061, ENSBTAG00000050474, ENSBTAG00000014554	54	311	16801	4.00167	1	1	1
GOTERM_BP_DIRECT	GO:0001916	positive regulation of T cell mediated cytotoxicity	2	3.22581	0.0760022	ENSBTAG00000054063, ENSBTAG00000039366	54	25	16801	24.8904	1	1	1
GOTERM_BP_DIRECT	GO:0030335	positive regulation of cell migration	3	4.83871	0.0925967	ENSBTAG00000012642, ENSBTAG00000021527, ENSBTAG00000014554	54	162	16801	5.76166	1	1	1
GOTERM_BP_DIRECT	GO:0030097	hemopoiesis	2	3.22581	0.0991037	ENSBTAG00000009101, ENSBTAG00000050474	54	33	16801	18.8563	1	1	1
GOTERM_CC_DIRECT	GO:0001650	fibrillar center	3	4.83871	0.0494835	ENSBTAG00000009988, ENSBTAG00000000748, ENSBTAG00000014554	58	129	20642	8.27666	0.994058	1	1
GOTERM_CC_DIRECT	GO:0005667	transcription factor complex	3	4.83871	0.0842871	ENSBTAG00000011662, ENSBTAG00000012061, ENSBTAG00000004159	58	175	20642	6.10108	0.999863	1	1
GOTERM_CC_DIRECT	GO:0009986	cell surface	4	6.45161	0.089744	ENSBTAG00000016857, ENSBTAG00000017971, ENSBTAG00000017143, ENSBTAG00000009654	58	384	20642	3.70726	0.999925	1	1
GOTERM_MF_DIRECT	GO:0000978	RNA polymerase II core promoter proximal region sequence-specific DNA binding	10	16.129	0.00131344	ENSBTAG00000011662, ENSBTAG00000038869, ENSBTAG00000021438, ENSBTAG00000012061, ENSBTAG00000027013, ENSBTAG00000005951, ENSBTAG00000004159, ENSBTAG00000050474, ENSBTAG00000046367, ENSBTAG00000014554	49	1035	18277	3.60386	0.135745	0.145792	0.145792
GOTERM_MF_DIRECT	GO:0005068	transmembrane receptor protein tyrosine kinase adaptor activity	2	3.22581	0.0259606	ENSBTAG00000012642, ENSBTAG00000009101	49	10	18277	74.6	0.94605	0.809175	0.809175
GOTERM_MF_DIRECT	GO:0030883	endogenous lipid antigen binding	2	3.22581	0.0361591	ENSBTAG00000054063, ENSBTAG00000039366	49	14	18277	53.2857	0.983228	0.809175	0.809175
GOTERM_MF_DIRECT	GO:0030884	exogenous lipid antigen binding	2	3.22581	0.0361591	ENSBTAG00000054063, ENSBTAG00000039366	49	14	18277	53.2857	0.983228	0.809175	0.809175
GOTERM_MF_DIRECT	GO:0000981	RNA polymerase II transcription factor activity, sequence-specific DNA binding	7	11.2903	0.0392203	ENSBTAG00000011662, ENSBTAG00000038869, ENSBTAG00000030933, ENSBTAG00000012061, ENSBTAG00000004159, ENSBTAG00000050474, ENSBTAG00000046367	49	963	18277	2.71132	0.988217	0.809175	0.809175
GOTERM_MF_DIRECT	GO:0071723	lipopeptide binding	2	3.22581	0.0437392	ENSBTAG00000054063, ENSBTAG00000039366	49	17	18277	43.8824	0.993018	0.809175	0.809175
GOTERM_MF_DIRECT	GO:0016787	hydrolase activity	3	4.83871	0.059747	ENSBTAG00000048125, ENSBTAG00000013942, ENSBTAG00000043951	49	151	18277	7.4106	0.998928	0.947417	0.947417
Category	Term	Count	%	PValue	Genes	List Total	Pop Hits	Pop Total	Fold Enrichment	Bonferroni	Benjamini	FDR
KEGG_PATHWAY	Purine metabolism	3	4.83871	0.0669296	ENSBTAG00000048125, ENSBTAG00000011527, ENSBTAG00000013819	31	133	9391	6.83313	0.998614	1	1
			Count	log10
	0.0669296	Purine metabolism	3	1.17438
	0.0220829	Regulation of transcription from RNA polymerase II promoter	10	1.65594
	0.0432862	Antigen processing and presentation, endogenous lipid antigen via MHC class Ib	2	1.36365
	0.0463067	Antigen processing and presentation, exogenous lipid antigen via MHC class Ib	2	1.33436
	0.0748297	Positive regulation of transcription, DNA-templated	4	1.12593
	0.0760022	Positive regulation of T cell mediated cytotoxicity	2	1.11917
	0.0925967	Positive regulation of cell migration	3	1.0334
	0.0991037	Hemopoiesis	2	1.00391
	0.0494835	Fibrillar center	3	1.30554
	0.0842871	Transcription factor complex	3	1.07424
	0.089744	Cell surface	4	1.04699
	0.00131344	RNA polymerase II core promoter proximal region sequence-specific DNA binding	10	2.88159
	0.0259606	Transmembrane receptor protein tyrosine kinase adaptor activity	2	1.58568
	0.0361591	Endogenous lipid antigen binding	2	1.44178
	0.0361591	Exogenous lipid antigen binding	2	1.44178
	0.0392203	RNA polymerase II transcription factor activity, sequence-specific DNA binding	7	1.40649
	0.0437392	Lipopeptide binding	2	1.35913
	0.059747	Hydrolase activity	3	1.22368
