# Supplementary material for: In vitro impact of ethanolic extract of Bryonia laciniosa seed on Gir bull spermatozoa: a comprehensive evaluation through transcriptome profiling
Source: Front Vet Sci. 2024 Jul 12;11:1419573. doi: 10.3389/fvets.2024.1419573 (PMC11273328; doi:10.3389/fvets.2024.1419573)
Supplement: Supplementary Data Sheet 4 — Detailed spermatozoa kinematics assessment of all treated and non-treated samples used in this study. [file Data_Sheet_4.xlsx]

## Sheet: Sheet1
SAMPLE	M. VCL(MIC.M/SEC)	M.VAP	M.VSL	M.LIN	M.STR	M.WOB	M.BCF	M. max ALH	M.DNC	M.DNM		SAMPLE	M. VCL(MIC.M/SEC)	M.VAP	M.VSL	M.LIN	M.STR	M.WOB	M.BCF	M. max ALH	M.DNC	M.DNM
CONTROL	92.7	50	48.2	49.8	96	51.7	12.4	3.3	256.2	5.9		PBS	102.6	39	34.3	32.5	87.1	37	13.4	4.5	361.6	10.5
	69.5	41.5	38.7	52.7	90.3	57.6	12	2.4	160.9	3.9			77.7	34.7	31.5	39.8	89	44	10.4	2.8	190.6	6.8
	83.6	36.3	32	3.9	87.7	44.6	12.6	4.1	280.6	9.5			77.7	34.7	31.5	39.8	89	44	10.4	2.8	190.6	6.8
	109	37.4	37	33.5	99.1	33.9	13.8	2.88	300.8	7.9			64.3	28	24.3	40.2	86.9	46.2	4	2.5	127.6	5.2
	93.5	27.5	22.5	24.2	81.8	29.6	7.8	3.8	313.2	12.9			58.6	28	25.6	43.5	89.5	48.2	10.1	2.5	135.6	5
	108.8	65.8	62.6	55.5	94.8	58.4	20.4	2.6	235.9	4.1			87.5	41	40	43.9	98.2	44.9	17.5	3.2	261.5	6.7
	67.5	33.5	31.8	50.2	95.3	52.2	9.5	2	132.9	4.5			89	38	37	41.5	97.3	42.5	12.3	1.7	143	3.8
CONTROL	89.2286	41.7143	38.9714	38.5429	92.1429	46.8571	12.6429	3.01143	240.071	6.95714		PBS	79.6286	34.7714	32.0286	40.1714	91	43.8286	11.1571	2.85714	201.5	6.4
SD	16.819	12.6903	13.0306	19.0694	5.92195	11.339	3.98575	0.760864	69.1733	3.35005		SD	15.0669	5.14481	5.70138	3.78317	4.72229	3.51981	4.08365	0.858015	84.3563	2.1362
SE	6.35699	4.7965	4.92509	7.20756	2.23829	4.28574	1.50647	0.28758	26.1451	1.2662		SE	5.69476	1.94455	2.15492	1.4299	1.78486	1.33036	1.54347	0.324299	31.8837	0.807406
SAMPLE	M. VCL(MIC.M/SEC)	M.VAP	M.VSL	M.LIN	M.STR	M.WOB	M.BCF	M. max ALH	M.DNC	M.DNM		SAMPLE	M. VCL(MIC.M/SEC)	M.VAP	M.VSL	M.LIN	M.STR	M.WOB	M.BCF	M. max ALH	M.DNC	M.DNM
400S	79	37.9	35.2	44.2	91.4	47.7	13.7	2.8	202	6.3		450S	76.9	37.7	35.5	46.7	93.4	49.5	9.8	2.7	175.6	5.5
	50	27	25.5	51.1	94.4	54	6.1	2.8	115.1	4.4			73.5	28.8	25.6	36.5	88.7	40.7	11.3	3.1	216.3	8.5
	69.3	26	23.5	35.1	89.5	38.5	9.1	3.3	180.2	7.9			50.1	23.1	20.2	41.3	87.1	47.2	5.7	1.9	70.8	34
	64.1	30.8	30.1	46.7	98.2	47.7	14.1	2.2	127.7	4.5			72.5	22	18.5	26	84.5	31.8	11.4	2.5	160.6	8.4
	71.5	34.5	32.5	43.4	91.8	46.4	8.6	2.7	174.2	6.2			80	34.2	30.7	39.7	86.2	46.5	6.9	3	249.9	8.5
	56.5	20.5	18.5	32.7	90	36.5	0	2.3	123.5	6.3			47	24.8	23.3	51.4	93.8	54.8	4	1.5	65.2	2.7
	68.2	24.5	21.5	31.9	87.6	36.5	6	2.5	159.9	7.2
400S	65.5143	28.7429	26.6857	40.7286	91.8429	43.9	8.22857	2.65714	154.657	6.11429		450S	66.6667	28.4333	25.6333	40.2667	88.95	45.0833	8.18333	2.45	156.4	11.2667
SD	9.68838	6.02408	6.10203	7.48882	3.51277	6.78012	4.87364	0.36904	33.0792	1.29026		SD	14.314	6.36071	6.46333	8.76873	3.85162	7.9507	3.09801	0.631664	75.3145	10.3841
SE	3.66186	2.27689	2.30635	2.83051	1.3277	2.56264	1.84206	0.139484	12.5028	0.487671		SE	5.84367	2.59675	2.63864	3.57982	1.57242	3.24586	1.26476	0.257876	30.747	4.6439
